# Supplementary material for: Mass Spectrometry–Based Proteomics Analysis of Human Substantia Nigra From Parkinson's Disease Patients Identifies Multiple Pathways Potentially Involved in the Disease
Source: Mol Cell Proteomics. 2022 Nov 22;22(1):100452. doi: 10.1016/j.mcpro.2022.100452 (PMC9792365; doi:10.1016/j.mcpro.2022.100452)
Supplement: Supplemental Data S2 [file mmc2.xlsx]

## Sheet: Sheet1
Z-score (PD/HC)																														Protein information				Volcano plot					Bootstrap AUC analysis
126(Set1)_HC	127N(Set1)_HC	127C(Set1)_HC	128N(Set1)_HC	128C(Set1)_HC	129N(Set1)_PD	129C(Set1)_PD	130N(Set1)_PD	130C(Set1)_PD	131N(Set1)_PD	126(Set2)_HC	127N(Set2)_HC	127C(Set2)_HC	128N(Set2)_HC	128C(Set2)_HC	129N(Set2)_PD	129C(Set2)_PD	130N(Set2)_PD	130C(Set2)_PD	131N(Set2)_PD	126(Set3)_HC	127N(Set3)_HC	127C(Set3)_HC	128N(Set3)_HC	128C(Set3)_HC	129N(Set3)_PD	129C(Set3)_PD	130N(Set3)_PD	130C(Set3)_PD	131N(Set3)_PD	Accession	Description	Gene Symbol	FASTA Title Lines	significant	-Log10 (p-value)	p-value	q-value	Z-score (average of PD/average of HC	boot_roc_mean	boot_roc_sd	q-value
-8.32334	-5.0301	-5.56519	-0.990046	1.99104	1.32436	0.955092	1.70001	4.29585	5.01492	-4.97204	-0.379235	-2.87445	-3.3938	-5.70173	5.95813	0.832769	6.79381	-1.44255	-0.0493574	2.0764	-2.5246	-1.96641	-4.94257	-5.33403	3.83092	5.29188	-0.21838	4.29268	2.70362	164	CRP_HUMAN	CRP	>gi|164| CRP_HUMAN;>sp|P02741|CRP_HUMAN C-reactive protein OS=Homo sapiens OX=9606 GN=CRP PE=1 SV=1	PD/HC	5.67024	2.13678e-06	0	5.94759	0.928889	0.0472674	0
1.33701	1.5626	1.98253	1.28276	-0.751069	-2.69326	-3.97846	0.493675	-1.36858	-1.78281	1.42047	0.87279	3.24787	0.0711236	2.02154	-2.69676	-0.776595	-0.98121	-1.45543	-1.94412	1.88063	-0.458755	1.20847	2.39866	0.804624	-0.784103	-2.68497	-3.05167	-1.77661	-3.49343	A6ZKI3	Retrotransposon Gag-like protein 8B OS=Homo sapiens OX=9606 GN=RTL8C PE=1 SV=1	RTL8C	>sp|A6ZKI3|RTL8C_HUMAN Retrotransposon Gag-like protein 8B OS=Homo sapiens OX=9606 GN=RTL8C PE=1 SV=1	PD/HC	7.75315	1.76542e-08	0	-3.19037	0.0133333	0.0161638	0
1.67034	0.707937	1.30606	0.59763	-0.285827	-0.666949	-1.87486	-0.176792	0.0246652	-0.929986	0.465834	0.336832	1.18332	-0.165587	1.97243	-0.936714	-0.401287	0.329248	-0.384535	-0.679201	0.830899	0.0391688	1.37778	1.18458	0.939749	-0.120267	-0.767483	-1.05862	-1.10079	-1.37512	A8MWY0	UPF0577 protein KIAA1324-like OS=Homo sapiens OX=9606 GN=KIAA1324L PE=1 SV=2	KIAA1324L	>sp|A8MWY0|K132L_HUMAN UPF0577 protein KIAA1324-like OS=Homo sapiens OX=9606 GN=KIAA1324L PE=1 SV=2	PD/HC	6.40376	3.94679e-07	0	-1.48532	0.0355556	0.0287179	0
-0.893682	-0.51264	-0.865345	-0.554968	-0.498568	0.954676	0.848108	-0.130008	0.0422248	0.508451	-1.15825	-0.933345	-0.593375	-0.336688	-0.726928	0.934333	1.01829	0.00574322	0.54805	0.516927	-0.160112	-0.795195	-0.561298	-0.631976	-0.701421	0.483518	1.30754	0.520644	0.14498	0.135129	O43399	Tumor protein D54 OS=Homo sapiens OX=9606 GN=TPD52L2 PE=1 SV=2	TPD52L2	>sp|O43399|TPD54_HUMAN Tumor protein D54 OS=Homo sapiens OX=9606 GN=TPD52L2 PE=1 SV=2	PD/HC	9.31722	4.81704e-10	0	1.18416	1	0	0
-1.55389	-0.987708	-1.92922	-2.36772	-1.52738	0.497663	0.836686	1.84852	1.29789	0.373908	0.0689905	-2.72396	-2.2468	-0.789405	-0.438511	0.635985	1.35548	0.623339	2.31865	-0.174893	-2.50371	-1.51486	-0.189213	0.697314	-1.71191	1.2115	0.966479	1.61814	-0.93323	1.62057	O95562	Vesicle transport protein SFT2B OS=Homo sapiens OX=9606 GN=SFT2D2 PE=1 SV=1	SFT2D2	>sp|O95562|SFT2B_HUMAN Vesicle transport protein SFT2B OS=Homo sapiens OX=9606 GN=SFT2D2 PE=1 SV=1	PD/HC	6.52085	3.01405e-07	0	2.25431	0.951111	0.037028	0
4.60518	0.950347	2.59032	0.65931	-0.726515	-3.45584	-1.45023	0.246752	-0.834995	-0.91666	1.73634	0.902242	3.10954	0.485488	3.22708	-2.22375	-0.804181	1.32522	-1.48428	-2.57739	1.50517	-1.59128	4.15133	2.427	2.55334	-1.09997	-0.450236	-2.41247	-2.00751	-1.60681	P00352	Retinal dehydrogenase 1 OS=Homo sapiens OX=9606 GN=ALDH1A1 PE=1 SV=2	ALDH1A1	>sp|P00352|AL1A1_HUMAN Retinal dehydrogenase 1 OS=Homo sapiens OX=9606 GN=ALDH1A1 PE=1 SV=2	PD/HC	5.42695	3.74155e-06	0	-3.08915	0.0711111	0.0488992	0
-2.57637	0.0696161	-0.780422	-1.04909	0.104907	0.288818	4.22029	1.36665	3.39135	2.39217	-1.6421	0.141791	-1.02484	-0.164879	-2.28104	3.21751	-0.39654	2.60419	4.598	-0.332308	0.741144	0.520333	-1.58401	-3.00542	-1.13239	3.73254	2.97267	-0.0985144	5.1232	1.59616	P02750	Leucine-rich alpha-2-glycoprotein OS=Homo sapiens OX=9606 GN=LRG1 PE=1 SV=2	LRG1	>sp|P02750|A2GL_HUMAN Leucine-rich alpha-2-glycoprotein OS=Homo sapiens OX=9606 GN=LRG1 PE=1 SV=2	PD/HC	5.46831	3.40167e-06	0	3.2226	0.915556	0.052099	0
0.136038	-1.25245	-1.92573	-1.4598	-0.17797	-0.583332	1.20032	1.23522	0.500599	1.33172	-0.397244	-3.95873	-3.75854	0.526034	-0.966748	0.800972	3.32735	0.72069	2.59588	0.0519877	-2.28127	-1.52085	0.136695	-1.62149	-2.14613	1.91885	2.36215	2.36701	-0.223259	1.75181	P02795	Metallothionein-2 OS=Homo sapiens OX=9606 GN=MT2A PE=1 SV=1	MT2A	>sp|P02795|MT2_HUMAN Metallothionein-2 OS=Homo sapiens OX=9606 GN=MT2A PE=1 SV=1	PD/HC	5.68015	2.08859e-06	0	2.66841	0.942222	0.0368167	0
-1.82726	-2.12621	-1.77956	-1.68121	-0.531404	-0.710464	2.45958	1.77327	0.365693	2.04933	-0.700171	-3.58796	-3.15882	-0.292816	-1.16942	1.02011	4.40779	0.96207	3.8817	-0.0751903	-2.15674	-2.78642	0.0152045	-3.64141	-1.59056	1.8213	3.00517	1.99376	1.46211	1.6444	P04733	Metallothionein-1F OS=Homo sapiens OX=9606 GN=MT1F PE=1 SV=1	MT1F	>sp|P04733|MT1F_HUMAN Metallothionein-1F OS=Homo sapiens OX=9606 GN=MT1F PE=1 SV=1	PD/HC	7.61201	2.44337e-08	0	3.53836	0.977778	0.0211699	0
-1.94686	-0.0226409	-1.75058	-2.32426	-1.30716	0.530555	0.745105	0.905885	0.263768	2.36488	-1.7527	-0.241595	-1.9341	-0.708758	-1.2423	1.60194	0.631664	1.50103	2.74654	0.759283	-1.18424	0.792842	-0.899378	-0.806862	0.31094	1.02677	2.03628	2.00644	-2.46803	1.9759	P05114	Non-histone chromosomal protein HMG-14 OS=Homo sapiens OX=9606 GN=HMGN1 PE=1 SV=3	HMGN1	>sp|P05114|HMGN1_HUMAN Non-histone chromosomal protein HMG-14 OS=Homo sapiens OX=9606 GN=HMGN1 PE=1 SV=3	PD/HC	4.95036	1.12108e-05	0	2.10971	0.906667	0.0686819	0
-1.55941	-0.857657	-3.15116	-1.59791	-2.48251	0.329348	-0.715468	1.76562	0.380936	1.24262	-1.36396	-3.65939	-4.26843	-1.86574	-0.910353	1.74106	1.05544	1.46923	0.835033	0.55919	-1.82774	0.626413	0.352181	-2.71695	-2.67469	0.445263	0.475478	0.423197	-2.89728	2.234	P07305	Histone H1.0 OS=Homo sapiens OX=9606 GN=H1F0 PE=1 SV=3	H1F0	>sp|P07305|H10_HUMAN Histone H1.0 OS=Homo sapiens OX=9606 GN=H1F0 PE=1 SV=3	PD/HC	4.87539	1.33233e-05	0	2.48673	0.906667	0.062473	0
-2.32349	-1.47908	-1.4632	-3.55589	-2.39206	2.73671	1.53261	1.37267	-1.20469	2.56311	-1.04316	-2.9385	-3.56471	0.0165033	-0.532714	3.46162	3.32071	2.89901	4.08177	2.69013	-0.543541	0.710452	-0.948623	-0.36906	0.277807	1.83512	0.135462	0.511409	-0.790614	0.505174	P08579	U2 small nuclear ribonucleoprotein B'' OS=Homo sapiens OX=9606 GN=SNRPB2 PE=1 SV=1	SNRPB2	>sp|P08579|RU2B_HUMAN U2 small nuclear ribonucleoprotein B'' OS=Homo sapiens OX=9606 GN=SNRPB2 PE=1 SV=1	PD/HC	5.32416	4.74069e-06	0	3.0533	0.92	0.0503155	0
-1.47579	-0.818226	-0.0563068	-3.09428	-1.97179	1.23637	0.504198	1.68913	1.72271	1.88621	-0.861295	-1.84	-2.76616	-0.364109	0.0779636	2.17834	2.27613	2.58464	4.87137	1.32993	-1.4354	-0.65551	-0.623156	-1.15759	-0.239547	2.60555	1.86919	1.37335	0.0405976	1.2727	P08962	CD63 antigen OS=Homo sapiens OX=9606 GN=CD63 PE=1 SV=2	CD63	>sp|P08962|CD63_HUMAN CD63 antigen OS=Homo sapiens OX=9606 GN=CD63 PE=1 SV=2	PD/HC	7.94343	1.13912e-08	0	2.98144	0.995556	0.00745083	0
-3.61979	-2.64662	-3.62293	4.95213	-2.53707	4.54005	4.22489	10.2747	0.253524	9.65285	-2.40826	-2.77096	-1.80352	-1.00346	-2.14094	13.1971	0.584099	10.9844	1.43814	1.55755	-3.54069	-2.48404	-2.34721	-1.65195	-2.8504	12.2733	4.84908	9.55901	6.32611	6.15043	P0DJI8	Serum amyloid A-1 protein OS=Homo sapiens OX=9606 GN=SAA1 PE=1 SV=1	SAA1	>sp|P0DJI8|SAA1_HUMAN Serum amyloid A-1 protein OS=Homo sapiens OX=9606 GN=SAA1 PE=1 SV=1	PD/HC	6.59931	2.51587e-07	0	8.42274	0.968889	0.0327186	0
-0.103541	-1.70079	-2.331	1.8794	-0.890408	0.655073	5.59337	-0.395006	1.37653	2.88768	-1.94308	-2.06042	-1.30149	-3.01917	-0.982915	-0.313218	1.50134	1.0679	5.15821	-0.303788	-3.28945	-2.62922	0.646267	-1.66139	-2.52604	0.430876	4.21388	2.25864	4.26501	3.3983	P13640	Metallothionein-1G OS=Homo sapiens OX=9606 GN=MT1G PE=1 SV=2	MT1G	>sp|P13640|MT1G_HUMAN Metallothionein-1G OS=Homo sapiens OX=9606 GN=MT1G PE=1 SV=2	PD/HC	5.28429	5.19655e-06	0	3.58054	0.933333	0.0464035	0
-1.60327	-0.787764	-1.07433	0.139261	-0.859329	0.578644	0.907441	1.39971	0.967508	0.803628	-1.0273	0.0127722	-1.33822	-0.422427	-1.15262	1.42362	1.17661	1.17837	0.670322	0.810703	-0.637875	0.518263	0.00669366	-0.886682	-0.663291	1.8414	0.719101	-0.304829	-0.117377	-0.0439825	P16104	Histone H2AX OS=Homo sapiens OX=9606 GN=H2AFX PE=1 SV=2	H2AFX	>sp|P16104|H2AX_HUMAN Histone H2AX OS=Homo sapiens OX=9606 GN=H2AFX PE=1 SV=2	PD/HC	6.49918	3.16829e-07	0	1.45247	0.946667	0.0378118	0
1.69899	1.06524	1.17415	1.15878	0.547303	-0.867698	-1.0279	0.179618	-0.348661	0.209009	1.0841	0.265094	0.449247	-0.0993174	1.28046	-0.712634	-0.201753	0.468533	-0.458917	-0.650585	0.111016	0.513874	0.798388	2.03446	0.567176	-0.376967	-0.76155	-0.39903	-0.589275	-0.267333	P16260	Graves disease carrier protein OS=Homo sapiens OX=9606 GN=SLC25A16 PE=1 SV=3	SLC25A16	>sp|P16260|GDC_HUMAN Graves disease carrier protein OS=Homo sapiens OX=9606 GN=SLC25A16 PE=1 SV=3	PD/HC	6.42525	3.75619e-07	0	-1.23027	0.0355556	0.0288204	0
-2.75182	-0.648009	-1.28693	-1.06832	-0.930204	1.79399	0.970426	0.423536	3.22557	2.85817	0.608515	-1.05489	-1.16104	1.25192	-0.571012	2.19455	-0.18495	0.515985	0.170202	-1.00881	1.09031	-1.70317	-1.52328	-2.44936	-2.27188	2.87566	2.01961	1.39073	3.11657	1.24428	P18428	Lipopolysaccharide-binding protein OS=Homo sapiens OX=9606 GN=LBP PE=1 SV=3	LBP	>sp|P18428|LBP_HUMAN Lipopolysaccharide-binding protein OS=Homo sapiens OX=9606 GN=LBP PE=1 SV=3	PD/HC	4.89471	1.27435e-05	0	2.40498	0.906667	0.0510565	0
2.535	1.17993	3.52202	1.24016	-1.69341	-1.95846	-3.82544	1.38163	-1.15204	-2.89529	0.8298	-0.041289	2.40675	0.961262	2.42228	-0.433638	-1.64768	-1.09481	0.0925772	-3.30457	2.32077	0.305605	0.883659	1.12272	-0.527989	-1.58514	-3.22775	-1.00116	-0.350818	-4.70998	P23435	Cerebellin-1 OS=Homo sapiens OX=9606 GN=CBLN1 PE=1 SV=1	CBLN1	>sp|P23435|CBLN1_HUMAN Cerebellin-1 OS=Homo sapiens OX=9606 GN=CBLN1 PE=1 SV=1	PD/HC	4.87807	1.32413e-05	0	-2.87866	0.0977778	0.0639031	0
-0.781491	-1.52812	0.428103	-0.925123	-0.389972	-0.329184	1.51517	-0.225036	1.08586	2.29559	-1.34748	-1.23445	-0.516621	-1.69464	-0.680156	0.49649	2.06908	1.48262	0.786242	0.957086	0.00800005	-1.08222	-0.458893	-0.781593	-1.07849	0.30677	1.18979	0.930925	0.336996	1.13	P31431	Syndecan-4 OS=Homo sapiens OX=9606 GN=SDC4 PE=1 SV=2	SDC4	>sp|P31431|SDC4_HUMAN Syndecan-4 OS=Homo sapiens OX=9606 GN=SDC4 PE=1 SV=2	PD/HC	7.08192	8.28094e-08	0	1.73944	0.973333	0.0246599	0
-0.85821	-0.21835	-0.74834	0.187005	-1.16556	0.949189	1.17911	0.729598	-0.268261	1.32334	-1.36969	-0.348146	-1.04305	0.0280763	0.353455	1.62795	1.91227	1.71875	1.87497	1.99317	-0.645912	0.618335	-1.1854	-0.860675	0.143743	1.76241	1.92057	1.27335	-0.572621	0.231452	P37108	Signal recognition particle 14 kDa protein OS=Homo sapiens OX=9606 GN=SRP14 PE=1 SV=2	SRP14	>sp|P37108|SRP14_HUMAN Signal recognition particle 14 kDa protein OS=Homo sapiens OX=9606 GN=SRP14 PE=1 SV=2	PD/HC	5.95594	1.10678e-06	0	1.6512	0.933333	0.0441309	0
6.79833	4.06609	4.19064	4.38403	-1.49514	-2.15051	-2.26673	3.00332	-1.4795	-0.919868	3.34071	3.602	4.80294	3.43907	6.77299	-1.78397	-1.99377	-0.215714	1.33051	-3.28812	0.720813	-1.27885	2.79275	7.26302	2.42746	0.316885	-0.918672	-1.0725	-0.584621	-2.05439	P48051	G protein-activated inward rectifier potassium channel 2 OS=Homo sapiens OX=9606 GN=KCNJ6 PE=1 SV=1	KCNJ6	>sp|P48051|KCNJ6_HUMAN G protein-activated inward rectifier potassium channel 2 OS=Homo sapiens OX=9606 GN=KCNJ6 PE=1 SV=1	PD/HC	5.21771	6.0575e-06	0	-4.39363	0.0933333	0.0586851	0
-1.99127	-0.780689	-3.26726	-3.2641	-3.49152	-0.370586	1.75863	-0.57972	0.664667	2.09538	-3.47356	-1.99088	-4.01419	-1.30761	-2.72066	0.746018	1.6636	3.37021	2.12415	1.59825	-0.718521	-0.10756	-2.84953	-0.925766	0.0999928	-0.133295	1.17958	0.185524	-1.26175	2.27852	P63218	Guanine nucleotide-binding protein G(I)/G(S)/G(O) subunit gamma-5 OS=Homo sapiens OX=9606 GN=GNG5 PE=1 SV=3	GNG5	>sp|P63218|GBG5_HUMAN Guanine nucleotide-binding protein G(I)/G(S)/G(O) subunit gamma-5 OS=Homo sapiens OX=9606 GN=GNG5 PE=1 SV=3	PD/HC	6.21223	6.1343e-07	0	3.07482	0.951111	0.0347677	0
-4.16325	-2.32813	-3.10061	-8.15274	-2.45523	2.15785	2.38761	4.02419	-1.08261	0.70904	0.496175	-7.95192	-7.25303	-0.626724	-1.71046	1.82756	3.2862	3.32961	4.96659	0.0659139	-5.63514	-1.41172	-5.5703	1.01222	-3.88791	4.58499	3.11071	0.975214	-5.65342	-0.468653	P63313	Thymosin beta-10 OS=Homo sapiens OX=9606 GN=TMSB10 PE=1 SV=2	TMSB10	>sp|P63313|TYB10_HUMAN Thymosin beta-10 OS=Homo sapiens OX=9606 GN=TMSB10 PE=1 SV=2	PD/HC	4.53718	2.90284e-05	0	5.13064	0.906667	0.0576892	0
0.752879	1.02391	0.939044	0.652434	0.282471	-2.42999	-1.40331	0.863929	-1.07906	-0.200062	0.129377	0.516418	1.44609	-0.0179536	1.71849	-1.02622	-0.541801	-0.114928	-0.625306	-0.441322	0.486184	0.257409	0.976276	1.39481	0.348028	-0.157342	-0.781796	-2.01896	-0.911352	-1.04327	P82663	28S ribosomal protein S25, mitochondrial OS=Homo sapiens OX=9606 GN=MRPS25 PE=1 SV=1	MRPS25	>sp|P82663|RT25_HUMAN 28S ribosomal protein S25, mitochondrial OS=Homo sapiens OX=9606 GN=MRPS25 PE=1 SV=1	PD/HC	5.96271	1.08965e-06	0	-1.52111	0.04	0.0401563	0
1.06299	0.935366	1.27492	0.81128	0.675454	-1.92058	-1.25842	0.684822	-0.543198	-0.469171	-0.0290755	0.566813	1.51252	-0.00557097	1.26916	-0.97726	-0.603081	0.0556229	-0.469128	-0.0510892	1.03446	0.285628	1.02371	0.770893	0.276762	0.0925357	-0.533283	-2.01199	-0.830015	-1.09694	P82664	28S ribosomal protein S10, mitochondrial OS=Homo sapiens OX=9606 GN=MRPS10 PE=1 SV=2	MRPS10	>sp|P82664|RT10_HUMAN 28S ribosomal protein S10, mitochondrial OS=Homo sapiens OX=9606 GN=MRPS10 PE=1 SV=2	PD/HC	6.16701	6.80747e-07	0	-1.42643	0.0444444	0.034184	0
2.03018	1.73252	1.08792	2.16658	0.321535	-2.10029	-2.86367	1.78496	-1.40276	-1.04378	1.7341	1.41196	3.1616	0.778101	3.23118	-2.20078	-0.729324	-0.297841	-1.05752	-1.27338	2.21263	-0.125611	0.547401	2.5768	0.529765	0.444571	-1.04557	-2.91802	-2.02756	-1.98725	P82921	28S ribosomal protein S21, mitochondrial OS=Homo sapiens OX=9606 GN=MRPS21 PE=1 SV=3	MRPS21	>sp|P82921|RT21_HUMAN 28S ribosomal protein S21, mitochondrial OS=Homo sapiens OX=9606 GN=MRPS21 PE=1 SV=3	PD/HC	6.60101	2.50606e-07	0	-2.80766	0.0488889	0.0429752	0
1.18082	1.03591	0.943822	0.67814	0.464319	-2.01922	-1.52751	0.0238647	-1.03551	-0.302567	-0.16438	0.661754	0.92834	0.217064	1.16575	-0.766493	-0.791776	0.171677	-0.562501	-0.173192	0.909372	0.475136	1.16593	0.768419	0.49141	-0.102246	-1.20427	-2.53183	-0.969837	-0.999606	P82933	28S ribosomal protein S9, mitochondrial OS=Homo sapiens OX=9606 GN=MRPS9 PE=1 SV=2	MRPS9	>sp|P82933|RT09_HUMAN 28S ribosomal protein S9, mitochondrial OS=Homo sapiens OX=9606 GN=MRPS9 PE=1 SV=2	PD/HC	7.1089	7.78216e-08	0	-1.58085	0.0133333	0.0159851	0
-2.75912	-3.92274	-1.8674	-5.61817	-3.04194	0.48434	2.38958	1.36326	1.79774	3.09609	-2.98934	-2.79565	-5.66613	-0.819835	-1.60247	3.0153	3.25532	0.619436	3.00956	1.70716	-3.79574	-0.534576	-1.07861	-2.40645	-0.365718	3.01751	2.80384	2.81729	-1.82358	-0.320399	P84101	Small EDRK-rich factor 2 OS=Homo sapiens OX=9606 GN=SERF2 PE=1 SV=1	SERF2	>sp|P84101|SERF2_HUMAN Small EDRK-rich factor 2 OS=Homo sapiens OX=9606 GN=SERF2 PE=1 SV=1	PD/HC	7.63997	2.29101e-08	0	4.43309	0.977778	0.0236209	0
3.17644	0.510858	2.604	1.56049	0.611572	-1.26421	-2.48318	-2.29109	-0.101608	-1.02188	2.41115	2.40878	2.13383	0.456759	3.15391	-1.87064	-2.44724	0.868348	0.318997	-3.50848	1.28668	-2.14149	3.09602	2.43585	1.95617	-1.14486	-1.06016	-0.890058	-1.16324	-2.66943	Q01959	Sodium-dependent dopamine transporter OS=Homo sapiens OX=9606 GN=SLC6A3 PE=1 SV=1	SLC6A3	>sp|Q01959|SC6A3_HUMAN Sodium-dependent dopamine transporter OS=Homo sapiens OX=9606 GN=SLC6A3 PE=1 SV=1	PD/HC	6.30175	4.99177e-07	0	-3.09265	0.0577778	0.0466273	0
1.82347	1.76288	0.992358	0.858857	-1.42351	-2.45605	-2.8845	0.905784	-0.567085	-2.40491	0.256178	2.27635	1.5395	0.166256	3.7907	-2.79676	-2.40462	-0.223464	0.460626	-3.66136	-0.0876057	-1.62905	2.48628	1.4186	2.23815	-1.06542	-1.90057	-2.39233	-1.47564	-3.30343	Q05940	Synaptic vesicular amine transporter OS=Homo sapiens OX=9606 GN=SLC18A2 PE=1 SV=2	SLC18A2	>sp|Q05940|VMAT2_HUMAN Synaptic vesicular amine transporter OS=Homo sapiens OX=9606 GN=SLC18A2 PE=1 SV=2	PD/HC	5.13032	7.4077e-06	0	-2.84261	0.08	0.0490212	0
0.432356	1.26934	1.43501	1.32441	0.120624	-2.0348	-2.38963	0.228363	-1.02638	-0.663611	1.01299	0.660257	2.102	0.266843	1.99946	-1.15546	-1.47266	-0.291883	-0.659541	-0.678728	0.905933	0.468605	1.74952	1.51265	0.778664	-0.592367	-1.27757	-2.49062	-1.56472	-1.43162	Q13084	39S ribosomal protein L28, mitochondrial OS=Homo sapiens OX=9606 GN=MRPL28 PE=1 SV=4	MRPL28	>sp|Q13084|RM28_HUMAN 39S ribosomal protein L28, mitochondrial OS=Homo sapiens OX=9606 GN=MRPL28 PE=1 SV=4	PD/HC	8.82215	1.50607e-09	0	-2.23599	0.00444444	0.00740754	0
-1.29161	-0.973488	-1.93675	-0.844283	-0.468106	2.26832	1.20034	0.0591891	2.22248	0.832109	-0.86273	0.625511	-1.78068	-0.267146	-1.64055	1.24261	0.998526	0.0689362	0.0534344	1.50075	0.0411301	-0.00240692	-0.146466	-0.954276	-0.314944	-0.175419	0.768484	2.60942	0.707341	0.434833	Q13137	Calcium-binding and coiled-coil domain-containing protein 2 OS=Homo sapiens OX=9606 GN=CALCOCO2 PE=1 SV=1	CALCOCO2	>sp|Q13137|CACO2_HUMAN Calcium-binding and coiled-coil domain-containing protein 2 OS=Homo sapiens OX=9606 GN=CALCOCO2 PE=1 SV=1	PD/HC	5.51016	3.08918e-06	0	1.70721	0.964444	0.0283008	0
-1.53156	-1.23198	-0.462967	-1.8795	-0.522808	1.58694	0.890509	-0.06774	1.12997	0.980649	0.522841	-1.86472	-1.58486	-1.31974	-0.942156	1.63308	1.95379	0.969928	2.10253	1.09596	0.353329	-0.0579791	-0.420399	-1.19833	-0.354073	1.48291	0.929961	0.386382	-0.605255	-0.560199	Q13485	Mothers against decapentaplegic homolog 4 OS=Homo sapiens OX=9606 GN=SMAD4 PE=1 SV=1	SMAD4	>sp|Q13485|SMAD4_HUMAN Mothers against decapentaplegic homolog 4 OS=Homo sapiens OX=9606 GN=SMAD4 PE=1 SV=1	PD/HC	5.78557	1.63843e-06	0	1.76029	0.92	0.0497836	0
0.235385	1.3265	0.207305	1.07861	-0.0449649	-2.70344	-1.68829	0.940445	-1.11753	-1.39768	-0.00060202	1.12928	1.73035	-0.27137	1.26918	-1.58667	-0.984318	-0.387001	-0.533983	-0.825399	0.702943	-0.179925	-0.409675	1.22115	0.552735	-0.963719	-1.19643	-2.87216	-0.868315	-1.20709	Q7Z2W9	39S ribosomal protein L21, mitochondrial OS=Homo sapiens OX=9606 GN=MRPL21 PE=1 SV=2	MRPL21	>sp|Q7Z2W9|RM21_HUMAN 39S ribosomal protein L21, mitochondrial OS=Homo sapiens OX=9606 GN=MRPL21 PE=1 SV=2	PD/HC	5.60843	2.46358e-06	0	-1.72923	0.0444444	0.0400147	0
-0.475553	-1.02838	-1.10209	-1.30364	0.00616069	0.832483	0.283582	-0.737769	1.07445	1.78313	-0.924879	-1.07934	-2.35025	0.912848	-1.18928	1.34483	2.42974	1.13057	1.29525	1.01453	-0.942529	-0.571187	0.0326076	-0.817191	0.253484	0.205768	1.39814	1.52563	-0.247824	1.54841	Q86TA1	MOB kinase activator 3B OS=Homo sapiens OX=9606 GN=MOB3B PE=1 SV=2	MOB3B	>sp|Q86TA1|MOB3B_HUMAN MOB kinase activator 3B OS=Homo sapiens OX=9606 GN=MOB3B PE=1 SV=2	PD/HC	5.52965	2.95357e-06	0	1.69734	0.937778	0.0429972	0
0.763524	0.92349	1.04329	1.14524	0.454381	-2.26234	-1.87395	0.190074	-1.25286	-0.66353	-0.689669	0.331772	0.869164	0.00041331	1.42211	-0.771615	-0.980871	0.337068	-0.0160343	0.0547118	-0.0423466	0.812611	1.23257	0.572961	1.09373	-0.731633	-1.60372	-2.40931	-0.84184	-0.798783	Q8IXM3	39S ribosomal protein L41, mitochondrial OS=Homo sapiens OX=9606 GN=MRPL41 PE=1 SV=1	MRPL41	>sp|Q8IXM3|RM41_HUMAN 39S ribosomal protein L41, mitochondrial OS=Homo sapiens OX=9606 GN=MRPL41 PE=1 SV=1	PD/HC	5.64684	2.25507e-06	0	-1.57052	0.0577778	0.0385495	0
1.75683	0.663795	2.06105	0.34997	-0.0211479	-3.95076	-2.27212	-0.324147	-0.802817	-1.75722	2.01732	0.507959	0.191046	0.176564	1.03063	-2.37181	-2.04049	-1.30325	0.460046	-1.02917	-0.367919	3.18752	0.51145	1.04734	0.517623	-0.987765	-1.09597	-2.01119	-1.10993	-0.442807	Q8IYJ1	Copine-9 OS=Homo sapiens OX=9606 GN=CPNE9 PE=1 SV=3	CPNE9	>sp|Q8IYJ1|CPNE9_HUMAN Copine-9 OS=Homo sapiens OX=9606 GN=CPNE9 PE=1 SV=3	PD/HC	6.06928	8.52555e-07	0	-2.31129	0.0266667	0.0257742	0
-0.740141	-0.355104	-0.747305	-2.03283	-0.772181	1.52711	0.68343	0.530693	0.474026	0.980771	0.824667	-1.48694	-0.743479	-0.45818	-0.204923	1.11276	1.69285	2.00963	2.6144	1.01723	-0.681043	-0.56651	-0.653429	0.209613	-0.418372	2.15279	2.87887	0.882597	-0.833019	0.0647028	Q8TEA8	D-aminoacyl-tRNA deacylase 1 OS=Homo sapiens OX=9606 GN=DTD1 PE=1 SV=2	DTD1	>sp|Q8TEA8|DTD1_HUMAN D-aminoacyl-tRNA deacylase 1 OS=Homo sapiens OX=9606 GN=DTD1 PE=1 SV=2	PD/HC	5.53394	2.92457e-06	0	1.77433	0.92	0.060224	0
-0.542162	-1.07593	-0.97494	-0.716979	-1.52966	0.426048	0.982684	0.763046	-0.38521	0.575184	-0.819005	-0.67123	-1.21611	0.00209912	-0.604404	1.21537	0.366165	0.0580864	0.34102	1.18246	-0.952359	0.273018	-1.33906	-1.30321	-0.128693	0.550461	0.363487	0.52359	0.754362	0.13197	Q8WW12	PEST proteolytic signal-containing nuclear protein OS=Homo sapiens OX=9606 GN=PCNP PE=1 SV=2	PCNP	>sp|Q8WW12|PCNP_HUMAN PEST proteolytic signal-containing nuclear protein OS=Homo sapiens OX=9606 GN=PCNP PE=1 SV=2	PD/HC	7.44653	3.57657e-08	0	1.29649	0.977778	0.0189225	0
-0.487209	-0.254973	-1.85095	-1.50303	-0.671254	1.1968	0.466574	1.28543	0.0750215	0.178502	-1.24764	-2.01549	-1.87426	-0.589117	-0.350712	1.54196	0.837231	1.12416	1.66796	0.90481	-0.816382	-0.543461	-0.428546	0.353633	-0.629187	0.997668	0.904793	1.67281	-0.285092	-0.445397	Q92930	Ras-related protein Rab-8B OS=Homo sapiens OX=9606 GN=RAB8B PE=1 SV=2	RAB8B	>sp|Q92930|RAB8B_HUMAN Ras-related protein Rab-8B OS=Homo sapiens OX=9606 GN=RAB8B PE=1 SV=2	PD/HC	6.5618	2.74282e-07	0	1.66879	0.964444	0.0284624	0
-0.0884337	0.71952	-1.71986	-2.15923	-2.23643	-0.681541	0.474591	3.10866	0.794415	1.13066	-0.945022	-2.50684	-2.98811	-0.575425	0.0584552	1.882	1.46853	2.46316	3.03933	1.3038	-0.932796	0.401956	-1.85316	0.472542	-0.705677	1.05588	1.69105	2.16252	-0.861644	2.17213	Q969Q0	60S ribosomal protein L36a-like OS=Homo sapiens OX=9606 GN=RPL36AL PE=1 SV=3	RPL36AL	>sp|Q969Q0|RL36L_HUMAN 60S ribosomal protein L36a-like OS=Homo sapiens OX=9606 GN=RPL36AL PE=1 SV=3	PD/HC	5.29942	5.0186e-06	0	2.41747	0.937778	0.0455879	0
1.6125	1.6495	1.04082	1.768	0.349342	-1.52048	-2.00346	0.275323	-1.53976	-0.512617	1.05098	1.35261	2.61264	0.443732	2.03067	-1.61037	-0.830202	-0.657022	0.0671793	-0.97984	1.11095	-0.580119	1.31163	2.09434	0.206813	-0.0259418	-0.749369	-2.52137	-1.77135	-1.20492	Q96EL2	28S ribosomal protein S24, mitochondrial OS=Homo sapiens OX=9606 GN=MRPS24 PE=1 SV=1	MRPS24	>sp|Q96EL2|RT24_HUMAN 28S ribosomal protein S24, mitochondrial OS=Homo sapiens OX=9606 GN=MRPS24 PE=1 SV=1	PD/HC	7.44724	3.57075e-08	0	-2.24258	0.0222222	0.0212532	0
-0.415373	-0.985597	-0.328765	-1.2241	-0.328807	0.457801	0.519278	1.89814	0.950169	0.692736	-0.176952	-0.355469	-0.984529	-0.661612	0.172928	0.56848	0.985674	0.831642	1.92205	0.480932	-0.133889	-0.327816	-0.0186979	-0.699858	-0.518901	0.352324	2.14493	1.80251	-0.669315	0.828457	Q96HN2	Adenosylhomocysteinase 3 OS=Homo sapiens OX=9606 GN=AHCYL2 PE=1 SV=1	AHCYL2	>sp|Q96HN2|SAHH3_HUMAN Adenosylhomocysteinase 3 OS=Homo sapiens OX=9606 GN=AHCYL2 PE=1 SV=1	PD/HC	6.15692	6.96749e-07	0	1.38355	0.951111	0.0500972	0
0.345751	0.597497	1.24573	-0.154	-0.719743	0.167392	-0.231753	0.87023	-1.73954	-0.941597	1.51513	2.42421	0.29598	0.897971	-0.0965404	-1.3782	-1.46671	-1.17605	-0.570335	-1.6052	2.41426	1.0463	0.702352	1.59472	1.13645	-0.279218	-2.27605	-2.4172	-0.958692	-2.5189	Q96HU1	Small G protein signaling modulator 3 OS=Homo sapiens OX=9606 GN=SGSM3 PE=1 SV=1	SGSM3	>sp|Q96HU1|SGSM3_HUMAN Small G protein signaling modulator 3 OS=Homo sapiens OX=9606 GN=SGSM3 PE=1 SV=1	PD/HC	5.52144	3.00992e-06	0	-1.98453	0.0577778	0.0414982	0
-3.05724	-2.34643	-0.834382	-3.97753	-3.21193	1.51482	0.703254	-0.757888	0.339019	1.69994	-0.119481	-1.94242	-2.95122	-0.87102	-1.53333	1.36187	1.8834	0.268392	1.95429	1.61559	-0.291812	-0.0998853	-0.300159	-2.40263	0.00235259	-0.396731	0.659871	-0.923312	1.82282	-0.838193	Q96NC0	Zinc finger matrin-type protein 2 OS=Homo sapiens OX=9606 GN=ZMAT2 PE=1 SV=1	ZMAT2	>sp|Q96NC0|ZMAT2_HUMAN Zinc finger matrin-type protein 2 OS=Homo sapiens OX=9606 GN=ZMAT2 PE=1 SV=1	PD/HC	4.87276	1.34041e-05	0	2.32295	0.897778	0.0571783	0
-0.287686	0.167944	-0.258263	-1.11592	-0.718403	0.296886	0.272624	0.498412	0.804667	0.850172	0.130438	-1.9382	-1.77868	-0.729966	-0.528289	2.33102	1.81972	1.47026	2.41381	1.50386	-0.732696	-0.0225412	-2.48648	0.309327	-0.979982	0.921642	1.44818	1.03623	0.756126	0.312877	Q96PE7	Methylmalonyl-CoA epimerase, mitochondrial OS=Homo sapiens OX=9606 GN=MCEE PE=1 SV=1	MCEE	>sp|Q96PE7|MCEE_HUMAN Methylmalonyl-CoA epimerase, mitochondrial OS=Homo sapiens OX=9606 GN=MCEE PE=1 SV=1	PD/HC	6.48109	3.30298e-07	0	1.84706	0.991111	0.0112537	0
0.413457	0.161871	-1.22965	-1.61568	-0.631059	0.0560902	0.200407	0.900161	0.884606	0.114163	-0.0745402	-2.11481	-1.99619	-0.869399	-0.386335	0.449071	1.06429	1.15868	2.33092	0.408647	-1.26269	-0.723101	-0.817943	0.0502343	-0.967217	0.57257	1.42316	1.49575	-0.134187	1.48806	Q99808	Equilibrative nucleoside transporter 1 OS=Homo sapiens OX=9606 GN=SLC29A1 PE=1 SV=3	SLC29A1	>sp|Q99808|S29A1_HUMAN Equilibrative nucleoside transporter 1 OS=Homo sapiens OX=9606 GN=SLC29A1 PE=1 SV=3	PD/HC	5.96018	1.09601e-06	0	1.6317	0.955556	0.0318947	0
0.85818	1.40841	1.23599	1.08502	0.186041	-1.52932	-1.50555	0.657304	-1.13363	-0.657607	1.03243	1.17488	1.77702	0.0769893	1.62747	-1.13665	-0.781898	-0.419934	-0.316967	-0.684861	0.380632	0.300488	1.38441	1.42109	0.622276	-0.178893	-0.982714	-1.38081	-1.05821	-0.960862	Q9BYD1	39S ribosomal protein L13, mitochondrial OS=Homo sapiens OX=9606 GN=MRPL13 PE=1 SV=1	MRPL13	>sp|Q9BYD1|RM13_HUMAN 39S ribosomal protein L13, mitochondrial OS=Homo sapiens OX=9606 GN=MRPL13 PE=1 SV=1	PD/HC	8.71845	1.91227e-09	0	-1.77613	0.0222222	0.0231714	0
2.36452	1.49601	2.58185	0.974058	-1.50345	-1.60877	-2.01546	1.43138	-1.36553	-1.79863	0.697827	1.44738	1.89373	-0.332376	3.70561	-1.9625	-1.88347	-0.0537957	-0.296801	-0.53737	0.211634	0.538802	1.6565	1.80779	1.46352	0.233842	-2.07567	-0.902386	-0.14005	-1.43582	Q9BZC1	CUGBP Elav-like family member 4 OS=Homo sapiens OX=9606 GN=CELF4 PE=1 SV=1	CELF4	>sp|Q9BZC1|CELF4_HUMAN CUGBP Elav-like family member 4 OS=Homo sapiens OX=9606 GN=CELF4 PE=1 SV=1	PD/HC	4.91124	1.22676e-05	0	-2.22763	0.0844444	0.050611	0
0.147102	0.658978	0.424878	0.882618	0.559566	-1.15087	-1.20426	0.100638	-0.725168	-0.871927	-0.142044	-0.0839189	0.518215	0.243923	0.707111	-0.387434	-0.997833	-0.205499	-0.365519	-0.085973	0.318724	0.651499	0.585965	0.425226	0.380808	-0.419205	-1.26354	-1.5812	-0.440948	-1.1776	Q9BZE1	39S ribosomal protein L37, mitochondrial OS=Homo sapiens OX=9606 GN=MRPL37 PE=1 SV=2	MRPL37	>sp|Q9BZE1|RM37_HUMAN 39S ribosomal protein L37, mitochondrial OS=Homo sapiens OX=9606 GN=MRPL37 PE=1 SV=2	PD/HC	7.58564	2.59633e-08	0	-1.137	0.0133333	0.0149469	0
-0.441225	-0.895474	-1.18287	-0.274851	0.511939	1.10998	1.29103	-0.20245	0.589024	0.73175	-1.30278	-1.02917	-0.935194	-0.628433	-0.243182	1.3006	1.16078	1.4315	1.70028	1.46127	-0.630881	-0.20176	-0.0650547	-1.34251	-0.574285	-0.275467	0.53302	1.18653	1.09174	1.16277	Q9H8G2	Caspase activity and apoptosis inhibitor 1 OS=Homo sapiens OX=9606 GN=CAAP1 PE=1 SV=2	CAAP1	>sp|Q9H8G2|CAAP1_HUMAN Caspase activity and apoptosis inhibitor 1 OS=Homo sapiens OX=9606 GN=CAAP1 PE=1 SV=2	PD/HC	7.82152	1.50827e-08	0	1.5672	0.964444	0.0296732	0
-1.09648	-0.574991	-1.55791	-1.8274	-1.28134	1.26714	0.486982	0.932489	0.518642	-0.0255305	-1.18849	-2.26971	-1.24055	-1.94121	-0.881858	0.310115	0.391271	1.33711	0.819749	0.399342	-0.429136	-0.152436	-0.872325	-0.380007	-0.864371	-0.20637	-1.03792	0.997708	-0.033024	0.809093	Q9NT22	EMILIN-3 OS=Homo sapiens OX=9606 GN=EMILIN3 PE=1 SV=2	EMILIN3	>sp|Q9NT22|EMIL3_HUMAN EMILIN-3 OS=Homo sapiens OX=9606 GN=EMILIN3 PE=1 SV=2	PD/HC	6.87992	1.31851e-07	0	1.56833	0.964444	0.0336054	0
1.72271	0.807678	2.02711	0.860534	-0.388907	-0.590648	-1.18247	-0.0545074	0.0665869	-0.760785	0.381887	0.807308	1.27778	0.175791	2.64049	-0.358919	-0.530287	-0.692592	-0.0632768	-0.767034	0.537891	0.541662	1.50852	0.650718	0.270825	-0.344726	-0.463888	-0.679063	-0.409889	-0.969792	Q9UIQ6	Leucyl-cystinyl aminopeptidase OS=Homo sapiens OX=9606 GN=LNPEP PE=1 SV=3	LNPEP	>sp|Q9UIQ6|LCAP_HUMAN Leucyl-cystinyl aminopeptidase OS=Homo sapiens OX=9606 GN=LNPEP PE=1 SV=3	PD/HC	6.31498	4.84197e-07	0	-1.44155	0.0222222	0.0230901	0
-1.04258	-0.574075	-1.17629	-1.46029	-1.15417	1.06211	0.401539	0.602606	0.337292	0.523865	-1.71192	-1.24264	-2.02088	-0.504057	-1.08987	1.1985	1.46834	0.974562	0.966325	1.18918	-1.32756	0.590368	-0.492615	-1.29074	-0.514198	0.826283	0.875557	0.444261	0.374679	1.61207	Q9UKK6	NTF2-related export protein 1 OS=Homo sapiens OX=9606 GN=NXT1 PE=1 SV=1	NXT1	>sp|Q9UKK6|NXT1_HUMAN NTF2-related export protein 1 OS=Homo sapiens OX=9606 GN=NXT1 PE=1 SV=1	PD/HC	9.65443	2.21602e-10	0	1.85791	0.977778	0.0254487	0
-1.35302	-1.42369	-0.637227	-1.57628	-1.33867	0.956004	0.286685	-0.141591	0.65395	0.665154	-1.41876	-0.918682	-1.61994	-0.840916	-1.10057	1.13252	1.38942	0.374744	0.550639	0.905518	-0.535463	0.217251	-0.745092	-1.29741	-0.548401	0.55688	0.939679	1.19294	-0.438452	-0.0945975	Q9Y383	Putative RNA-binding protein Luc7-like 2 OS=Homo sapiens OX=9606 GN=LUC7L2 PE=1 SV=2	LUC7L2	>sp|Q9Y383|LC7L2_HUMAN Putative RNA-binding protein Luc7-like 2 OS=Homo sapiens OX=9606 GN=LUC7L2 PE=1 SV=2	PD/HC	8.5623	2.73967e-09	0	1.60442	0.986667	0.0161597	0
2.36906	1.07854	2.05943	0.8847	-1.22651	-1.51551	-1.75704	0.450541	-1.57988	-1.52669	0.398669	0.557297	1.46158	-0.0225812	2.8579	-1.11742	-1.25881	-0.615487	-0.722263	-0.790556	0.670166	1.10408	1.3308	1.20886	0.730418	-0.581429	-1.73713	-1.52614	-1.14071	-2.88101	A0A0A0MRX1	ELAV-like protein OS=Homo sapiens OX=9606 GN=ELAVL2 PE=1 SV=1	ELAVL2	>tr|A0A0A0MRX1|A0A0A0MRX1_HUMAN ELAV-like protein OS=Homo sapiens OX=9606 GN=ELAVL2 PE=1 SV=1	PD/HC	6.96045	1.09535e-07	0	-2.2508	0.04	0.034165	0
-1.17347	-4.15889	-1.15982	-2.34797	-0.646869	0.132959	1.16472	0.463768	0.756657	1.77369	-1.35958	0.569947	-1.90118	-2.45544	-1.29564	0.968889	1.04289	-0.863824	2.10229	0.508885	-2.55399	-0.831838	-0.704991	-0.610807	-1.11683	1.69615	1.50344	0.821029	-0.762536	0.904671	A0A0J9YXN7	Perilipin-4 OS=Homo sapiens OX=9606 GN=PLIN4 PE=1 SV=1	PLIN4	>tr|A0A0J9YXN7|A0A0J9YXN7_HUMAN Perilipin-4 OS=Homo sapiens OX=9606 GN=PLIN4 PE=1 SV=1	PD/HC	6.06615	8.58726e-07	0	2.26407	0.946667	0.0355308	0
-1.59804	-1.18514	-0.948549	-1.94516	-0.749407	0.972195	1.01897	-0.346859	0.565133	0.514574	-1.00713	-0.823275	-1.67386	0.174376	-0.929733	1.03477	1.57683	0.980564	0.988429	0.966804	-0.559502	0.267223	-0.323366	-1.02811	-0.060587	1.23497	1.12745	0.538334	-0.821705	-0.418595	A0A2R8Y5V9	Tropomyosin alpha-4 chain OS=Homo sapiens OX=9606 GN=TPM4 PE=1 SV=1	TPM4	>tr|A0A2R8Y5V9|A0A2R8Y5V9_HUMAN Tropomyosin alpha-4 chain OS=Homo sapiens OX=9606 GN=TPM4 PE=1 SV=1	PD/HC	5.88636	1.2991e-06	0	1.48814	0.937778	0.0424355	0
0.766974	0.651484	0.508001	0.445483	0.0445282	-3.08479	-1.68553	0.354919	-1.31892	-0.700994	-0.854665	0.338391	0.954864	-0.0123222	0.700026	-0.987563	-1.46085	0.314206	-0.438421	-0.889501	0.434186	0.664548	1.2489	0.880413	0.249087	-0.50456	-1.43324	-2.82408	-1.47327	-1.34549	C9JJ19	28S ribosomal protein S34, mitochondrial OS=Homo sapiens OX=9606 GN=MRPS34 PE=1 SV=2	MRPS34	>tr|C9JJ19|C9JJ19_HUMAN 28S ribosomal protein S34, mitochondrial OS=Homo sapiens OX=9606 GN=MRPS34 PE=1 SV=2	PD/HC	5.58358	2.60867e-06	0	-1.6332	0.0533333	0.0395919	0
0.662258	1.07988	0.752866	0.759644	-0.00517963	-1.97651	-2.06038	0.431368	-0.834245	-0.693839	-0.217799	0.447467	1.23823	-0.0116065	1.00156	-0.667656	-0.911992	-0.103197	-0.578252	-0.297828	0.422037	0.681817	1.41245	0.753024	0.499377	-0.342364	-1.33583	-2.44678	-0.846382	-0.749842	E7ETU7	39S ribosomal protein L3, mitochondrial OS=Homo sapiens OX=9606 GN=MRPL3 PE=1 SV=1	MRPL3	>tr|E7ETU7|E7ETU7_HUMAN 39S ribosomal protein L3, mitochondrial OS=Homo sapiens OX=9606 GN=MRPL3 PE=1 SV=1	PD/HC	6.3742	4.22474e-07	0	-1.52598	0.0222222	0.0220126	0
0.118042	-1.98589	-1.70258	-1.76428	-1.67977	0.291139	0.385785	2.43113	0.91774	0.578897	-2.72661	-1.21906	-0.310248	-1.9305	-0.445614	0.433882	0.877191	-0.482775	1.07682	0.613103	0.0631415	-0.540917	-1.50315	-1.45112	-1.36091	-0.659838	2.0076	2.05162	0.28754	0.932886	H0Y8B3	Adenosylhomocysteinase (Fragment) OS=Homo sapiens OX=9606 GN=AHCYL2 PE=1 SV=1	AHCYL2	>tr|H0Y8B3|H0Y8B3_HUMAN Adenosylhomocysteinase (Fragment) OS=Homo sapiens OX=9606 GN=AHCYL2 PE=1 SV=1	PD/HC	6.3286	4.69248e-07	0	2.01215	0.96	0.0339498	0
-3.70988	-2.86967	-3.02864	-1.03287	4.70718	-1.05405	2.77382	7.3119	-0.895934	1.54557	0.342697	-6.19424	-4.10697	-4.26994	-3.49365	2.92052	5.83753	-1.96317	2.2938	3.62893	-2.96281	-3.4512	-0.118164	-3.59971	-2.65215	-1.08715	4.2444	0.952594	5.53705	2.45848	H3BSS0	Metallothionein OS=Homo sapiens OX=9606 GN=MT1G PE=1 SV=1	MT1G	>tr|H3BSS0|H3BSS0_HUMAN Metallothionein OS=Homo sapiens OX=9606 GN=MT1G PE=1 SV=1	PD/HC	4.37253	4.24099e-05	0	4.72962	0.897778	0.0624563	0
-0.14378	-0.937651	-3.97864	-1.24258	-1.7539	0.445857	2.68152	2.2315	-1.26669	2.27477	-1.97053	0.486784	-2.02359	-0.00245263	-2.27587	2.74711	0.523264	1.79185	2.77472	1.47568	-2.69619	-0.000189543	-2.75659	-1.55609	0.782922	2.46488	1.7644	-0.361538	2.07337	1.96888	H7C2N1	Prothymosin alpha (Fragment) OS=Homo sapiens OX=9606 GN=PTMA PE=1 SV=1	PTMA	>tr|H7C2N1|H7C2N1_HUMAN Prothymosin alpha (Fragment) OS=Homo sapiens OX=9606 GN=PTMA PE=1 SV=1	PD/HC	5.9727	1.06488e-06	0	2.91053	0.933333	0.0442855	0
1.28081	0.866265	0.837634	0.853448	0.480071	-3.34801	-1.81143	0.154975	-0.828072	-0.835594	0.0667163	0.185374	1.21822	0.0872624	1.38199	-0.963135	-1.11613	-0.368557	-0.825416	-0.134652	0.484667	0.800036	0.493186	1.44946	0.780342	0.00569043	-1.0934	-3.3035	-0.600119	-1.44557	I3L0E3	HCG1984214, isoform CRA_a OS=Homo sapiens OX=9606 GN=hCG_1984214 PE=4 SV=1	hCG_1984214	>tr|I3L0E3|I3L0E3_HUMAN HCG1984214, isoform CRA_a OS=Homo sapiens OX=9606 GN=hCG_1984214 PE=4 SV=1	PD/HC	6.08632	8.19756e-07	0	-1.85189	0.00888889	0.012397	0
-0.295003	-1.00229	-1.03317	-0.473245	-0.840914	0.713797	0.22689	0.245036	0.376087	0.561282	-0.464409	0.417177	-0.40068	-0.363435	-0.897608	0.349889	0.732529	-0.337041	0.855562	0.264558	-0.410315	-0.490485	-0.771879	-1.04357	-0.137701	-0.0160542	0.401412	0.699404	0.773484	1.02449	E7ERS3	Zinc finger CCCH domain-containing protein 18 OS=Homo sapiens OX=9606 GN=ZC3H18 PE=1 SV=1	ZC3H18	>tr|E7ERS3|E7ERS3_HUMAN Zinc finger CCCH domain-containing protein 18 OS=Homo sapiens OX=9606 GN=ZC3H18 PE=1 SV=1	PD/HC	7.20053	6.30187e-08	5.7971e-05	1.00526	0.955556	0.0398392	0
0.000119911	-0.198109	-0.284777	-4.36858	-2.72116	4.08121	3.33867	4.09509	2.61165	2.15564	2.97769	-3.25127	-3.78873	2.53098	2.58943	5.69745	4.56189	5.39061	9.4076	3.7485	-1.28933	0.957831	-0.68587	0.921018	-0.222937	6.93697	4.91503	5.45979	-2.51466	-0.402776	A0A087WV88	Receptor expression-enhancing protein OS=Homo sapiens OX=9606 GN=REEP2 PE=1 SV=1	REEP2	>tr|A0A087WV88|A0A087WV88_HUMAN Receptor expression-enhancing protein OS=Homo sapiens OX=9606 GN=REEP2 PE=1 SV=1	PD/HC	4.16887	6.77846e-05	5.88235e-05	4.42109	0.893333	0.0597158	0
-1.50666	-0.46783	-0.644616	-3.99806	-2.62684	2.04622	0.657665	1.55302	1.27053	1.364	0.803224	-2.48298	-2.74044	0.813975	-0.561517	2.3881	2.15914	2.55584	3.98019	0.924239	-1.17049	-0.370829	-1.68918	-0.434017	0.647612	2.44551	3.3076	2.94261	-2.1816	-0.741981	O43934	UNC93-like protein MFSD11 OS=Homo sapiens OX=9606 GN=MFSD11 PE=2 SV=2	MFSD11	>sp|O43934|MFS11_HUMAN UNC93-like protein MFSD11 OS=Homo sapiens OX=9606 GN=MFSD11 PE=2 SV=2	PD/HC	4.58491	2.60073e-05	5.97015e-05	2.73998	0.906667	0.0625291	0
-1.90916	-1.3235	-1.80381	-0.582158	-0.550171	1.14469	-0.468052	-0.24744	1.94187	1.03211	-2.10087	-0.588548	-1.32117	0.0371385	-1.099	1.06649	1.28957	0.795473	0.685623	1.08156	-0.566632	-0.0867773	-0.671786	-0.474661	-0.12445	0.287308	-0.542087	0.0836468	0.289667	0.903842	H0YAA8	Mediator of RNA polymerase II transcription subunit 28 (Fragment) OS=Homo sapiens OX=9606 GN=MED28 PE=1 SV=1	MED28	>tr|H0YAA8|H0YAA8_HUMAN Mediator of RNA polymerase II transcription subunit 28 (Fragment) OS=Homo sapiens OX=9606 GN=MED28 PE=1 SV=1	PD/HC	5.6592	2.19179e-06	6.06061e-05	1.50065	0.955556	0.0323813	0
0.530875	0.486361	0.524383	0.382533	0.412516	-0.496032	-1.0251	0.227714	-0.556335	-0.242039	0.626438	0.58883	0.626396	0.0573528	1.08471	-0.602844	-0.496665	-0.0608522	-0.389144	-0.739307	0.111849	-0.39427	0.377316	0.814597	0.447697	-0.759002	-0.233242	-0.573093	-0.453624	-0.264482	Q15303	Receptor tyrosine-protein kinase erbB-4 OS=Homo sapiens OX=9606 GN=ERBB4 PE=1 SV=1	ERBB4	>sp|Q15303|ERBB4_HUMAN Receptor tyrosine-protein kinase erbB-4 OS=Homo sapiens OX=9606 GN=ERBB4 PE=1 SV=1	PD/HC	7.48173	3.29813e-08	0.000105263	-0.889443	0.0355556	0.0303593	0
-2.32902	1.31459	-4.85733	0.889217	-3.7072	0.944739	4.69725	4.53327	-2.62656	4.98532	-2.71925	0.668462	-1.91133	0.511017	-2.1261	4.53479	-2.34588	6.90715	-0.722863	0.0479311	-4.45901	-0.964885	-2.14649	-3.04906	-0.317626	3.91234	2.14071	1.5831	6.85921	2.67149	P01011	Alpha-1-antichymotrypsin OS=Homo sapiens OX=9606 GN=SERPINA3 PE=1 SV=2	SERPINA3	>sp|P01011|AACT_HUMAN Alpha-1-antichymotrypsin OS=Homo sapiens OX=9606 GN=SERPINA3 PE=1 SV=2	PD/HC	3.98642	0.000103177	0.000106667	4.22173	0.866667	0.0705918	0.00416667
-0.852147	-0.906302	-1.43166	-1.26429	-1.56906	0.391206	0.444998	0.394163	-0.0270542	0.807423	-1.49798	0.129303	-0.50744	-0.631757	-0.872091	0.82205	0.53411	-0.179198	0.0749414	0.273482	-0.916132	-0.077609	-0.600762	-0.973656	0.19006	-0.135851	0.135054	0.175581	0.460262	0.648367	O75937	DnaJ homolog subfamily C member 8 OS=Homo sapiens OX=9606 GN=DNAJC8 PE=1 SV=2	DNAJC8	>sp|O75937|DNJC8_HUMAN DnaJ homolog subfamily C member 8 OS=Homo sapiens OX=9606 GN=DNAJC8 PE=1 SV=2	PD/HC	6.59582	2.53616e-07	0.000108108	1.10674	0.946667	0.0369934	0
-1.65809	-2.18983	0.175363	-1.47355	-0.424886	0.364561	1.07449	0.00516293	1.02603	2.63578	-0.814144	0.712893	-0.919233	-0.854771	-1.23562	-0.542461	3.18639	-0.102302	2.77895	0.791749	-1.20965	-0.821582	-0.477389	-1.114	0.341703	1.80118	2.20112	0.949225	-0.438176	1.68572	E7EQR4	Ezrin OS=Homo sapiens OX=9606 GN=EZR PE=1 SV=3	EZR	>tr|E7EQR4|E7EQR4_HUMAN Ezrin OS=Homo sapiens OX=9606 GN=EZR PE=1 SV=3	PD/HC	4.95756	1.10266e-05	0.000109589	1.95868	0.928889	0.0442481	0
-0.258083	-0.516705	-1.08996	-0.570815	-0.8232	0.357839	0.764395	0.48466	0.268893	0.45908	-0.0101016	-0.826019	-0.984365	-0.323709	-0.153403	0.654443	0.42146	0.130505	1.00134	0.359723	-0.527396	0.1207	-0.845818	-0.0600769	-0.407135	0.199317	0.223509	1.22392	0.0927879	0.405738	E7EX17	Eukaryotic translation initiation factor 4B OS=Homo sapiens OX=9606 GN=EIF4B PE=1 SV=1	EIF4B	>tr|E7EX17|E7EX17_HUMAN Eukaryotic translation initiation factor 4B OS=Homo sapiens OX=9606 GN=EIF4B PE=1 SV=1	PD/HC	7.46248	3.44762e-08	0.000111111	0.954913	0.995556	0.00689064	0
-2.09833	-1.14936	0.180261	-3.68892	-2.5992	1.75627	6.28792	1.79293	1.08367	-0.0454196	-0.727756	-3.44326	0.413905	-4.45111	-2.19964	3.72443	3.23511	0.434485	2.35333	3.42521	2.54161	-1.81768	-0.285492	-3.4111	-2.03579	5.03549	0.356732	-1.13708	4.27313	-2.24269	P20382	Pro-MCH OS=Homo sapiens OX=9606 GN=PMCH PE=1 SV=3	PMCH	>sp|P20382|MCH_HUMAN Pro-MCH OS=Homo sapiens OX=9606 GN=PMCH PE=1 SV=3	PD/HC	4.26099	5.48294e-05	0.000112676	3.67369	0.888889	0.0577508	0
0.396861	0.423212	1.0658	0.726674	0.276221	-2.75492	-2.12994	0.175861	-1.10436	-0.480943	-0.57781	0.432241	1.12789	-0.0430664	1.32305	-1.32042	-1.10815	0.290928	-0.365643	-0.464094	0.773286	0.126958	0.701522	0.532278	0.362865	-0.142033	-1.14982	-2.53143	-1.23631	-1.22532	J3QLS3	28S ribosomal protein S7, mitochondrial OS=Homo sapiens OX=9606 GN=MRPS7 PE=1 SV=1	MRPS7	>tr|J3QLS3|J3QLS3_HUMAN 28S ribosomal protein S7, mitochondrial OS=Homo sapiens OX=9606 GN=MRPS7 PE=1 SV=1	PD/HC	5.50371	3.13536e-06	0.000114286	-1.5463	0.0488889	0.0359532	0
-0.522078	0.0153677	-0.68877	-0.967979	-0.396828	-0.0940426	0.380621	1.1621	1.20636	-0.141166	-0.894085	-1.07829	-1.16282	0.618532	-0.487904	1.11156	1.01102	1.10049	1.55027	1.07163	-0.0896386	0.319895	-1.05546	-0.100631	-0.302401	0.162077	0.594689	0.156127	0.920046	0.916449	P56277	Cx9C motif-containing protein 4 OS=Homo sapiens OX=9606 GN=CMC4 PE=1 SV=1	CMC4	>sp|P56277|CMC4_HUMAN Cx9C motif-containing protein 4 OS=Homo sapiens OX=9606 GN=CMC4 PE=1 SV=1	PD/HC	5.92023	1.20162e-06	0.000153846	1.19342	0.933333	0.041313	0
0.118945	-0.514894	-1.14627	-2.49661	-2.64256	0.0935288	-0.39257	0.642581	0.717711	0.709483	-0.95918	-1.97352	-1.20622	-1.00677	-0.504053	0.964656	0.64908	0.837747	1.68003	0.657592	0.301023	0.0253176	-0.670081	-0.9851	-0.882998	0.702839	0.452281	1.72555	-1.10419	0.757603	P41440	Folate transporter 1 OS=Homo sapiens OX=9606 GN=SLC19A1 PE=1 SV=3	SLC19A1	>sp|P41440|S19A1_HUMAN Folate transporter 1 OS=Homo sapiens OX=9606 GN=SLC19A1 PE=1 SV=3	PD/HC	5.12013	7.58352e-06	0.000155844	1.57579	0.933333	0.0498217	0
0.966895	0.268935	0.59325	0.936618	-0.429707	-0.738451	-1.01077	0.46675	-0.397327	-0.885562	1.21635	0.318742	0.54523	-0.173868	1.13419	-1.1935	-0.917035	-0.0576817	-0.325263	-1.03523	0.157152	0.47268	0.315139	0.98836	0.10343	-0.431779	-0.433392	-0.494394	-0.7701	-0.346559	P22303	Acetylcholinesterase OS=Homo sapiens OX=9606 GN=ACHE PE=1 SV=1	ACHE	>sp|P22303|ACES_HUMAN Acetylcholinesterase OS=Homo sapiens OX=9606 GN=ACHE PE=1 SV=1	PD/HC	6.15545	6.99114e-07	0.000188235	-1.06558	0.0533333	0.0386173	0
-0.802005	-0.387969	-0.407703	-0.518019	-0.847311	1.29843	1.38081	-0.00229912	0.239763	0.0654773	-0.52302	-0.740884	-1.48672	-0.536835	-0.864398	0.994265	1.11918	0.15466	0.745946	1.16762	-0.397643	-0.0374557	-0.353282	-1.04535	0.095808	-0.251545	0.00680857	0.572649	0.671034	-0.271666	Q9ULX6	A-kinase anchor protein 8-like OS=Homo sapiens OX=9606 GN=AKAP8L PE=1 SV=3	AKAP8L	>sp|Q9ULX6|AKP8L_HUMAN A-kinase anchor protein 8-like OS=Homo sapiens OX=9606 GN=AKAP8L PE=1 SV=3	PD/HC	5.98543	1.03412e-06	0.000190476	1.11626	0.968889	0.0268653	0
1.46845	1.15394	2.05204	0.97845	-0.638999	-0.485874	-1.45436	-0.587042	1.12956	-1.08804	0.593722	0.223557	1.49491	-0.141345	2.67176	-0.875429	-1.13989	0.360211	0.658824	-0.479024	1.06978	0.622601	1.71055	2.15674	0.603093	-0.287552	-1.04509	-0.581912	-0.690278	-1.76378	Q13454	Tumor suppressor candidate 3 OS=Homo sapiens OX=9606 GN=TUSC3 PE=1 SV=1	TUSC3	>sp|Q13454|TUSC3_HUMAN Tumor suppressor candidate 3 OS=Homo sapiens OX=9606 GN=TUSC3 PE=1 SV=1	PD/HC	4.91037	1.22922e-05	0.000192771	-1.62326	0.0977778	0.0531155	0
-0.275178	-0.843183	-1.07964	-1.29107	-1.67478	0.918521	1.20405	0.210433	-0.186264	1.67461	-0.986762	-0.383546	-1.01134	-0.590556	-0.711044	1.5498	1.92774	1.38074	1.8136	1.37676	-0.982541	0.895928	-1.49382	0.990632	0.163058	0.0407416	0.535247	-0.792519	1.81154	1.01542	Q01658	Protein Dr1 OS=Homo sapiens OX=9606 GN=DR1 PE=1 SV=1	DR1	>sp|Q01658|NC2B_HUMAN Protein Dr1 OS=Homo sapiens OX=9606 GN=DR1 PE=1 SV=1	PD/HC	4.98395	1.03766e-05	0.000195122	1.58362	0.92	0.0463864	0
0.273286	0.261285	-0.497039	-0.584399	-0.813747	0.00874117	-0.0465376	1.48107	0.579377	0.449162	-0.106627	-0.963342	-2.11995	0.585678	-0.0384484	1.47701	1.1625	1.37502	2.18058	1.19328	-1.61202	0.408071	-1.05317	-0.662623	0.324927	1.52503	1.15616	1.5405	0.0447937	0.555101	Q9NX55	Huntingtin-interacting protein K OS=Homo sapiens OX=9606 GN=HYPK PE=1 SV=2	HYPK	>sp|Q9NX55|HYPK_HUMAN Huntingtin-interacting protein K OS=Homo sapiens OX=9606 GN=HYPK PE=1 SV=2	PD/HC	4.92274	1.1947e-05	0.000196078	1.41866	0.915556	0.0467406	0
-1.07451	-0.490698	-0.538737	-1.58624	-1.33432	0.250611	2.05361	2.16477	-0.326058	0.805024	0.259639	-2.47057	0.484882	-1.61922	0.0313181	-0.219464	0.352365	0.631223	0.0137634	1.11174	-1.20487	-0.00696939	-0.642882	-0.690777	-1.16411	0.414063	1.03017	1.50934	0.697843	0.4813	P10645	Chromogranin-A OS=Homo sapiens OX=9606 GN=CHGA PE=1 SV=7	CHGA	>sp|P10645|CMGA_HUMAN Chromogranin-A OS=Homo sapiens OX=9606 GN=CHGA PE=1 SV=7	PD/HC	5.06819	8.54697e-06	0.000197531	1.53456	0.928889	0.0445905	0
-1.21663	-1.55893	-0.619733	-0.364138	-0.743221	1.50263	0.739842	0.231085	0.911803	0.732419	-0.858855	-0.925548	-0.977848	-0.210655	-1.08171	1.17144	0.773504	-0.022047	0.0713236	0.805371	-0.196768	0.0868051	0.177428	-1.82691	0.406492	-0.305514	0.00183788	0.506431	0.413078	0.435072	J3KPP4	Cisplatin resistance-associated overexpressed protein, isoform CRA_b OS=Homo sapiens OX=9606 GN=LUC7L3 PE=1 SV=1	LUC7L3	>tr|J3KPP4|J3KPP4_HUMAN Cisplatin resistance-associated overexpressed protein, isoform CRA_b OS=Homo sapiens OX=9606 GN=LUC7L3 PE=1 SV=1	PD/HC	5.41382	3.8564e-06	0.00019802	1.1919	0.933333	0.0421447	0
-0.00133765	0.346171	0.643028	0.541093	0.22891	-1.09821	-1.30958	0.203178	0.019521	-0.508458	0.00572969	0.534943	0.955427	0.00382588	1.02657	-0.500256	-0.652218	-0.269595	-0.0256506	-0.305304	0.281266	0.391674	0.456898	0.563451	0.390038	-0.362076	-0.626547	-1.35614	-0.767649	-0.735345	Q9NX20	39S ribosomal protein L16, mitochondrial OS=Homo sapiens OX=9606 GN=MRPL16 PE=1 SV=1	MRPL16	>sp|Q9NX20|RM16_HUMAN 39S ribosomal protein L16, mitochondrial OS=Homo sapiens OX=9606 GN=MRPL16 PE=1 SV=1	PD/HC	6.68681	2.0568e-07	0.0002	-0.977468	0.0266667	0.0239421	0
2.86351	0.0452141	1.09575	0.999739	0.875036	-0.465951	-0.865475	-2.57975	0.656897	-0.171971	2.75294	0.673382	1.52048	-0.0312117	1.13529	-0.701677	-1.508	-0.95195	-0.369447	0.00154036	0.301451	0.936658	0.500608	-0.12823	1.37309	-0.0180945	-0.84261	-0.288621	0.175172	-0.56032	F8VVM2	Phosphate carrier protein, mitochondrial OS=Homo sapiens OX=9606 GN=SLC25A3 PE=1 SV=1	SLC25A3	>tr|F8VVM2|F8VVM2_HUMAN Phosphate carrier protein, mitochondrial OS=Homo sapiens OX=9606 GN=SLC25A3 PE=1 SV=1	PD/HC	4.72828	1.86946e-05	0.0002	-1.56026	0.0533333	0.035391	0
-1.46522	1.75598	1.14054	1.86775	0.475199	-2.04563	-1.54754	1.66983	-1.15498	-0.817616	0.377478	-0.671301	2.31621	0.549617	2.08454	-2.10716	-0.563437	0.0367447	-0.0659618	-0.298402	0.952316	0.579549	1.81288	2.14909	0.42974	-0.423414	-1.27991	-2.06129	-1.3104	-0.848264	Q16540	39S ribosomal protein L23, mitochondrial OS=Homo sapiens OX=9606 GN=MRPL23 PE=1 SV=1	MRPL23	>sp|Q16540|RM23_HUMAN 39S ribosomal protein L23, mitochondrial OS=Homo sapiens OX=9606 GN=MRPL23 PE=1 SV=1	PD/HC	4.29004	5.12817e-05	0.000201681	-1.81145	0.106667	0.0633899	0
1.82321	0.0228377	1.25884	0.579729	-0.447536	0.0620069	-0.888714	-0.56813	0.672147	-0.888396	0.315991	-0.134483	1.83661	1.61343	1.09313	-0.823739	-0.124693	-0.103299	-0.362523	-0.706197	1.23782	1.30906	0.997846	0.525414	1.07903	0.15024	-1.49321	-0.404056	0.200806	-1.6466	Q9NQ86	E3 ubiquitin-protein ligase TRIM36 OS=Homo sapiens OX=9606 GN=TRIM36 PE=1 SV=2	TRIM36	>sp|Q9NQ86|TRI36_HUMAN E3 ubiquitin-protein ligase TRIM36 OS=Homo sapiens OX=9606 GN=TRIM36 PE=1 SV=2	PD/HC	5.08893	8.14834e-06	0.00020202	-1.33569	0.0933333	0.0515585	0
-1.79396	-1.12083	-1.21349	-2.0231	-0.963438	1.37018	0.132869	-0.265928	1.41159	1.36469	-0.344119	-1.01771	-1.87756	-0.25205	-1.34112	2.44329	2.53382	1.50177	2.26538	1.11147	0.728711	-0.0102174	0.254527	-1.0546	-0.136076	0.482154	0.252881	0.829786	-0.573724	-0.525407	E9PKU7	Neutral alpha-glucosidase AB OS=Homo sapiens OX=9606 GN=GANAB PE=1 SV=1	GANAB	>tr|E9PKU7|E9PKU7_HUMAN Neutral alpha-glucosidase AB OS=Homo sapiens OX=9606 GN=GANAB PE=1 SV=1	PD/HC	4.81285	1.53867e-05	0.000202532	1.76666	0.902222	0.0522109	0
0.763576	0.335789	1.16004	1.42853	0.891481	-1.29697	-0.99925	-0.0461234	-1.29522	-0.544295	0.370145	0.380098	0.855108	1.02463	1.44574	-0.889024	-0.727871	-1.04713	-0.0574951	-0.973736	-0.176993	-0.590837	-0.151357	2.5606	-0.594837	-0.271749	-0.202468	-0.758163	-0.735641	-0.0966649	Q9Y2T4	Serine/threonine-protein phosphatase 2A 55 kDa regulatory subunit B gamma isoform OS=Homo sapiens OX=9606 GN=PPP2R2C PE=1 SV=4	PPP2R2C	>sp|Q9Y2T4|2ABG_HUMAN Serine/threonine-protein phosphatase 2A 55 kDa regulatory subunit B gamma isoform OS=Homo sapiens OX=9606 GN=PPP2R2C PE=1 SV=4	PD/HC	4.93189	1.16979e-05	0.00020339	-1.30957	0.08	0.0477713	0
-0.9574	-1.40629	-2.7625	-2.26702	-2.24926	0.114677	0.383212	-0.438176	1.67192	1.2695	-2.7092	-1.11541	-3.04905	-0.945013	-2.3407	1.25244	1.22261	0.858232	0.0291412	0.315883	-1.08154	0.6613	-0.257846	-2.00966	1.37771	-0.00310396	-0.0135903	0.673168	-1.02954	0.502078	Q9BY43	Charged multivesicular body protein 4a OS=Homo sapiens OX=9606 GN=CHMP4A PE=1 SV=3	CHMP4A	>sp|Q9BY43|CHM4A_HUMAN Charged multivesicular body protein 4a OS=Homo sapiens OX=9606 GN=CHMP4A PE=1 SV=3	PD/HC	4.44743	3.56918e-05	0.000204082	1.86136	0.88	0.0720963	0
-0.342983	-1.08005	-2.12046	-5.90149	-2.19754	2.1157	0.668929	1.26658	0.852778	1.96436	-0.523593	-4.8507	-5.14007	1.26971	0.0490394	3.01125	3.96278	3.45946	4.9275	2.23373	-2.31794	0.814527	-1.65779	1.00622	-0.245594	1.76785	2.65137	3.12407	-4.5254	0.727191	Q9HC77	Centromere protein J OS=Homo sapiens OX=9606 GN=CENPJ PE=1 SV=2	CENPJ	>sp|Q9HC77|CENPJ_HUMAN Centromere protein J OS=Homo sapiens OX=9606 GN=CENPJ PE=1 SV=2	PD/HC	3.68076	0.000208563	0.000205128	3.42979	0.906667	0.0589022	0
1.00853	0.539469	0.753133	0.600313	0.0250716	-0.235233	-0.77687	0.166879	-0.367149	-0.653008	0.581443	0.184136	0.651386	0.0793755	1.29185	-1.00546	-0.272213	-0.453062	0.13462	-0.0257459	0.443209	0.102781	0.623786	0.67666	0.652388	0.318985	-0.909185	-0.564602	-0.279829	-0.744971	Q9H8T0	AKT-interacting protein OS=Homo sapiens OX=9606 GN=AKTIP PE=1 SV=1	AKTIP	>sp|Q9H8T0|AKTIP_HUMAN AKT-interacting protein OS=Homo sapiens OX=9606 GN=AKTIP PE=1 SV=1	PD/HC	6.56446	2.7261e-07	0.000206186	-0.925358	0.0444444	0.0336614	0
2.27735	1.31413	2.4913	0.493718	-1.33743	-0.991554	-1.68394	1.25584	-0.381474	-1.60886	0.417073	0.839317	1.77488	-0.181615	3.34016	-1.63856	-1.3546	0.637164	0.56653	-0.456277	0.0868715	0.960569	1.25985	1.94681	1.86972	0.289489	-2.09275	-1.37951	-0.574563	-2.60433	Q96J87	CUGBP Elav-like family member 6 OS=Homo sapiens OX=9606 GN=CELF6 PE=1 SV=1	CELF6	>sp|Q96J87|CELF6_HUMAN CUGBP Elav-like family member 6 OS=Homo sapiens OX=9606 GN=CELF6 PE=1 SV=1	PD/HC	4.19138	6.43612e-05	0.000206897	-1.97134	0.106667	0.0590373	0
-0.0137136	-0.256911	-0.400839	-0.914112	-0.633991	0.393557	0.432232	0.454903	0.0742867	0.116866	-0.152768	-0.924976	-0.803804	-0.321745	0.235105	0.597042	0.552193	0.453377	0.62632	0.357297	-0.167758	-0.160519	-0.507189	-0.095808	-0.63485	0.279248	0.766457	1.06971	0.139724	0.323584	Q9P0L0	Vesicle-associated membrane protein-associated protein A OS=Homo sapiens OX=9606 GN=VAPA PE=1 SV=3	VAPA	>sp|Q9P0L0|VAPA_HUMAN Vesicle-associated membrane protein-associated protein A OS=Homo sapiens OX=9606 GN=VAPA PE=1 SV=3	PD/HC	7.33247	4.65084e-08	0.000208333	0.826045	0.986667	0.0158412	0
0.735448	0.710726	0.86492	0.501961	0.541814	-2.18332	-1.35441	0.0533719	-0.91406	-0.285647	-0.615189	0.248116	0.970944	-0.155092	1.09974	-0.889721	-0.69345	0.0858283	-0.273886	-0.0872822	0.483325	0.435491	0.834224	0.129078	0.420157	0.0990343	-0.713797	-2.22558	-1.00367	-0.787891	Q96EY7	Pentatricopeptide repeat domain-containing protein 3, mitochondrial OS=Homo sapiens OX=9606 GN=PTCD3 PE=1 SV=3	PTCD3	>sp|Q96EY7|PTCD3_HUMAN Pentatricopeptide repeat domain-containing protein 3, mitochondrial OS=Homo sapiens OX=9606 GN=PTCD3 PE=1 SV=3	PD/HC	5.13628	7.3066e-06	0.000208696	-1.22534	0.0444444	0.0344622	0
-0.796811	-0.946898	-1.37739	-2.47092	-1.37302	0.983157	0.584112	0.620813	0.385019	0.378904	-0.717047	-1.93535	-1.39271	-0.440119	-0.463059	1.29698	1.30602	0.988834	1.25181	1.06721	-0.0198544	0.126108	-0.133808	-0.06047	0.123892	0.0689674	-0.44446	0.225898	0.193075	-0.719836	O95166	Gamma-aminobutyric acid receptor-associated protein OS=Homo sapiens OX=9606 GN=GABARAP PE=1 SV=1	GABARAP	>sp|O95166|GBRAP_HUMAN Gamma-aminobutyric acid receptor-associated protein OS=Homo sapiens OX=9606 GN=GABARAP PE=1 SV=1	PD/HC	4.75539	1.75635e-05	0.000210526	1.3376	0.928889	0.0465555	0
-0.0545241	-0.756804	-1.06428	-1.16951	-1.24506	0.95485	0.414254	-1.48379	0.717269	0.698881	-0.540815	-1.33378	-1.88979	-0.0501515	0.228511	0.92772	1.24028	0.662985	1.3326	0.443904	-0.880614	-0.343548	-0.543971	-0.590653	-0.45234	-0.401072	0.697929	1.90514	0.358635	0.601601	Q9H3H5	UDP-N-acetylglucosamine--dolichyl-phosphate N-acetylglucosaminephosphotransferase OS=Homo sapiens OX=9606 GN=DPAGT1 PE=1 SV=2	DPAGT1	>sp|Q9H3H5|GPT_HUMAN UDP-N-acetylglucosamine--dolichyl-phosphate N-acetylglucosaminephosphotransferase OS=Homo sapiens OX=9606 GN=DPAGT1 PE=1 SV=2	PD/HC	4.94664	1.13072e-05	0.000210526	1.31723	0.92	0.0626555	0
1.39279	0.330917	0.740301	0.614237	0.150869	-2.63119	-2.12513	-0.639369	-1.24995	-0.336832	-0.619966	-0.142709	1.17204	-0.0117435	1.48577	-0.89621	-0.838986	1.24921	-0.31652	-0.501546	0.477714	0.360457	0.929557	0.667818	0.608688	-0.255747	-1.47432	-2.60579	-1.10719	-1.35644	Q9Y3D3	28S ribosomal protein S16, mitochondrial OS=Homo sapiens OX=9606 GN=MRPS16 PE=1 SV=1	MRPS16	>sp|Q9Y3D3|RT16_HUMAN 28S ribosomal protein S16, mitochondrial OS=Homo sapiens OX=9606 GN=MRPS16 PE=1 SV=1	PD/HC	4.8268	1.49004e-05	0.000210526	-1.54952	0.0755556	0.056271	0
0.917937	0.665621	1.26796	0.260212	-0.290784	-1.38124	-0.849652	0.230552	-0.554031	-0.34153	-0.080398	0.0750851	0.843868	0.0402367	1.54947	-0.414287	-0.527435	0.0456787	-0.117511	-0.415134	0.481945	0.52188	0.973226	0.434486	0.624465	0.0677397	-0.705733	-1.79185	-0.679176	-0.509946	B1AKJ5	Nardilysin (N-arginine dibasic convertase), isoform CRA_d OS=Homo sapiens OX=9606 GN=NRDC PE=1 SV=1	NRDC	>tr|B1AKJ5|B1AKJ5_HUMAN Nardilysin (N-arginine dibasic convertase), isoform CRA_d OS=Homo sapiens OX=9606 GN=NRDC PE=1 SV=1	PD/HC	5.37094	4.25659e-06	0.000212121	-1.08192	0.0488889	0.0358954	0
-0.654159	-0.694194	-1.24127	-0.278592	-0.129587	1.3088	0.694094	0.0754848	0.11656	0.203111	-1.01021	0.12569	-0.488766	0.551361	-1.44761	1.51133	0.99174	-0.16106	-0.0899191	0.379707	-0.667941	-0.509368	-0.705299	-0.923848	-0.42006	1.23694	0.580772	0.52023	0.937205	-0.0906689	Q99523	Sortilin OS=Homo sapiens OX=9606 GN=SORT1 PE=1 SV=3	SORT1	>sp|Q99523|SORT_HUMAN Sortilin OS=Homo sapiens OX=9606 GN=SORT1 PE=1 SV=3	PD/HC	5.44886	3.55749e-06	0.000212389	1.11388	0.937778	0.0428658	0
-0.147302	0.0129609	-1.82804	-0.438616	-1.651	0.579806	0.165134	0.266573	0.95491	0.830851	-1.32178	-1.24155	-0.335917	-1.86017	-0.411513	1.33447	-0.300609	0.144312	0.316937	1.31351	-0.452065	-0.539388	-1.42274	-0.689003	-0.381836	0.516047	-0.559801	1.08146	0.586141	-0.627133	P27701	CD82 antigen OS=Homo sapiens OX=9606 GN=CD82 PE=1 SV=1	CD82	>sp|P27701|CD82_HUMAN CD82 antigen OS=Homo sapiens OX=9606 GN=CD82 PE=1 SV=1	PD/HC	5.29092	5.11779e-06	0.000212766	1.28737	0.92	0.0526021	0
0.412355	-0.814602	-1.59367	-0.978829	-1.51914	0.345973	0.411608	0.0397905	-0.172057	1.13235	-1.58066	0.0582227	-0.745784	-0.605567	-0.468484	0.742965	0.618983	0.303044	0.169061	0.870096	-0.901683	0.296206	-0.81182	-1.13628	0.101678	0.239952	0.139362	1.31573	0.0074829	0.463369	Q8NC51	Plasminogen activator inhibitor 1 RNA-binding protein OS=Homo sapiens OX=9606 GN=SERBP1 PE=1 SV=2	SERBP1	>sp|Q8NC51|PAIRB_HUMAN Plasminogen activator inhibitor 1 RNA-binding protein OS=Homo sapiens OX=9606 GN=SERBP1 PE=1 SV=2	PD/HC	5.2362	5.80498e-06	0.00021374	1.12772	0.906667	0.0541378	0
1.26761	0.666122	1.18842	0.416445	-0.811199	-0.830693	-0.469966	0.142651	-0.687364	-0.755457	0.0301867	0.348219	0.817332	-0.371757	1.51816	-0.767685	-0.267488	-0.0793348	-0.197907	-0.631412	0.521733	0.584186	0.966068	0.543957	0.375357	-0.392157	-0.562035	-0.747096	-0.464384	-1.42972	O43324	Eukaryotic translation elongation factor 1 epsilon-1 OS=Homo sapiens OX=9606 GN=EEF1E1 PE=1 SV=1	EEF1E1	>sp|O43324|MCA3_HUMAN Eukaryotic translation elongation factor 1 epsilon-1 OS=Homo sapiens OX=9606 GN=EEF1E1 PE=1 SV=1	PD/HC	5.57594	2.65496e-06	0.000214286	-1.08006	0.08	0.0575978	0
0.46028	0.894587	0.871663	0.733582	-0.0260581	-1.99361	-1.71661	0.133694	-1.34199	-0.726	0.186578	0.150552	-0.11717	-0.0193669	0.766286	-0.379176	-0.566986	0.285702	-1.09702	0.0237207	0.405555	0.41393	0.971829	-0.156058	0.653269	-0.14484	-0.70601	-2.0908	-0.996884	-1.19522	S4R2Z7	39S ribosomal protein L42, mitochondrial OS=Homo sapiens OX=9606 GN=MRPL42 PE=1 SV=1	MRPL42	>tr|S4R2Z7|S4R2Z7_HUMAN 39S ribosomal protein L42, mitochondrial OS=Homo sapiens OX=9606 GN=MRPL42 PE=1 SV=1	PD/HC	5.38752	4.09712e-06	0.000215054	-1.24677	0.0666667	0.0411258	0
0.990097	0.0884993	0.549232	0.896553	0.453943	-1.26476	-1.0204	-0.466355	-0.739748	-0.150459	-0.514291	0.208196	0.647905	0.103526	0.352096	-0.0818355	-0.629806	0.155708	-0.140421	0.376838	0.929768	0.696344	0.809271	0.801113	0.474037	-0.471697	-0.632709	-1.72967	-0.69361	-0.43798	Q9Y676	28S ribosomal protein S18b, mitochondrial OS=Homo sapiens OX=9606 GN=MRPS18B PE=1 SV=1	MRPS18B	>sp|Q9Y676|RT18B_HUMAN 28S ribosomal protein S18b, mitochondrial OS=Homo sapiens OX=9606 GN=MRPS18B PE=1 SV=1	PD/HC	5.59747	2.52654e-06	0.000215385	-1.02755	0.0622222	0.0424126	0
1.16497	0.782457	0.914299	0.43888	-1.40576	-1.14638	-1.55	0.279487	-0.217957	-1.15018	0.645277	0.00196088	0.781678	-0.932863	2.05618	-0.717971	-1.26899	0.261609	-0.221916	-1.50611	0.294396	0.711352	1.16964	0.639076	1.07337	-0.420451	-1.49511	-1.58021	-0.879931	-1.91614	Q86UW7	Calcium-dependent secretion activator 2 OS=Homo sapiens OX=9606 GN=CADPS2 PE=1 SV=2	CADPS2	>sp|Q86UW7|CAPS2_HUMAN Calcium-dependent secretion activator 2 OS=Homo sapiens OX=9606 GN=CADPS2 PE=1 SV=2	PD/HC	4.73631	1.83525e-05	0.000216216	-1.45768	0.0844444	0.0532661	0
1.70478	0.74717	1.63339	0.367142	-0.00290958	-0.563463	-1.32343	-0.590206	-0.167299	-0.288034	1.79015	0.237476	0.656224	-0.346938	1.84061	-0.447751	-1.5567	1.23083	-1.14398	-0.543622	-0.108111	2.23741	0.346656	2.04239	0.619724	-0.32747	-0.596784	-0.861437	0.421508	-1.5494	P55286	Cadherin-8 OS=Homo sapiens OX=9606 GN=CDH8 PE=2 SV=2	CDH8	>sp|P55286|CADH8_HUMAN Cadherin-8 OS=Homo sapiens OX=9606 GN=CDH8 PE=2 SV=2	PD/HC	4.59086	2.56531e-05	0.000217054	-1.47149	0.08	0.0512287	0
0.992849	0.549668	1.29831	0.495887	0.122905	-0.482775	-2.06298	0.872068	0.472513	-0.559158	0.363335	0.344224	1.9615	0.531419	1.86223	-1.29372	-0.823876	-0.556316	0.0330716	-0.845637	0.31509	-0.265513	0.986386	1.53696	0.726699	0.215266	-1.06396	-0.941824	-0.784663	-1.26076	Q8NC69	BTB/POZ domain-containing protein KCTD6 OS=Homo sapiens OX=9606 GN=KCTD6 PE=1 SV=2	KCTD6	>sp|Q8NC69|KCTD6_HUMAN BTB/POZ domain-containing protein KCTD6 OS=Homo sapiens OX=9606 GN=KCTD6 PE=1 SV=2	PD/HC	5.09034	8.12198e-06	0.000217391	-1.39365	0.0755556	0.0456383	0
0.366648	0.124283	-1.22425	-0.841101	-0.465797	0.762392	0.539605	0.914981	0.0385248	0.572293	-0.101738	-1.30137	-1.70331	0.411405	-0.00631977	1.01302	1.0214	0.968609	1.58492	0.593635	-0.489404	-0.542591	-0.765011	0.762178	-0.517474	0.877935	1.13202	1.78347	-0.395388	0.888161	181	NEDD8_HUMAN	NEDD8	>gi|181| NEDD8_HUMAN;>sp|Q15843|NEDD8_HUMAN NEDD8 OS=Homo sapiens OX=9606 GN=NEDD8 PE=1 SV=1	PD/HC	5.14286	7.19689e-06	0.000218182	1.2393	0.942222	0.0408252	0
1.50243	0.686315	2.17791	0.140656	-0.133597	-2.50364	-2.15382	-0.607708	0.0126569	-0.980411	-1.84665	0.465718	2.27146	0.243674	1.63034	-1.31632	-0.479355	0.26412	0.286912	-1.12366	1.09622	0.953246	0.827761	1.03849	0.703933	0.140097	-1.85955	-2.7001	-0.337762	-1.01941	A0A0C4DFL7	Lanosterol 14-alpha demethylase OS=Homo sapiens OX=9606 GN=CYP51A1 PE=1 SV=1	CYP51A1	>tr|A0A0C4DFL7|A0A0C4DFL7_HUMAN Lanosterol 14-alpha demethylase OS=Homo sapiens OX=9606 GN=CYP51A1 PE=1 SV=1	PD/HC	4.29399	5.08175e-05	0.00021875	-1.74239	0.0844444	0.0546569	0
-0.69712	-1.39462	0.5698	-1.388	0.166064	-0.989477	-0.145515	-0.274192	2.02211	2.04812	-0.84032	-0.641558	-0.662109	-1.29496	-1.4744	0.246853	2.63044	0.172297	1.82998	0.565595	-0.0215261	-1.36831	-0.566985	-1.09787	-0.919527	0.676173	2.16919	0.106344	0.577429	1.46854	P17302	Gap junction alpha-1 protein OS=Homo sapiens OX=9606 GN=GJA1 PE=1 SV=2	GJA1	>sp|P17302|CXA1_HUMAN Gap junction alpha-1 protein OS=Homo sapiens OX=9606 GN=GJA1 PE=1 SV=2	PD/HC	4.72576	1.88037e-05	0.00021978	1.64902	0.911111	0.053021	0
-1.21368	-0.839093	-2.71637	-2.71203	-0.976171	1.02795	0.524518	0.401402	0.660843	0.501506	-2.04458	-1.18121	-2.10714	-1.42044	0.0264318	1.2181	1.46656	0.757535	0.0138471	-0.137765	-1.89509	0.57645	-0.967203	0.080345	-2.37418	-1.31465	0.186384	2.82443	-1.26725	0.290514	Q5SZL2	Centrosomal protein of 85 kDa-like OS=Homo sapiens OX=9606 GN=CEP85L PE=1 SV=1	CEP85L	>sp|Q5SZL2|CE85L_HUMAN Centrosomal protein of 85 kDa-like OS=Homo sapiens OX=9606 GN=CEP85L PE=1 SV=1	PD/HC	4.37518	4.21519e-05	0.000220183	1.79453	0.88	0.063001	0
0.6512	0.859395	0.708351	0.922104	0.278568	-1.73176	-1.06021	0.29721	-0.648379	-0.370419	-0.383291	0.56005	1.11927	-0.117424	0.97067	-0.633884	-0.631807	0.0102725	0.339193	-0.167987	0.10746	0.533043	0.657109	0.660842	0.697348	-0.255206	-0.778719	-2.1821	-0.451448	-0.72933	P49406	39S ribosomal protein L19, mitochondrial OS=Homo sapiens OX=9606 GN=MRPL19 PE=1 SV=2	MRPL19	>sp|P49406|RM19_HUMAN 39S ribosomal protein L19, mitochondrial OS=Homo sapiens OX=9606 GN=MRPL19 PE=1 SV=2	PD/HC	5.24302	5.71451e-06	0.000220472	-1.14795	0.0577778	0.0384669	0
1.31939	0.644552	1.18606	0.499985	-0.264425	-0.845054	-0.30036	-0.166709	-0.875621	0.15902	-0.16257	0.782146	0.941323	0.156293	1.30386	-0.73863	0.210925	-0.457396	-0.475328	-0.0532806	0.479786	0.821831	0.74774	0.247619	0.612758	0.0844012	-0.353762	-0.933624	-0.081861	-0.862253	P05386	60S acidic ribosomal protein P1 OS=Homo sapiens OX=9606 GN=RPLP1 PE=1 SV=1	RPLP1	>sp|P05386|RLA1_HUMAN 60S acidic ribosomal protein P1 OS=Homo sapiens OX=9606 GN=RPLP1 PE=1 SV=1	PD/HC	5.95231	1.11608e-06	0.000222222	-1.00039	0.0577778	0.0377317	0
0.919142	0.819846	0.564633	0.510309	0.445244	-0.641033	-0.586732	0.164511	-0.830351	-0.20541	0.72745	0.509403	0.774453	0.0663188	0.828808	-0.586895	-0.692439	-0.210163	-0.227765	-0.231052	0.0743821	-0.0583921	0.1093	1.1346	0.34488	0.0421557	-0.0725692	-0.120285	-0.62206	-0.385371	Q5SRD1	Putative mitochondrial import inner membrane translocase subunit Tim23B OS=Homo sapiens OX=9606 GN=TIMM23B PE=5 SV=2	TIMM23B	>sp|Q5SRD1|TI23B_HUMAN Putative mitochondrial import inner membrane translocase subunit Tim23B OS=Homo sapiens OX=9606 GN=TIMM23B PE=5 SV=2	PD/HC	7.1334	7.35533e-08	0.000222222	-0.865056	0.0222222	0.0219449	0
-0.0458878	-0.722344	-1.94641	-0.111794	-1.08086	0.980661	1.96256	1.35843	-2.1338	1.45269	-1.65837	-0.187382	-1.76271	0.161892	-0.85844	2.59378	0.0730837	0.82248	1.31558	1.28046	-1.91746	-0.152507	-2.09723	-1.4743	0.600013	0.622285	-0.334155	0.158932	1.98759	1.26479	Q9BQ61	Telomerase RNA component interacting RNase OS=Homo sapiens OX=9606 GN=TRIR PE=1 SV=1	TRIR	>sp|Q9BQ61|TRIR_HUMAN Telomerase RNA component interacting RNase OS=Homo sapiens OX=9606 GN=TRIR PE=1 SV=1	PD/HC	4.27306	5.3326e-05	0.000222222	1.77728	0.888889	0.0692377	0
0.147789	-0.936004	-1.01586	-0.0275197	-1.41198	0.468278	0.554375	1.87402	-0.71478	1.40928	-1.30219	0.179898	-1.10852	-0.782989	-0.396212	1.66616	-0.0939356	0.691531	1.4334	0.576993	-1.0213	-0.676882	-0.505137	-0.249773	-0.547592	-0.444743	1.42653	-0.626109	0.730469	1.71558	Q99624	Sodium-coupled neutral amino acid transporter 3 OS=Homo sapiens OX=9606 GN=SLC38A3 PE=1 SV=1	SLC38A3	>sp|Q99624|S38A3_HUMAN Sodium-coupled neutral amino acid transporter 3 OS=Homo sapiens OX=9606 GN=SLC38A3 PE=1 SV=1	PD/HC	4.79344	1.609e-05	0.000224	1.35475	0.897778	0.0542631	0
1.44525	0.581914	0.655582	0.933965	-0.772932	-0.551078	-1.60629	0.140589	-0.887144	-0.917308	0.542373	0.104968	0.999551	0.13006	1.34514	-1.022	-0.777713	-0.367751	-0.361101	-0.223837	0.375974	-0.0418816	-0.119625	0.338606	0.537806	0.309453	-1.34043	-0.709295	-0.73294	-1.60572	H0YDM4	Protein Hook homolog 3 (Fragment) OS=Homo sapiens OX=9606 GN=HOOK3 PE=1 SV=1	HOOK3	>tr|H0YDM4|H0YDM4_HUMAN Protein Hook homolog 3 (Fragment) OS=Homo sapiens OX=9606 GN=HOOK3 PE=1 SV=1	PD/HC	5.33669	4.6058e-06	0.000224299	-1.18062	0.0711111	0.0468787	0
0.62068	1.07353	0.566593	0.542102	-0.180932	-2.54516	-2.04995	0.273314	-1.37496	-0.884581	-0.00536003	0.0493288	0.98614	-0.370706	0.851651	-0.777614	-1.1039	0.324691	-0.161708	-0.462795	0.217023	0.162198	0.852063	0.812232	0.191323	0.257655	-1.92414	-2.44053	-1.47929	-1.33718	Q96A35	39S ribosomal protein L24, mitochondrial OS=Homo sapiens OX=9606 GN=MRPL24 PE=1 SV=1	MRPL24	>sp|Q96A35|RM24_HUMAN 39S ribosomal protein L24, mitochondrial OS=Homo sapiens OX=9606 GN=MRPL24 PE=1 SV=1	PD/HC	5.00244	9.9439e-06	0.000224719	-1.47027	0.102222	0.0590642	0
0.549244	1.55436	0.714362	0.953526	0.741853	-0.0799905	-0.654245	0.604501	-0.138196	-0.710098	1.576	0.648961	1.34816	0.0842483	1.12281	-0.114604	-0.688094	-0.0879839	-0.273382	-0.60615	0.4208	-0.197794	0.334851	1.44905	0.195115	0.272301	-0.131014	-0.709289	-0.167374	-0.510072	Q96LL9	DnaJ homolog subfamily C member 30 OS=Homo sapiens OX=9606 GN=DNAJC30 PE=1 SV=3	DNAJC30	>sp|Q96LL9|DJC30_HUMAN DnaJ homolog subfamily C member 30 OS=Homo sapiens OX=9606 GN=DNAJC30 PE=1 SV=3	PD/HC	5.63108	2.33839e-06	0.000225806	-1.03262	0.0666667	0.0445488	0
2.51318	1.08577	2.777	0.583022	-0.757995	-1.56717	-1.25288	2.022	-0.140019	-1.1237	0.228547	0.446875	1.97601	0.232604	3.52212	-1.46922	-0.49194	-0.0467619	0.0479643	-0.16442	1.7786	1.65421	3.29515	1.69002	-0.170644	-0.478073	-1.74714	0.243247	-1.59399	-1.51197	Q9BYH1	Seizure 6-like protein OS=Homo sapiens OX=9606 GN=SEZ6L PE=1 SV=1	SEZ6L	>sp|Q9BYH1|SE6L1_HUMAN Seizure 6-like protein OS=Homo sapiens OX=9606 GN=SEZ6L PE=1 SV=1	PD/HC	4.2528	5.58732e-05	0.000226415	-2.00857	0.111111	0.0624658	0
-2.72865	0.0310669	-1.40097	-2.57282	0.587476	1.49461	2.45689	0.0647194	-0.164568	2.19988	-2.24594	-0.546791	-1.60267	-0.983877	-1.61245	2.2253	1.51899	0.704009	1.84569	-1.78511	0.814949	-0.788111	-1.16261	-1.08909	-0.474249	1.3808	0.271745	-0.690711	1.49943	1.44315	P02745	Complement C1q subcomponent subunit A OS=Homo sapiens OX=9606 GN=C1QA PE=1 SV=2	C1QA	>sp|P02745|C1QA_HUMAN Complement C1q subcomponent subunit A OS=Homo sapiens OX=9606 GN=C1QA PE=1 SV=2	PD/HC	4.43053	3.7108e-05	0.000227273	2.01597	0.888889	0.0638134	0
-0.897014	-1.11243	-0.720614	-2.14827	-1.31733	0.616081	0.0433412	-0.457985	0.919308	0.72938	-0.0422606	-1.98005	-1.41286	-1.27883	-1.41435	0.264853	1.02386	0.387005	0.355719	0.868815	-0.754282	1.062	-0.728943	-1.07845	-0.286602	0.216801	0.429822	-0.344531	0.0626466	-0.289945	C9J2B6	Netrin receptor UNC5D OS=Homo sapiens OX=9606 GN=UNC5D PE=1 SV=1	UNC5D	>tr|C9J2B6|C9J2B6_HUMAN Netrin receptor UNC5D OS=Homo sapiens OX=9606 GN=UNC5D PE=1 SV=1	PD/HC	4.97803	1.05188e-05	0.000227642	1.26236	0.906667	0.0666223	0
0.475983	0.883562	1.05587	0.726934	0.73133	-1.169	-1.54312	0.574945	-0.398604	-0.226624	0.0406421	0.574872	0.918736	-0.0718304	1.36805	-0.498107	-0.490756	-0.228274	-0.417593	0.226008	1.02203	0.434746	0.94423	-0.0737682	0.996417	0.395945	-0.565627	-1.7714	-1.22802	-0.338563	Q96BP2	Coiled-coil-helix-coiled-coil-helix domain-containing protein 1 OS=Homo sapiens OX=9606 GN=CHCHD1 PE=1 SV=1	CHCHD1	>sp|Q96BP2|CHCH1_HUMAN Coiled-coil-helix-coiled-coil-helix domain-containing protein 1 OS=Homo sapiens OX=9606 GN=CHCHD1 PE=1 SV=1	PD/HC	5.38087	4.16031e-06	0.000228571	-1.18044	0.0533333	0.0361963	0
0.527403	0.596645	0.641764	0.60879	0.516455	-0.805278	-0.848039	0.474443	-0.557286	-0.342786	0.179576	0.372373	0.770318	-0.1738	1.11399	-0.428041	-0.577112	-0.283748	-0.0826157	-0.565304	0.335336	0.324725	0.512091	0.545344	0.122623	-0.102218	-0.277019	-1.31998	0.0315436	-0.471872	Q9Y2S7	Polymerase delta-interacting protein 2 OS=Homo sapiens OX=9606 GN=POLDIP2 PE=1 SV=1	POLDIP2	>sp|Q9Y2S7|PDIP2_HUMAN Polymerase delta-interacting protein 2 OS=Homo sapiens OX=9606 GN=POLDIP2 PE=1 SV=1	PD/HC	6.41401	3.85473e-07	0.000229508	-0.876596	0.04	0.0331372	0
-4.41954	-2.45878	-1.69958	-4.88807	-4.05163	3.15139	3.5524	1.89881	0.953252	0.748932	-1.2234	-5.35649	-4.90556	-1.61853	-1.65977	2.93984	2.70229	4.11572	6.43546	1.86093	-1.36367	2.13156	-1.11814	0.575553	0.713487	4.09184	-1.29973	2.07603	-3.69541	-2.0505	E5RGY9	Clathrin coat assembly protein AP180 (Fragment) OS=Homo sapiens OX=9606 GN=SNAP91 PE=1 SV=8	SNAP91	>tr|E5RGY9|E5RGY9_HUMAN Clathrin coat assembly protein AP180 (Fragment) OS=Homo sapiens OX=9606 GN=SNAP91 PE=1 SV=8	PD/HC	3.84217	0.000143825	0.000229885	3.92159	0.871111	0.0687268	0.00454545
-1.80927	-1.36882	-1.64861	-1.64538	-0.986209	0.783322	0.4655	-0.116981	0.907996	0.342791	-1.76512	-0.651463	-0.662204	0.343227	-1.82993	0.562638	0.619773	-1.07465	-0.194385	0.703574	-0.188465	-0.228018	-1.81387	-0.100486	-1.42007	1.20058	-0.23403	-0.2198	0.997996	-0.241773	Q04609	Glutamate carboxypeptidase 2 OS=Homo sapiens OX=9606 GN=FOLH1 PE=1 SV=1	FOLH1	>sp|Q04609|FOLH1_HUMAN Glutamate carboxypeptidase 2 OS=Homo sapiens OX=9606 GN=FOLH1 PE=1 SV=1	PD/HC	5.01541	9.65146e-06	0.000230769	1.35182	0.893333	0.0585142	0
-1.02193	-0.848966	-1.10339	-0.969596	-1.0261	0.592658	0.550469	-0.401214	0.0288928	0.776294	-1.52439	0.030574	-0.688947	0.0844759	-0.554956	0.376015	0.735292	0.44673	0.250163	-0.222186	-0.712531	-0.120715	-0.907288	-0.43614	-0.0256562	0.322497	0.331731	0.684532	-0.36772	0.863033	Q07812	Apoptosis regulator BAX OS=Homo sapiens OX=9606 GN=BAX PE=1 SV=1	BAX	>sp|Q07812|BAX_HUMAN Apoptosis regulator BAX OS=Homo sapiens OX=9606 GN=BAX PE=1 SV=1	PD/HC	5.83386	1.46601e-06	0.000231405	0.986182	0.937778	0.0401306	0
1.77479	0.659585	1.22749	0.461358	-0.300668	-0.384919	-0.591178	-0.051876	-0.32472	-0.304579	0.321689	0.543397	1.46819	0.469767	1.64506	-0.553686	-0.482861	0.0950121	0.290366	-0.777939	0.498651	0.306762	0.834589	0.747451	0.84028	0.358357	-0.651425	-0.490951	-0.0396737	-1.09507	O60488	Long-chain-fatty-acid--CoA ligase 4 OS=Homo sapiens OX=9606 GN=ACSL4 PE=1 SV=2	ACSL4	>sp|O60488|ACSL4_HUMAN Long-chain-fatty-acid--CoA ligase 4 OS=Homo sapiens OX=9606 GN=ACSL4 PE=1 SV=2	PD/HC	5.96281	1.08939e-06	0.000232558	-1.10023	0.0311111	0.0261867	0
-1.27701	-1.55733	-1.3654	-0.914209	0.534106	0.730486	0.994989	-0.0717396	2.11442	1.15725	-1.30395	-0.216831	-0.622154	-1.73142	-1.83751	0.632223	1.61311	0.676995	-0.232954	1.04959	-0.144133	0.859772	0.881833	-2.08585	-1.06196	-0.728695	1.95069	1.26042	0.935443	0.437398	Q13451	Peptidyl-prolyl cis-trans isomerase FKBP5 OS=Homo sapiens OX=9606 GN=FKBP5 PE=1 SV=2	FKBP5	>sp|Q13451|FKBP5_HUMAN Peptidyl-prolyl cis-trans isomerase FKBP5 OS=Homo sapiens OX=9606 GN=FKBP5 PE=1 SV=2	PD/HC	4.61727	2.41394e-05	0.00023301	1.62411	0.897778	0.0547693	0
0.90132	0.62923	0.902113	0.594404	-0.334943	-1.11594	-0.703439	0.0569516	0.08619	-0.434474	-0.26295	0.720834	0.907909	0.00729086	1.44337	-0.674036	0.189837	-0.106821	-0.405959	-0.261712	0.805909	0.722459	1.0945	0.0899429	0.518352	-0.362135	-0.54556	-1.01806	-0.138691	-0.826764	P62906	60S ribosomal protein L10a OS=Homo sapiens OX=9606 GN=RPL10A PE=1 SV=2	RPL10A	>sp|P62906|RL10A_HUMAN 60S ribosomal protein L10a OS=Homo sapiens OX=9606 GN=RPL10A PE=1 SV=2	PD/HC	5.77751	1.66912e-06	0.000233333	-1.00002	0.0711111	0.0462399	0
1.31749	0.344519	1.81527	0.517815	-1.59686	-1.43338	-1.25822	-0.92933	0.627621	-1.71786	0.134398	-0.179015	2.16988	-1.44028	1.90995	-0.720057	-1.13613	-0.387781	0.126233	-0.714019	0.975232	1.77895	0.92952	0.560126	0.487149	-0.395222	-1.93014	-1.81574	-1.89728	-2.10788	P08243	Asparagine synthetase [glutamine-hydrolyzing] OS=Homo sapiens OX=9606 GN=ASNS PE=1 SV=4	ASNS	>sp|P08243|ASNS_HUMAN Asparagine synthetase [glutamine-hydrolyzing] OS=Homo sapiens OX=9606 GN=ASNS PE=1 SV=4	PD/HC	4.2494	5.63118e-05	0.000235294	-1.69422	0.12	0.0663275	0
-1.43767	-0.868155	-1.13633	-1.71021	-0.962522	0.905706	1.10021	-0.0660769	0.275591	1.85811	-0.522889	0.254892	-1.45624	-0.124478	-0.737414	1.00658	1.7864	1.74881	1.99055	0.51604	-0.328988	0.148904	-0.00302229	-0.622971	0.763601	0.538119	-0.358655	-0.247627	-0.0532565	1.17601	P28062	Proteasome subunit beta type-8 OS=Homo sapiens OX=9606 GN=PSMB8 PE=1 SV=3	PSMB8	>sp|P28062|PSB8_HUMAN Proteasome subunit beta type-8 OS=Homo sapiens OX=9606 GN=PSMB8 PE=1 SV=3	PD/HC	4.61536	2.42462e-05	0.000237037	1.39467	0.902222	0.0544296	0
0.645678	0.575237	1.70627	0.426507	0.011592	-0.33588	-1.13775	-0.330599	-0.358323	-0.803576	0.44983	0.0860698	0.88284	0.355623	1.72782	-0.367972	-0.367568	-0.194322	-0.535814	-0.599458	0.779793	0.620554	0.715612	0.599172	-0.301944	-0.274139	0.475961	0.202398	-0.479398	-0.816377	A0A0C4DG99	Kelch-like protein 13 OS=Homo sapiens OX=9606 GN=KLHL13 PE=4 SV=2	KLHL13	>tr|A0A0C4DG99|A0A0C4DG99_HUMAN Kelch-like protein 13 OS=Homo sapiens OX=9606 GN=KLHL13 PE=4 SV=2	PD/HC	5.56333	2.73316e-06	0.000238806	-1.01356	0.0488889	0.03642	0
0.243192	0.796023	0.917062	0.374785	0.254297	-0.966571	-1.40302	0.890232	-1.96172	-0.490834	-0.128767	0.372818	0.791055	0.397616	1.61431	-0.187159	-0.0386734	-0.552147	-0.367733	-1.36521	0.39241	0.778797	0.701604	-0.497471	0.89152	-0.689921	-0.775726	-2.05914	-0.176313	-0.457861	Q96C36	Pyrroline-5-carboxylate reductase 2 OS=Homo sapiens OX=9606 GN=PYCR2 PE=1 SV=1	PYCR2	>sp|Q96C36|P5CR2_HUMAN Pyrroline-5-carboxylate reductase 2 OS=Homo sapiens OX=9606 GN=PYCR2 PE=1 SV=1	PD/HC	4.84861	1.41707e-05	0.000255319	-1.2334	0.0844444	0.0613617	0
-0.194714	-0.616546	-0.847698	-0.0263629	-0.458827	2.10175	0.289454	2.02443	0.810882	1.1059	-0.341632	-1.26534	-0.247295	-0.5536	0.315102	1.43169	1.29055	0.955949	1.72769	0.62917	-0.347889	0.479072	0.145212	-0.491538	-0.599452	0.550522	-0.691072	-0.0361106	-0.0634551	1.98758	Q96ME7	Zinc finger protein 512 OS=Homo sapiens OX=9606 GN=ZNF512 PE=1 SV=2	ZNF512	>sp|Q96ME7|ZN512_HUMAN Zinc finger protein 512 OS=Homo sapiens OX=9606 GN=ZNF512 PE=1 SV=2	PD/HC	4.77784	1.66787e-05	0.000257143	1.27776	0.897778	0.0638155	0
2.07938	1.29725	1.98867	1.23713	-1.25655	-0.468028	-0.357288	0.888947	-0.952126	-0.393027	0.407216	1.27045	1.86989	0.097822	2.92683	-0.819441	-0.506786	0.168912	0.350873	-0.721266	0.028789	1.01507	0.994919	1.64559	1.08092	0.0587186	-0.634697	-0.477829	-0.252084	-0.882861	P41252	Isoleucine--tRNA ligase, cytoplasmic OS=Homo sapiens OX=9606 GN=IARS PE=1 SV=2	IARS	>sp|P41252|SYIC_HUMAN Isoleucine--tRNA ligase, cytoplasmic OS=Homo sapiens OX=9606 GN=IARS PE=1 SV=2	PD/HC	4.50267	3.14288e-05	0.000258993	-1.44542	0.102222	0.069969	0
0.0387068	-0.695114	-0.469249	-0.55688	-0.891109	0.085283	0.427073	0.177482	0.706022	-0.513365	-2.26215	-2.47478	-4.36051	-0.358647	-0.697891	1.68151	0.665026	0.552932	2.05798	1.15525	-0.63778	-0.767105	0.583354	-2.24003	-0.733668	-0.0726052	-0.0285073	1.1699	0.482112	0.647297	Q12830	Nucleosome-remodeling factor subunit BPTF OS=Homo sapiens OX=9606 GN=BPTF PE=1 SV=3	BPTF	>sp|Q12830|BPTF_HUMAN Nucleosome-remodeling factor subunit BPTF OS=Homo sapiens OX=9606 GN=BPTF PE=1 SV=3	PD/HC	4.20584	6.22525e-05	0.00026087	1.71442	0.942222	0.0445049	0
-1.45022	-1.46011	-0.847704	-1.24753	-1.28797	0.031891	0.797404	-0.196659	1.20498	1.30889	-0.645098	0.0140014	-0.829542	-1.34736	-1.50953	0.384544	1.78518	0.93479	0.453361	0.655446	-0.291521	0.010302	0.309912	-1.04828	0.256512	-0.912195	1.02432	0.514562	-0.723172	1.47036	Q5T9B7	Adenylate kinase isoenzyme 1 OS=Homo sapiens OX=9606 GN=AK1 PE=1 SV=1	AK1	>tr|Q5T9B7|Q5T9B7_HUMAN Adenylate kinase isoenzyme 1 OS=Homo sapiens OX=9606 GN=AK1 PE=1 SV=1	PD/HC	4.67361	2.12024e-05	0.000262774	1.34052	0.911111	0.0500163	0
1.08108	0.693697	1.63049	0.561133	0.763983	-2.12759	-1.09033	0.879574	-0.580144	-0.990428	0.761617	0.794059	0.644175	0.373873	2.38845	-1.27681	-1.75725	-1.18599	-0.652496	-1.30193	-0.54621	-0.201109	0.225847	1.98535	0.177794	-0.531584	-0.0205136	1.21524	-3.40838	-0.717437	P48169	Gamma-aminobutyric acid receptor subunit alpha-4 OS=Homo sapiens OX=9606 GN=GABRA4 PE=2 SV=2	GABRA4	>sp|P48169|GBRA4_HUMAN Gamma-aminobutyric acid receptor subunit alpha-4 OS=Homo sapiens OX=9606 GN=GABRA4 PE=2 SV=2	PD/HC	4.19751	6.34592e-05	0.000275862	-1.65869	0.115556	0.0695863	0
-0.623229	-0.528407	-0.849108	-0.54379	0.118639	-0.0328446	0.42251	-0.463201	0.614044	0.83531	-0.474651	-0.129298	-0.617277	-0.193944	-0.645176	-0.0931342	0.721263	1.05011	0.567624	0.676557	-0.767541	-0.592663	0.0102171	-0.544651	-0.0834384	0.236128	0.157394	0.544081	0.198483	0.760069	P20073	Annexin A7 OS=Homo sapiens OX=9606 GN=ANXA7 PE=1 SV=3	ANXA7	>sp|P20073|ANXA7_HUMAN Annexin A7 OS=Homo sapiens OX=9606 GN=ANXA7 PE=1 SV=3	PD/HC	6.30679	4.93417e-07	0.000277778	0.843914	0.955556	0.0343837	0
-0.361155	-1.19285	-0.683796	-1.53064	-2.2731	0.601314	0.567852	0.289011	0.298151	0.949735	-1.86086	-0.0321331	-0.946767	-0.653521	-1.08092	0.569702	1.41545	0.463596	0.707867	1.0615	-0.304525	0.733281	-1.03976	-0.595924	0.470961	-0.484882	0.892726	-0.186013	0.419558	0.0303282	P23246	Splicing factor, proline- and glutamine-rich OS=Homo sapiens OX=9606 GN=SFPQ PE=1 SV=2	SFPQ	>sp|P23246|SFPQ_HUMAN Splicing factor, proline- and glutamine-rich OS=Homo sapiens OX=9606 GN=SFPQ PE=1 SV=2	PD/HC	4.76509	1.71755e-05	0.00027972	1.26317	0.902222	0.059843	0
1.0093	-0.492469	-2.08952	-1.89235	-0.309062	-0.960252	0.597821	1.40202	1.15976	0.623378	-0.754347	-2.27697	-2.42486	-0.750266	-0.0274293	2.21683	1.79812	1.19553	1.70185	1.39538	-0.449122	0.571172	-0.899748	0.256238	-1.4231	-0.739927	1.23291	2.57446	-0.53459	0.89088	P24311	Cytochrome c oxidase subunit 7B, mitochondrial OS=Homo sapiens OX=9606 GN=COX7B PE=1 SV=2	COX7B	>sp|P24311|COX7B_HUMAN Cytochrome c oxidase subunit 7B, mitochondrial OS=Homo sapiens OX=9606 GN=COX7B PE=1 SV=2	PD/HC	4.12983	7.41596e-05	0.00028169	1.76711	0.88	0.0660831	0
-0.970403	-1.07658	-1.34995	-1.42596	-1.42599	0.971336	0.452536	0.0585097	0.226226	0.65637	-0.930637	-1.10226	-1.13505	0.419193	-0.407007	1.34914	0.929696	1.40372	1.07688	0.717005	-0.509504	-0.246232	0.25098	-0.349004	0.490813	-0.180762	-0.44661	0.601809	0.647908	-0.391065	Q7LBR1	Charged multivesicular body protein 1b OS=Homo sapiens OX=9606 GN=CHMP1B PE=1 SV=1	CHMP1B	>sp|Q7LBR1|CHM1B_HUMAN Charged multivesicular body protein 1b OS=Homo sapiens OX=9606 GN=CHMP1B PE=1 SV=1	PD/HC	4.82689	1.48975e-05	0.000289474	1.18935	0.906667	0.0486437	0
0.637462	0.487784	1.05714	0.978106	0.189864	-1.45922	-1.3828	0.00424559	-0.920027	-0.309775	-0.752894	0.411077	1.20168	-0.203344	1.06115	-0.202566	-0.623503	0.00224135	-0.663019	0.577786	0.265948	0.774457	1.1345	0.222247	0.54164	-0.148737	-0.955376	-1.52912	-0.52403	-0.705421	Q96EL3	39S ribosomal protein L53, mitochondrial OS=Homo sapiens OX=9606 GN=MRPL53 PE=1 SV=1	MRPL53	>sp|Q96EL3|RM53_HUMAN 39S ribosomal protein L53, mitochondrial OS=Homo sapiens OX=9606 GN=MRPL53 PE=1 SV=1	PD/HC	5.00752	9.82832e-06	0.000291391	-1.12308	0.0933333	0.0583911	0
1.06374	0.571999	0.742413	-0.0169053	-0.00362333	-0.714136	0.0627642	-0.3791	0.016805	-0.458244	0.574375	0.251478	0.382101	0.263161	0.705538	-0.780226	-0.226273	0.00486996	-0.672063	-0.360117	0.13087	0.162204	0.296027	0.560427	0.272231	-0.517941	-0.74163	0.134003	-0.353967	-1.006	Q9Y6N8	Cadherin-10 OS=Homo sapiens OX=9606 GN=CDH10 PE=1 SV=2	CDH10	>sp|Q9Y6N8|CAD10_HUMAN Cadherin-10 OS=Homo sapiens OX=9606 GN=CDH10 PE=1 SV=2	PD/HC	6.55538	2.78369e-07	0.000293333	-0.796486	0.04	0.0311319	0
0.986437	0.750092	0.487309	0.66616	-0.0248032	-0.549565	-0.61298	0.169776	-0.727568	-0.211327	0.291413	0.477283	0.599476	-0.0518825	1.49135	-0.464396	-0.679213	-0.141562	0.111082	-0.05646	0.261708	0.43184	0.219278	0.491237	0.464317	0.0368214	-0.533319	-0.569534	-0.0532426	-0.820944	Q8IUH5	Palmitoyltransferase ZDHHC17 OS=Homo sapiens OX=9606 GN=ZDHHC17 PE=1 SV=2	ZDHHC17	>sp|Q8IUH5|ZDH17_HUMAN Palmitoyltransferase ZDHHC17 OS=Homo sapiens OX=9606 GN=ZDHHC17 PE=1 SV=2	PD/HC	6.21531	6.09103e-07	0.000295302	-0.84291	0.0266667	0.0240016	0
1.14488	0.415742	1.17394	0.576164	-0.515196	-0.584108	-0.686142	-0.394663	-0.222954	-0.329215	0.284487	0.868135	1.12827	0.0440012	1.36238	-0.749679	-0.172913	-0.433696	-0.193002	-0.584799	0.1115	-0.289576	0.66759	1.02544	0.312184	-0.53633	-0.147862	-0.214484	-0.152871	-0.268552	Q8TCJ2	Dolichyl-diphosphooligosaccharide--protein glycosyltransferase subunit STT3B OS=Homo sapiens OX=9606 GN=STT3B PE=1 SV=1	STT3B	>sp|Q8TCJ2|STT3B_HUMAN Dolichyl-diphosphooligosaccharide--protein glycosyltransferase subunit STT3B OS=Homo sapiens OX=9606 GN=STT3B PE=1 SV=1	PD/HC	5.71276	1.93748e-06	0.000297297	-0.93208	0.0755556	0.0557436	0
0.0251609	0.188553	-1.52881	-1.28626	-1.04721	0.524441	0.216669	0.53509	0.0853236	0.565289	-0.231039	-1.0302	-2.13716	-0.056811	-0.0913825	1.4666	0.626146	1.22876	1.40508	0.893442	-1.0006	0.432766	-0.258151	0.308484	-0.0145431	1.09835	1.16787	2.30258	-0.463372	0.436547	P58335	Anthrax toxin receptor 2 OS=Homo sapiens OX=9606 GN=ANTXR2 PE=1 SV=5	ANTXR2	>sp|P58335|ANTR2_HUMAN Anthrax toxin receptor 2 OS=Homo sapiens OX=9606 GN=ANTXR2 PE=1 SV=5	PD/HC	4.59305	2.5524e-05	0.00029932	1.32107	0.937778	0.0431753	0
0.244575	0.187361	-1.13552	-1.36128	-0.462625	1.05107	0.1035	0.360652	1.11765	1.05847	-0.161052	-1.10454	-1.71878	0.497218	-0.124793	1.22827	1.00201	1.70111	2.20565	1.26919	-1.0365	0.394157	-0.790143	-0.413014	0.505501	1.70581	1.89725	1.92351	-1.67015	0.87945	O60683	Peroxisome biogenesis factor 10 OS=Homo sapiens OX=9606 GN=PEX10 PE=1 SV=1	PEX10	>sp|O60683|PEX10_HUMAN Peroxisome biogenesis factor 10 OS=Homo sapiens OX=9606 GN=PEX10 PE=1 SV=1	PD/HC	4.35034	4.46338e-05	0.00030137	1.48752	0.902222	0.0647362	0
-1.78422	0.467499	-0.188267	-0.585389	0.160342	-0.0208227	0.126403	1.04761	0.602353	0.79712	-1.22554	-0.62962	-0.4948	-0.280975	0.414385	0.809756	0.367731	0.221015	1.36949	0.021493	-0.715455	-0.571946	-0.139018	-0.57356	-0.565088	-0.134537	1.19549	0.846798	0.697711	1.32266	P28799	Granulins OS=Homo sapiens OX=9606 GN=GRN PE=1 SV=2	GRN	>sp|P28799|GRN_HUMAN Granulins OS=Homo sapiens OX=9606 GN=GRN PE=1 SV=2	PD/HC	5.02085	9.53119e-06	0.000301887	1.06546	0.928889	0.0450155	0
-0.144328	-0.278143	-0.98118	-0.585379	-1.25546	1.41988	0.177996	0.370866	0.112348	0.368196	-1.16082	0.426896	-0.454634	-0.950159	-0.915364	0.754348	1.09085	-0.454923	0.120089	0.461369	-0.25497	0.12633	-0.806707	-1.36214	-0.393495	0.877467	0.840143	1.29849	-0.336554	-0.0091132	Q9NWB6	Arginine and glutamate-rich protein 1 OS=Homo sapiens OX=9606 GN=ARGLU1 PE=1 SV=1	ARGLU1	>sp|Q9NWB6|ARGL1_HUMAN Arginine and glutamate-rich protein 1 OS=Homo sapiens OX=9606 GN=ARGLU1 PE=1 SV=1	PD/HC	5.03773	9.16795e-06	0.000303797	1.07207	0.906667	0.0526269	0
-0.233956	-1.50892	-0.827782	-2.52091	-3.37201	-0.783923	0.267566	1.48271	-0.115679	0.940576	-2.02518	-2.8099	-3.14272	-1.25589	0.570063	0.556284	1.25992	1.30043	2.055	1.5116	-1.91424	1.39237	-0.946273	-0.693702	-0.296911	-0.0475431	0.881116	0.652282	-1.41613	0.246595	Q14061	Cytochrome c oxidase copper chaperone OS=Homo sapiens OX=9606 GN=COX17 PE=1 SV=2	COX17	>sp|Q14061|COX17_HUMAN Cytochrome c oxidase copper chaperone OS=Homo sapiens OX=9606 GN=COX17 PE=1 SV=2	PD/HC	3.90095	0.000125617	0.000305732	1.89178	0.875556	0.0648561	0
0.0194157	-0.160089	-0.924116	-0.120473	-1.03288	0.201214	0.76508	0.737647	-0.81034	0.495187	-1.1482	-0.236285	-0.838519	-0.257748	-0.276272	0.869845	0.6335	0.149387	0.417112	0.645241	-0.538055	-0.427588	-0.448501	-0.984344	0.00737931	0.512506	0.220881	0.150314	0.910942	0.262847	E7ETY2	Treacle protein OS=Homo sapiens OX=9606 GN=TCOF1 PE=1 SV=1	TCOF1	>tr|E7ETY2|E7ETY2_HUMAN Treacle protein OS=Homo sapiens OX=9606 GN=TCOF1 PE=1 SV=1	PD/HC	5.73267	1.85067e-06	0.000307692	0.901842	0.955556	0.0434866	0
1.32886	0.773134	1.14102	0.627843	-0.683864	-0.990281	-0.455919	0.0847535	-0.238608	-0.46409	-0.0707618	0.510431	0.958393	0.0908731	1.81376	-0.656743	-0.467946	0.212567	-0.253155	-0.420729	0.245664	0.411949	0.801751	0.341884	0.716821	-0.333124	-0.449902	-0.944512	-0.087158	-0.522411	P54136	Arginine--tRNA ligase, cytoplasmic OS=Homo sapiens OX=9606 GN=RARS PE=1 SV=2	RARS	>sp|P54136|SYRC_HUMAN Arginine--tRNA ligase, cytoplasmic OS=Homo sapiens OX=9606 GN=RARS PE=1 SV=2	PD/HC	5.3114	4.88199e-06	0.000309677	-0.999668	0.0711111	0.0553709	0
0.682172	0.962477	0.322922	0.809873	1.01039	-1.36637	-1.59774	-0.111712	-0.708611	-0.0505616	0.638958	0.875714	0.679283	0.139697	1.27795	-1.5149	-0.626897	-0.836057	0.451647	-1.22993	-0.396372	-0.250705	-0.390005	2.28403	-0.343934	-0.356974	-0.257831	-1.36968	-1.52256	0.0353289	A0A0A0MSC1	Adenylate cyclase OS=Homo sapiens OX=9606 GN=ADCY3 PE=1 SV=1	ADCY3	>tr|A0A0A0MSC1|A0A0A0MSC1_HUMAN Adenylate cyclase OS=Homo sapiens OX=9606 GN=ADCY3 PE=1 SV=1	PD/HC	4.59035	2.56833e-05	0.000311688	-1.29102	0.102222	0.0584804	0
-0.75691	-1.03888	-0.186525	-0.992337	-0.701554	1.25632	-0.535492	0.211718	1.07237	-0.0990316	-0.664178	-2.26031	-2.4831	-0.0708647	-0.48541	1.11298	1.14223	0.573055	1.15444	0.658483	-1.66068	0.522732	-0.607152	-0.0346077	-0.691593	0.606903	1.26264	1.68477	-0.839887	-0.365969	Q9P0J7	E3 ubiquitin-protein ligase KCMF1 OS=Homo sapiens OX=9606 GN=KCMF1 PE=1 SV=2	KCMF1	>sp|Q9P0J7|KCMF1_HUMAN E3 ubiquitin-protein ligase KCMF1 OS=Homo sapiens OX=9606 GN=KCMF1 PE=1 SV=2	PD/HC	4.41474	3.8482e-05	0.000313725	1.40046	0.897778	0.0545224	0
0.846782	0.516493	1.08353	0.458661	-0.108998	-0.761529	-0.440266	0.0389	-0.691601	0.0143429	-0.263012	0.935135	0.729377	-0.0476719	1.09661	-0.582585	0.31168	-0.119886	-0.245465	-0.174382	0.643077	0.626967	0.978995	0.267522	0.544237	0.0439019	-0.303774	-0.797455	-0.185465	-0.757225	A0A0C4DG17	40S ribosomal protein SA OS=Homo sapiens OX=9606 GN=RPSA PE=1 SV=1	RPSA	>tr|A0A0C4DG17|A0A0C4DG17_HUMAN 40S ribosomal protein SA OS=Homo sapiens OX=9606 GN=RPSA PE=1 SV=1	PD/HC	5.79459	1.60476e-06	0.000325	-0.863901	0.0755556	0.0468954	0
0.364428	0.691986	0.870016	0.997449	0.555208	-1.61682	-0.903443	-0.0578119	-0.714594	-0.415487	-0.104427	0.18026	0.59946	0.242754	0.672263	-0.140572	-0.698527	-0.1291	-0.347011	0.00956455	0.160599	-0.039311	1.24287	0.174045	0.0613222	0.0878467	-0.452009	-0.832355	-0.179414	-0.399212	Q96DV4	39S ribosomal protein L38, mitochondrial OS=Homo sapiens OX=9606 GN=MRPL38 PE=1 SV=2	MRPL38	>sp|Q96DV4|RM38_HUMAN 39S ribosomal protein L38, mitochondrial OS=Homo sapiens OX=9606 GN=MRPL38 PE=1 SV=2	PD/HC	5.51199	3.07614e-06	0.000337349	-0.897191	0.0266667	0.0226137	0
-0.0360567	-0.92824	-1.13432	-0.600153	-1.24813	0.370945	0.533518	0.504502	0.243454	0.450575	-0.861545	-0.611447	-0.986931	-0.458041	-0.935322	1.10915	1.05856	-0.0753354	0.334554	0.584792	-0.617966	0.103449	-0.324874	-0.585288	0.312846	0.280101	-0.287988	-0.354671	0.952824	-0.337634	Q9H0C8	Integrin-linked kinase-associated serine/threonine phosphatase 2C OS=Homo sapiens OX=9606 GN=ILKAP PE=1 SV=1	ILKAP	>sp|Q9H0C8|ILKAP_HUMAN Integrin-linked kinase-associated serine/threonine phosphatase 2C OS=Homo sapiens OX=9606 GN=ILKAP PE=1 SV=1	PD/HC	5.29216	5.1032e-06	0.000339394	0.951958	0.928889	0.0455766	0
1.38798	1.61477	-0.0300333	0.222192	-2.0769	-1.28079	-0.3979	0.390511	-1.44999	-1.72288	0.53973	-0.279144	0.381638	0.524017	1.27832	-0.337477	-2.08598	-0.130722	-0.407862	-1.14973	0.621274	-0.0397312	0.901756	0.356828	0.45691	-0.555731	-2.4625	-1.46259	-0.727408	-2.28194	P43681	Neuronal acetylcholine receptor subunit alpha-4 OS=Homo sapiens OX=9606 GN=CHRNA4 PE=1 SV=2	CHRNA4	>sp|P43681|ACHA4_HUMAN Neuronal acetylcholine receptor subunit alpha-4 OS=Homo sapiens OX=9606 GN=CHRNA4 PE=1 SV=2	PD/HC	4.15978	6.92179e-05	0.000341463	-1.46151	0.0844444	0.0562933	0
-0.700362	-0.446438	-1.02469	-1.25022	-0.53488	0.118066	1.44017	0.236528	1.26705	0.271235	-1.45935	0.765867	-0.328091	-0.108057	-0.788237	1.12788	0.628132	-0.251459	0.494497	1.07709	-0.99151	-0.769987	-1.26233	-0.387736	-0.271288	1.51782	-1.42159	1.75954	1.65807	-0.0209221	Q9H2P0	Activity-dependent neuroprotector homeobox protein OS=Homo sapiens OX=9606 GN=ADNP PE=1 SV=1	ADNP	>sp|Q9H2P0|ADNP_HUMAN Activity-dependent neuroprotector homeobox protein OS=Homo sapiens OX=9606 GN=ADNP PE=1 SV=1	PD/HC	4.39507	4.02656e-05	0.000343558	1.29729	0.902222	0.0681357	0
1.06844	0.965031	1.25052	0.261201	0.602957	-2.1135	-0.936962	0.653717	-1.73624	-0.541158	-0.522984	0.516699	0.96893	-0.0488948	1.7463	-1.30066	-0.541356	0.37998	0.0494031	-0.66874	-0.136633	0.513971	0.451214	1.01702	0.695698	-0.0105373	-1.10373	-2.02091	0.159244	-0.462085	Q7L311	Armadillo repeat-containing X-linked protein 2 OS=Homo sapiens OX=9606 GN=ARMCX2 PE=2 SV=1	ARMCX2	>sp|Q7L311|ARMX2_HUMAN Armadillo repeat-containing X-linked protein 2 OS=Homo sapiens OX=9606 GN=ARMCX2 PE=2 SV=1	PD/HC	4.39892	3.991e-05	0.000345679	-1.30287	0.0977778	0.055346	0
-0.655222	-1.27349	-1.63312	-0.0689516	-0.711915	0.281916	0.573707	0.256378	0.575138	0.831696	-0.365385	0.74351	-0.852335	-0.814998	-1.26232	0.177959	0.285454	0.274367	-0.264183	0.73336	-0.288897	-0.0741554	-0.415644	-1.74826	-0.209701	-0.18378	1.12346	0.147778	0.773986	0.520872	P82970	High mobility group nucleosome-binding domain-containing protein 5 OS=Homo sapiens OX=9606 GN=HMGN5 PE=1 SV=1	HMGN5	>sp|P82970|HMGN5_HUMAN High mobility group nucleosome-binding domain-containing protein 5 OS=Homo sapiens OX=9606 GN=HMGN5 PE=1 SV=1	PD/HC	4.97424	1.0611e-05	0.000347826	1.04927	0.924444	0.0547179	0
0.164118	0.601312	0.864706	0.461225	0.0410579	-1.89599	-1.47728	0.149559	-1.15108	-0.560681	-0.527782	-0.0985316	0.634509	-0.5023	0.883193	-0.444169	-0.640666	0.0460047	-0.435634	-0.120966	0.178418	0.331556	0.829222	0.0256036	0.431645	-0.469652	-0.918983	-2.19719	-0.950771	-0.908704	Q9H9J2	39S ribosomal protein L44, mitochondrial OS=Homo sapiens OX=9606 GN=MRPL44 PE=1 SV=1	MRPL44	>sp|Q9H9J2|RM44_HUMAN 39S ribosomal protein L44, mitochondrial OS=Homo sapiens OX=9606 GN=MRPL44 PE=1 SV=1	PD/HC	4.79554	1.60124e-05	0.000383234	-1.08628	0.08	0.0469441	0
1.36514	0.570507	0.671291	0.506131	0.918873	-1.11408	-1.01435	-0.0551001	-0.0672405	-0.787529	0.187373	0.0844109	0.39666	0.190717	0.913689	0.73507	-0.430805	-0.554164	-0.422186	-0.195129	0.99335	0.55349	0.666614	0.0400579	0.0840444	-0.0997134	-0.766435	-1.48005	0.435293	-1.12579	Q8NI37	Protein phosphatase PTC7 homolog OS=Homo sapiens OX=9606 GN=PPTC7 PE=2 SV=1	PPTC7	>sp|Q8NI37|PPTC7_HUMAN Protein phosphatase PTC7 homolog OS=Homo sapiens OX=9606 GN=PPTC7 PE=2 SV=1	PD/HC	5.0169	9.61826e-06	0.0004	-1.00564	0.0755556	0.0526622	0
-1.54531	-1.22968	-1.07473	-2.25565	-0.657956	-0.782279	1.76564	1.13001	-0.528523	1.00997	-1.63987	-1.01161	-2.51966	0.285444	-1.20338	1.47002	1.58187	0.31042	1.5272	0.0465574	-0.372089	0.494762	-0.773798	-1.44657	0.0356228	0.768859	-0.879417	0.768087	0.253236	-0.814561	P41222	Prostaglandin-H2 D-isomerase OS=Homo sapiens OX=9606 GN=PTGDS PE=1 SV=1	PTGDS	>sp|P41222|PTGDS_HUMAN Prostaglandin-H2 D-isomerase OS=Homo sapiens OX=9606 GN=PTGDS PE=1 SV=1	PD/HC	4.05762	8.75748e-05	0.000402367	1.50277	0.88	0.0607293	0
-0.596489	-0.0995803	-0.892829	-0.242171	-0.540228	3.14418	1.03469	0.783533	1.1023	-0.0599775	0.324266	-0.869261	-1.24686	-0.553524	0.191805	1.1069	-0.322929	0.458219	0.460523	1.18283	-0.87145	-0.768191	-0.860707	0.901234	-0.104839	0.120775	0.906846	2.4717	-0.0251778	1.83462	Q9UJ04	Testis-specific Y-encoded-like protein 4 OS=Homo sapiens OX=9606 GN=TSPYL4 PE=1 SV=2	TSPYL4	>sp|Q9UJ04|TSYL4_HUMAN Testis-specific Y-encoded-like protein 4 OS=Homo sapiens OX=9606 GN=TSPYL4 PE=1 SV=2	PD/HC	4.23611	5.80617e-05	0.000404762	1.36186	0.92	0.0487044	0
-0.268447	-1.41034	-0.139864	-0.78691	0.259022	0.266972	0.536015	-0.0755954	1.05057	1.27978	-0.916196	0.353227	-0.785905	-0.707608	-0.0664096	-0.128567	1.39152	0.351209	0.65066	0.459716	0.139484	-0.509324	-0.238009	-1.00938	-0.328916	1.73743	0.936163	0.661937	-0.471389	0.847935	Q93100	Phosphorylase b kinase regulatory subunit beta OS=Homo sapiens OX=9606 GN=PHKB PE=1 SV=3	PHKB	>sp|Q93100|KPBB_HUMAN Phosphorylase b kinase regulatory subunit beta OS=Homo sapiens OX=9606 GN=PHKB PE=1 SV=3	PD/HC	4.82389	1.50008e-05	0.000421053	1.06066	0.92	0.0488121	0
-1.70775	-1.03775	-1.73611	0.455974	0.551073	0.916615	-0.103837	0.110418	1.56337	1.22081	-1.08398	0.891467	-0.859088	-1.33238	-1.07414	0.0835872	1.28119	0.864124	0.644111	0.119108	0.193773	-0.629468	-0.540404	-1.46193	-0.376921	-0.689592	1.36295	1.44066	0.617787	0.488535	Q96D96	Voltage-gated hydrogen channel 1 OS=Homo sapiens OX=9606 GN=HVCN1 PE=1 SV=1	HVCN1	>sp|Q96D96|HVCN1_HUMAN Voltage-gated hydrogen channel 1 OS=Homo sapiens OX=9606 GN=HVCN1 PE=1 SV=1	PD/HC	4.275	5.30881e-05	0.000439306	1.31116	0.875556	0.0623068	0
0.621521	0.880983	1.00674	0.729823	0.49769	-2.17893	-1.1777	0.0890635	-0.984674	-0.726853	-0.338003	-0.00192966	0.623033	-0.3598	0.562702	-0.155773	-0.896418	0.0889134	-0.131785	0.276235	0.410144	0.725131	1.0213	-0.0657062	0.53273	-0.164267	-1.09035	-2.33364	-0.333355	-0.922255	Q13405	39S ribosomal protein L49, mitochondrial OS=Homo sapiens OX=9606 GN=MRPL49 PE=1 SV=1	MRPL49	>sp|Q13405|RM49_HUMAN 39S ribosomal protein L49, mitochondrial OS=Homo sapiens OX=9606 GN=MRPL49 PE=1 SV=1	PD/HC	4.549	2.82488e-05	0.00044186	-1.16588	0.0888889	0.0544119	0
-1.06546	-0.316392	-0.516603	-0.717971	-0.0875615	0.428767	1.28246	-0.373751	0.314024	0.949685	-0.0411059	-0.274278	-0.36994	-0.0346109	-0.708471	1.20027	0.433293	0.91592	1.21766	0.878863	-0.47816	0.170885	-0.506159	-0.605905	0.154346	1.70618	0.938841	0.487726	-0.57721	-0.101247	Q9H0R4	Haloacid dehalogenase-like hydrolase domain-containing protein 2 OS=Homo sapiens OX=9606 GN=HDHD2 PE=1 SV=1	HDHD2	>sp|Q9H0R4|HDHD2_HUMAN Haloacid dehalogenase-like hydrolase domain-containing protein 2 OS=Homo sapiens OX=9606 GN=HDHD2 PE=1 SV=1	PD/HC	4.94617	1.13196e-05	0.000451977	1.00659	0.893333	0.0624608	0
2.22209	0.860495	1.38416	1.30104	-0.339893	0.298384	-1.75969	1.32595	-0.98191	-1.41815	0.387787	-0.190982	0.890069	1.14561	2.20152	-1.02263	0.141456	0.486314	-0.742761	-1.64765	0.831365	-0.633611	1.99307	0.321313	0.480166	-1.02617	-0.273315	-0.558829	-1.07153	-0.714522	P15848	Arylsulfatase B OS=Homo sapiens OX=9606 GN=ARSB PE=1 SV=1	ARSB	>sp|P15848|ARSB_HUMAN Arylsulfatase B OS=Homo sapiens OX=9606 GN=ARSB PE=1 SV=1	PD/HC	4.06257	8.65817e-05	0.000454545	-1.45462	0.115556	0.0621423	0
1.08861	0.700583	1.1474	0.845176	0.685241	-2.77117	-1.96852	-0.689944	-0.824124	-0.139123	-1.36738	0.365324	1.66968	-0.658991	1.48557	-1.11016	-0.684682	0.454295	0.10789	-0.0164432	1.18268	0.558783	1.01876	0.00640342	0.648308	0.136943	-1.01124	-3.03995	-0.863951	-0.957193	P51398	28S ribosomal protein S29, mitochondrial OS=Homo sapiens OX=9606 GN=DAP3 PE=1 SV=1	DAP3	>sp|P51398|RT29_HUMAN 28S ribosomal protein S29, mitochondrial OS=Homo sapiens OX=9606 GN=DAP3 PE=1 SV=1	PD/HC	3.99565	0.000101006	0.000457143	-1.5169	0.0933333	0.0590194	0
0.0144918	-0.0660555	-1.08716	-0.369084	-1.89138	-0.16375	1.10952	1.80872	-0.680787	0.0678903	-2.57321	-1.03133	-1.5747	-0.20727	-0.245162	1.50054	0.667679	0.821513	1.03755	0.814756	-0.150703	-0.606458	-0.526613	0.273037	-0.707124	-0.00731918	0.0540235	1.41993	-0.384704	0.896855	P48065	Sodium- and chloride-dependent betaine transporter OS=Homo sapiens OX=9606 GN=SLC6A12 PE=1 SV=2	SLC6A12	>sp|P48065|S6A12_HUMAN Sodium- and chloride-dependent betaine transporter OS=Homo sapiens OX=9606 GN=SLC6A12 PE=1 SV=2	PD/HC	4.19771	6.34292e-05	0.000459016	1.31408	0.893333	0.0589834	0
1.29138	0.426807	0.856337	0.474873	-0.227185	-0.865124	-0.312601	-0.0866842	-1.11305	0.125209	-0.280457	1.05168	0.791209	-0.0576297	1.15256	-0.608093	0.224884	-0.14614	-0.47392	-0.130065	0.480733	0.653012	0.515991	0.200601	0.648811	0.0569337	-0.568523	-0.900351	-0.173893	-0.733309	P25398	40S ribosomal protein S12 OS=Homo sapiens OX=9606 GN=RPS12 PE=1 SV=3	RPS12	>sp|P25398|RS12_HUMAN 40S ribosomal protein S12 OS=Homo sapiens OX=9606 GN=RPS12 PE=1 SV=3	PD/HC	5.32903	4.68777e-06	0.00045977	-0.91223	0.08	0.0482452	0
0.660542	-0.373873	-1.04073	-0.880833	-0.972997	0.592372	0.280499	0.3759	-0.211875	0.623709	-0.900418	-0.954183	-0.81025	0.0443394	0.187924	1.0856	0.91887	0.631644	1.0573	0.298088	-0.0418774	-0.850501	-0.642825	0.17035	-0.524188	-0.359642	1.31206	1.33343	-0.0945	0.517498	Q9UHQ4	B-cell receptor-associated protein 29 OS=Homo sapiens OX=9606 GN=BCAP29 PE=1 SV=2	BCAP29	>sp|Q9UHQ4|BAP29_HUMAN B-cell receptor-associated protein 29 OS=Homo sapiens OX=9606 GN=BCAP29 PE=1 SV=2	PD/HC	4.85398	1.39966e-05	0.000461538	1.01936	0.902222	0.0578337	0
1.0959	0.374601	1.02805	0.264519	-0.417604	-0.676595	-0.252211	0.00375649	-0.260691	-0.247783	-0.287035	0.776796	0.534968	0.60671	1.31666	-0.437201	0.21741	-0.0310416	-0.391494	-0.284408	0.937261	0.64607	0.912857	0.135008	0.44375	-0.140013	-0.307312	-0.683359	-0.191198	-0.577753	P32969	60S ribosomal protein L9 OS=Homo sapiens OX=9606 GN=RPL9 PE=1 SV=1	RPL9	>sp|P32969|RL9_HUMAN 60S ribosomal protein L9 OS=Homo sapiens OX=9606 GN=RPL9 PE=1 SV=1	PD/HC	5.63534	2.31558e-06	0.000464088	-0.841894	0.0933333	0.0645759	0
-0.447593	0.216415	-0.548537	-1.05377	-0.877901	1.84623	0.771015	-0.0650386	-0.119529	0.177108	-1.11488	-1.46429	-2.98588	-0.37893	-1.17045	2.03069	1.4666	1.04615	0.954869	1.19372	-0.577594	0.179786	-0.111797	-0.703138	0.121089	0.0760281	-0.0125725	-0.203219	0.675575	-0.413291	Q5VTL8	Pre-mRNA-splicing factor 38B OS=Homo sapiens OX=9606 GN=PRPF38B PE=1 SV=1	PRPF38B	>sp|Q5VTL8|PR38B_HUMAN Pre-mRNA-splicing factor 38B OS=Homo sapiens OX=9606 GN=PRPF38B PE=1 SV=1	PD/HC	4.16682	6.81056e-05	0.000466667	1.35612	0.893333	0.0558299	0
-1.44209	-2.67088	-0.54665	-1.1357	-2.12643	2.87848	2.35614	1.31169	1.07079	-1.79151	-2.5256	-4.53286	0.302411	-3.73969	-0.925532	0.855505	0.817373	1.36969	2.20874	-1.25754	-0.418117	-1.26731	0.146796	-1.90774	-0.360372	1.54525	-0.903213	1.90566	0.533122	-2.41455	P01185	Vasopressin-neurophysin 2-copeptin OS=Homo sapiens OX=9606 GN=AVP PE=1 SV=2	AVP	>sp|P01185|NEU2_HUMAN Vasopressin-neurophysin 2-copeptin OS=Homo sapiens OX=9606 GN=AVP PE=1 SV=2	PD/HC	3.51316	0.000306788	0.000469274	2.24236	0.857778	0.0719267	0.00358423
-0.287828	-0.744158	-0.717567	-0.745631	-0.911956	0.535134	0.518015	0.467491	0.0785418	0.30755	-0.0406311	-1.05966	-0.881597	0.121633	0.0643895	0.683013	0.298441	0.0841603	0.397908	0.0723506	-0.708067	-0.120324	-1.06888	0.186266	-0.429296	0.650145	0.759751	0.922365	-0.246989	-0.143945	O14737	Programmed cell death protein 5 OS=Homo sapiens OX=9606 GN=PDCD5 PE=1 SV=3	PDCD5	>sp|O14737|PDCD5_HUMAN Programmed cell death protein 5 OS=Homo sapiens OX=9606 GN=PDCD5 PE=1 SV=3	PD/HC	5.62111	2.39271e-06	0.00047191	0.848483	0.928889	0.0440974	0
0.275152	0.89892	1.3458	0.599674	1.42629	-0.424652	-1.08049	0.122043	-0.535835	-0.584854	0.129143	0.0504385	0.169275	1.07692	0.847095	-0.872482	-0.82325	-0.177503	0.594085	-0.564588	0.649861	-0.0234435	1.37937	0.508887	-0.0503502	0.840367	-1.04527	-0.460089	-0.840986	-0.310833	A4D1E9	GTP-binding protein 10 OS=Homo sapiens OX=9606 GN=GTPBP10 PE=1 SV=1	GTPBP10	>sp|A4D1E9|GTPBA_HUMAN GTP-binding protein 10 OS=Homo sapiens OX=9606 GN=GTPBP10 PE=1 SV=1	PD/HC	4.78142	1.65418e-05	0.000473118	-1.02982	0.0844444	0.0552621	0
-1.73885	-1.56434	-1.69051	-1.77193	-0.0907375	1.78273	0.403344	-1.0475	1.15778	0.210359	-1.15605	-1.20211	-2.7275	1.79402	-1.55164	1.36993	1.49374	1.06953	0.19341	1.45893	0.554383	-0.0625544	0.158257	-2.03464	-1.29049	1.03123	-0.425124	0.250249	1.18812	-0.0940935	Q5W0Z9	Palmitoyltransferase ZDHHC20 OS=Homo sapiens OX=9606 GN=ZDHHC20 PE=1 SV=1	ZDHHC20	>sp|Q5W0Z9|ZDH20_HUMAN Palmitoyltransferase ZDHHC20 OS=Homo sapiens OX=9606 GN=ZDHHC20 PE=1 SV=1	PD/HC	3.82864	0.000148375	0.000475676	1.62782	0.862222	0.071401	0.00395257
0.79019	0.649261	1.55958	0.201811	-0.654193	-0.754608	-1.48666	0.098798	-0.316569	-1.14338	0.86106	-0.657222	0.919876	-0.555643	1.49724	-1.14521	-0.919805	-0.351098	-0.140452	-0.00623877	0.0473768	1.41183	0.175645	0.761248	0.43718	-0.362281	-0.520389	-0.299765	-1.46639	-0.95185	O75899	Gamma-aminobutyric acid type B receptor subunit 2 OS=Homo sapiens OX=9606 GN=GABBR2 PE=1 SV=1	GABBR2	>sp|O75899|GABR2_HUMAN Gamma-aminobutyric acid type B receptor subunit 2 OS=Homo sapiens OX=9606 GN=GABBR2 PE=1 SV=1	PD/HC	4.49178	3.2227e-05	0.000478261	-1.14741	0.111111	0.0643789	0
-0.492007	-0.697828	-0.605675	-0.916037	-0.648728	0.871297	0.425681	-0.234252	0.483878	0.380645	0.52013	-0.498754	-0.29572	-0.506154	-0.377463	0.578462	0.685548	0.182654	0.701247	0.426145	-0.163119	-0.121013	-0.578154	-0.674079	-0.157765	1.14142	0.483267	0.208119	0.146161	-0.477212	Q9Y266	Nuclear migration protein nudC OS=Homo sapiens OX=9606 GN=NUDC PE=1 SV=1	NUDC	>sp|Q9Y266|NUDC_HUMAN Nuclear migration protein nudC OS=Homo sapiens OX=9606 GN=NUDC PE=1 SV=1	PD/HC	5.6604	2.18577e-06	0.000502618	0.814362	0.92	0.050679	0
-0.22746	-0.565632	-0.546418	-0.95455	-1.03216	0.567732	0.518574	0.202876	0.35444	0.492305	-1.1076	-0.0305334	-0.696797	-0.475529	-1.04064	0.543112	0.769839	0.598755	0.075963	0.756903	-0.170945	0.289959	-0.160091	-1.1217	0.332795	-0.470776	0.49407	0.0100369	0.471152	0.138559	Q9BXP5	Serrate RNA effector molecule homolog OS=Homo sapiens OX=9606 GN=SRRT PE=1 SV=1	SRRT	>sp|Q9BXP5|SRRT_HUMAN Serrate RNA effector molecule homolog OS=Homo sapiens OX=9606 GN=SRRT PE=1 SV=1	PD/HC	5.35828	4.38245e-06	0.000505263	0.868723	0.937778	0.041621	0
-0.809819	-0.560805	-0.878971	-1.13431	-1.02984	0.364296	0.224766	-0.000835051	-0.0650669	0.46423	-0.640102	-0.409345	-0.764056	-0.304552	-0.688014	0.407998	0.607456	-0.263131	0.0365988	0.168415	-0.149243	-0.247561	-0.273681	-0.489573	-0.40811	0.258877	-0.293427	-0.183059	1.27125	-0.0357105	Q6KC79	Nipped-B-like protein OS=Homo sapiens OX=9606 GN=NIPBL PE=1 SV=2	NIPBL	>sp|Q6KC79|NIPBL_HUMAN Nipped-B-like protein OS=Homo sapiens OX=9606 GN=NIPBL PE=1 SV=2	PD/HC	5.8274	1.488e-06	0.000507614	0.783375	0.973333	0.0215439	0
-1.16408	-0.223555	-0.350836	-1.20968	-0.0184907	1.49306	0.801536	-1.11681	0.711531	0.778977	0.937592	-0.887098	-1.19501	-0.368875	-0.0171517	0.913213	1.18838	1.24414	2.61466	0.925205	-0.327414	-0.9094	-0.395921	0.809393	-0.823641	1.36513	1.94174	1.61311	-0.538936	0.200947	O95989	Diphosphoinositol polyphosphate phosphohydrolase 1 OS=Homo sapiens OX=9606 GN=NUDT3 PE=1 SV=1	NUDT3	>sp|O95989|NUDT3_HUMAN Diphosphoinositol polyphosphate phosphohydrolase 1 OS=Homo sapiens OX=9606 GN=NUDT3 PE=1 SV=1	PD/HC	4.08939	8.1397e-05	0.000507937	1.352	0.862222	0.0710189	0.00403226
-0.740158	-0.114568	-0.637829	-0.520023	-0.423959	1.25353	0.421036	0.644365	-0.0471044	-0.216005	-0.392543	-0.423612	-0.737796	-0.0164348	-0.705654	0.909446	0.422471	-0.0468551	0.506595	0.264217	-0.433975	-0.413319	-0.346421	-0.087911	-0.233709	0.614459	0.376802	0.450064	0.49608	-0.517061	O43303	Centriolar coiled-coil protein of 110 kDa OS=Homo sapiens OX=9606 GN=CCP110 PE=1 SV=3	CCP110	>sp|O43303|CP110_HUMAN Centriolar coiled-coil protein of 110 kDa OS=Homo sapiens OX=9606 GN=CCP110 PE=1 SV=3	PD/HC	5.83061	1.47702e-06	0.000510204	0.783997	0.933333	0.0500889	0
-0.163625	-1.25154	-1.19061	-0.664918	0.940001	0.227912	0.616935	-0.50965	0.316785	2.28324	-1.15787	-0.391611	-0.93254	-1.22817	-0.915516	-0.038218	1.25566	1.40533	1.33716	1.29768	0.443307	-0.174015	0.286356	-1.92186	-0.950433	1.12891	1.71608	-0.260455	0.00531586	0.0694001	O75891	Cytosolic 10-formyltetrahydrofolate dehydrogenase OS=Homo sapiens OX=9606 GN=ALDH1L1 PE=1 SV=2	ALDH1L1	>sp|O75891|AL1L1_HUMAN Cytosolic 10-formyltetrahydrofolate dehydrogenase OS=Homo sapiens OX=9606 GN=ALDH1L1 PE=1 SV=2	PD/HC	4.10896	7.78103e-05	0.000510638	1.34168	0.884444	0.0617007	0
2.24507	1.24643	1.71097	0.968109	0.290178	-1.27144	-1.01746	1.14552	-0.320956	-0.644277	0.982599	0.723194	1.66322	0.171702	2.47084	-1.20324	-0.755824	-0.499413	0.112673	-0.459624	0.527114	-0.903773	0.884364	1.32472	0.0582419	-0.00693049	0.816451	-0.189476	-1.01222	-0.299345	Q9UK17	Potassium voltage-gated channel subfamily D member 3 OS=Homo sapiens OX=9606 GN=KCND3 PE=1 SV=3	KCND3	>sp|Q9UK17|KCND3_HUMAN Potassium voltage-gated channel subfamily D member 3 OS=Homo sapiens OX=9606 GN=KCND3 PE=1 SV=3	PD/HC	4.09434	8.04754e-05	0.000512821	-1.33124	0.111111	0.0629579	0
-1.6357	-0.327595	1.29591	-0.725515	0.157611	0.535984	2.29923	1.78843	0.269241	0.588261	-1.07904	0.330867	-1.19081	0.195234	-2.06854	2.52981	-0.786074	2.66779	3.81469	-1.02405	0.0985878	-1.27696	-1.60212	-1.35338	-0.366449	2.04099	0.107588	0.123136	5.32784	1.55465	P02748	Complement component C9 OS=Homo sapiens OX=9606 GN=C9 PE=1 SV=2	C9	>sp|P02748|CO9_HUMAN Complement component C9 OS=Homo sapiens OX=9606 GN=C9 PE=1 SV=2	PD/HC	3.51284	0.000307013	0.000513369	2.09236	0.875556	0.0623073	0
1.00626	0.350756	0.656183	0.958531	0.626967	-0.553222	-0.512804	-1.23612	-0.979625	-0.308733	0.240743	1.03999	-0.00406783	0.109437	0.730448	-0.571067	-1.06681	-0.1178	0.125318	-0.19099	0.284158	-0.0632171	0.199326	0.978282	0.129997	0.0102301	0.163684	-1.26539	-0.999513	0.534732	Q9UK99	F-box only protein 3 OS=Homo sapiens OX=9606 GN=FBXO3 PE=1 SV=3	FBXO3	>sp|Q9UK99|FBX3_HUMAN F-box only protein 3 OS=Homo sapiens OX=9606 GN=FBXO3 PE=1 SV=3	PD/HC	5.00347	9.92049e-06	0.000515464	-0.94746	0.0755556	0.0458693	0
-1.62506	-0.93133	-0.891737	-1.47945	-1.0961	0.361659	0.191537	0.454249	0.57454	0.402952	-0.918719	-1.20973	-1.44805	0.169584	-0.678549	0.806554	0.277809	0.700851	1.37836	0.49606	0.812268	0.353806	-0.173395	-0.954606	-0.709104	0.534251	-0.210604	-0.0304557	0.116327	-0.525015	P24592	Insulin-like growth factor-binding protein 6 OS=Homo sapiens OX=9606 GN=IGFBP6 PE=1 SV=1	IGFBP6	>sp|P24592|IBP6_HUMAN Insulin-like growth factor-binding protein 6 OS=Homo sapiens OX=9606 GN=IGFBP6 PE=1 SV=1	PD/HC	4.57158	2.68177e-05	0.000518135	1.08728	0.884444	0.0673542	0
0.958251	0.131555	-2.00631	-0.0793444	-1.19964	-1.22249	-0.338171	0.269476	3.32065	0.018375	-1.46268	-2.60803	-3.11919	0.124866	-0.753221	1.6102	2.11295	1.62037	2.22556	0.503426	-0.092214	0.247256	-1.00909	-0.116251	-2.06146	1.02722	0.592622	2.65013	-0.663382	1.7176	P25713	Metallothionein-3 OS=Homo sapiens OX=9606 GN=MT3 PE=1 SV=1	MT3	>sp|P25713|MT3_HUMAN Metallothionein-3 OS=Homo sapiens OX=9606 GN=MT3 PE=1 SV=1	PD/HC	3.59698	0.000252943	0.000520833	1.89934	0.862222	0.0690895	0.00414938
-0.927136	-2.51981	-1.27366	-1.48779	-0.488009	-0.136717	1.8942	0.0509343	1.60735	2.16452	0.22314	2.09329	-0.983653	-0.941647	-1.81396	0.142857	0.196309	0.753641	0.236276	0.868819	-1.03981	0.169281	-0.534977	-2.36654	0.0030751	0.55232	1.9396	0.97345	-0.604713	1.34369	P55087	Aquaporin-4 OS=Homo sapiens OX=9606 GN=AQP4 PE=1 SV=2	AQP4	>sp|P55087|AQP4_HUMAN Aquaporin-4 OS=Homo sapiens OX=9606 GN=AQP4 PE=1 SV=2	PD/HC	3.76346	0.000172402	0.000542714	1.59138	0.88	0.0688394	0
-3.05967	-1.60106	-0.186236	-3.26348	-1.18349	1.84485	1.18927	-0.881339	0.0765546	1.06385	0.369373	-1.87768	-0.0557484	-1.56683	0.258423	1.02111	0.392972	0.476073	0.99303	0.978916	-1.16654	-0.503399	-0.841185	0.246667	-1.63268	3.19625	2.26706	0.399826	-1.09363	-1.06662	P56381	ATP synthase subunit epsilon, mitochondrial OS=Homo sapiens OX=9606 GN=ATP5F1E PE=1 SV=2	ATP5F1E	>sp|P56381|ATP5E_HUMAN ATP synthase subunit epsilon, mitochondrial OS=Homo sapiens OX=9606 GN=ATP5F1E PE=1 SV=2	PD/HC	3.62427	0.000237537	0.000545455	1.79478	0.893333	0.0610211	0
1.5926	1.00531	0.813146	0.211223	-0.672928	-1.31336	-0.632343	0.616113	-1.07233	-0.25363	0.10743	0.795017	0.904451	0.107235	1.40615	-0.734511	-0.950253	0.570023	0.245174	-0.460399	0.377858	-0.215822	0.539907	1.01617	0.758755	-0.462539	-1.02891	-1.33902	-0.340268	-0.519059	Q9BY50	Signal peptidase complex catalytic subunit SEC11C OS=Homo sapiens OX=9606 GN=SEC11C PE=1 SV=3	SEC11C	>sp|Q9BY50|SC11C_HUMAN Signal peptidase complex catalytic subunit SEC11C OS=Homo sapiens OX=9606 GN=SEC11C PE=1 SV=3	PD/HC	4.45396	3.51594e-05	0.00062	-1.09479	0.111111	0.0592137	0
1.20585	0.271632	0.233425	0.467181	0.16083	-0.0454317	-0.398699	-0.164675	-0.37551	-0.579421	0.23796	0.310083	0.749816	0.220337	0.492152	-0.447382	-0.0743366	-0.610039	-0.23895	0.0688274	0.383498	0.583175	0.287442	0.644314	-0.136366	-0.598271	-0.47603	-0.0648686	0.184761	-0.38862	A0A0R4J2E6	ELAV-like protein OS=Homo sapiens OX=9606 GN=ELAVL4 PE=1 SV=1	ELAVL4	>tr|A0A0R4J2E6|A0A0R4J2E6_HUMAN ELAV-like protein OS=Homo sapiens OX=9606 GN=ELAVL4 PE=1 SV=1	PD/HC	6.49625	3.18974e-07	0.000636816	-0.687998	0.0266667	0.026736	0
0.231113	0.358407	0.588885	0.598171	0.489022	-0.528964	-0.569553	-0.315912	-0.0970701	-0.313431	0.708312	0.139106	0.446474	0.313169	0.56601	-0.45239	-0.419415	-0.116659	-0.144044	-0.343422	0.282514	-0.0820283	0.270073	0.668613	-0.130101	-0.126597	-0.146877	-0.586715	0.0884116	0.0681691	Q7L5D6	Golgi to ER traffic protein 4 homolog OS=Homo sapiens OX=9606 GN=GET4 PE=1 SV=1	GET4	>sp|Q7L5D6|GET4_HUMAN Golgi to ER traffic protein 4 homolog OS=Homo sapiens OX=9606 GN=GET4 PE=1 SV=1	PD/HC	7.18452	6.53846e-08	0.000650246	-0.630147	0.0311111	0.0281277	0
0.867653	0.617183	1.31366	0.354336	0.452985	-1.91486	-0.0679713	0.0688969	-1.32325	-0.189073	0.028372	0.196144	0.748244	0.0019488	1.44929	-0.732824	-0.620444	0.421606	0.00336379	-0.107644	0.355945	0.242033	0.752041	0.678601	1.10052	0.527304	-0.686496	-2.23673	-0.391469	-0.482985	Q9P291	Armadillo repeat-containing X-linked protein 1 OS=Homo sapiens OX=9606 GN=ARMCX1 PE=1 SV=1	ARMCX1	>sp|Q9P291|ARMX1_HUMAN Armadillo repeat-containing X-linked protein 1 OS=Homo sapiens OX=9606 GN=ARMCX1 PE=1 SV=1	PD/HC	4.34724	4.49528e-05	0.000653465	-1.1261	0.0711111	0.0465711	0
1.59544	-0.153023	-2.88052	-0.891695	-2.03459	3.89459	-0.116898	-0.53162	2.97033	0.965005	-0.761967	-2.62222	-1.656	3.83249	-1.78232	3.55978	2.25405	3.05541	3.63045	3.29729	0.208215	1.43894	-1.21357	0.489354	-1.12024	2.71751	1.76322	4.22184	-0.433851	-0.848351	O75508	Claudin-11 OS=Homo sapiens OX=9606 GN=CLDN11 PE=1 SV=2	CLDN11	>sp|O75508|CLD11_HUMAN Claudin-11 OS=Homo sapiens OX=9606 GN=CLDN11 PE=1 SV=2	PD/HC	3.24144	0.000573532	0.000666667	2.53003	0.844444	0.0722143	0.0031746
1.00168	1.25117	0.943353	0.83666	0.42931	-2.16894	-1.24126	1.02018	-0.910372	-0.61553	-0.0221503	-0.0421899	0.907827	0.0344836	0.966455	-0.298368	-1.38	0.720457	-0.124608	0.146638	-0.29123	0.760501	1.06105	0.559748	0.415428	-0.161434	-1.02837	-1.73863	-0.998101	-0.399409	Q9HD33	39S ribosomal protein L47, mitochondrial OS=Homo sapiens OX=9606 GN=MRPL47 PE=1 SV=2	MRPL47	>sp|Q9HD33|RM47_HUMAN 39S ribosomal protein L47, mitochondrial OS=Homo sapiens OX=9606 GN=MRPL47 PE=1 SV=2	PD/HC	4.15688	6.96823e-05	0.000741463	-1.19932	0.115556	0.0688148	0
-1.24035	-0.702698	-1.71468	-1.30509	-0.257842	0.0245088	1.08245	-1.21587	0.233854	1.46012	-1.20189	0.0489829	-1.00075	-0.609371	-1.71068	0.242439	1.3823	1.52017	0.227954	0.861127	-0.319308	-0.120459	-0.284409	-1.83638	0.676266	0.739277	-0.129593	0.199549	-0.301032	0.725502	Q9Y2S2	Lambda-crystallin homolog OS=Homo sapiens OX=9606 GN=CRYL1 PE=1 SV=3	CRYL1	>sp|Q9Y2S2|CRYL1_HUMAN Lambda-crystallin homolog OS=Homo sapiens OX=9606 GN=CRYL1 PE=1 SV=3	PD/HC	4.06787	8.55329e-05	0.000788462	1.24209	0.893333	0.0580395	0
-0.867064	0.0380729	-0.548084	-0.164583	-0.732492	0.370998	0.630003	-0.398156	0.442751	0.518049	-0.644594	0.00339133	-0.237023	-0.365889	-1.09556	0.560395	1.21279	0.247711	0.336878	0.700537	-0.0267804	-0.273279	-0.652737	-0.666871	0.102299	-0.484738	0.748439	0.302573	0.410067	0.497155	Q9HC78	Zinc finger and BTB domain-containing protein 20 OS=Homo sapiens OX=9606 GN=ZBTB20 PE=1 SV=3	ZBTB20	>sp|Q9HC78|ZBT20_HUMAN Zinc finger and BTB domain-containing protein 20 OS=Homo sapiens OX=9606 GN=ZBTB20 PE=1 SV=3	PD/HC	5.37609	4.20642e-06	0.000792271	0.81511	0.928889	0.0501682	0
0.575206	0.485205	0.353568	0.268805	-0.130122	-0.424856	-0.564184	-0.5307	-0.271429	-0.500756	0.290129	0.379385	0.264559	0.331958	0.248688	-0.367312	-0.282261	-0.605642	-0.771649	-0.254717	0.185786	-0.142501	-0.0221813	0.66179	-0.0936275	0.106566	-0.387763	-0.303667	0.00581711	-0.558148	O43292	Glycosylphosphatidylinositol anchor attachment 1 protein OS=Homo sapiens OX=9606 GN=GPAA1 PE=1 SV=3	GPAA1	>sp|O43292|GPAA1_HUMAN Glycosylphosphatidylinositol anchor attachment 1 protein OS=Homo sapiens OX=9606 GN=GPAA1 PE=1 SV=3	PD/HC	7.06119	8.68579e-08	0.000792627	-0.62449	0.0355556	0.029158	0
-1.47298	-0.4967	-2.7647	0.807559	-1.60593	0.224922	-0.67845	1.27176	0.336039	0.151772	-1.28853	-1.75749	-2.54126	-1.49558	-1.04426	1.08672	0.863178	1.17197	0.126153	0.670368	-1.39503	0.882856	0.51456	-1.53266	-1.84455	0.441306	-0.38386	0.410741	-1.27665	0.622323	P84243	Histone H3.3 OS=Homo sapiens OX=9606 GN=H3F3A PE=1 SV=2	H3F3A	>sp|P84243|H33_HUMAN Histone H3.3 OS=Homo sapiens OX=9606 GN=H3F3A PE=1 SV=2	PD/HC	3.78096	0.00016559	0.000796117	1.47153	0.844444	0.080125	0.00316456
4.53986	1.95878	3.82	-0.952878	-2.39036	-2.46869	-2.98928	0.796479	0.455117	-1.81841	2.40555	0.272392	2.64427	-0.0869757	4.54746	-1.5264	-2.44696	2.53083	2.11855	-5.01049	0.868056	-2.51601	4.60766	4.42328	3.84754	0.208719	-2.19128	-2.10379	-1.50358	-3.73494	P07101	Tyrosine 3-monooxygenase OS=Homo sapiens OX=9606 GN=TH PE=1 SV=5	TH	>sp|P07101|TY3H_HUMAN Tyrosine 3-monooxygenase OS=Homo sapiens OX=9606 GN=TH PE=1 SV=5	PD/HC	3.05945	0.000872076	0.000796296	-3.17818	0.182222	0.0779556	0.0163551
-0.538607	-1.34156	-1.17628	-0.00582946	-1.24383	-0.706709	0.459194	0.26345	1.01742	1.02233	-0.659312	-0.0170979	-0.759347	-0.957404	-0.447228	-0.357998	0.112925	0.748611	2.07894	0.472503	-1.27627	0.128434	-0.48507	-0.0940174	-0.365578	0.328076	-0.0472554	0.657201	-0.30105	1.76628	P29966	Myristoylated alanine-rich C-kinase substrate OS=Homo sapiens OX=9606 GN=MARCKS PE=1 SV=4	MARCKS	>sp|P29966|MARCS_HUMAN Myristoylated alanine-rich C-kinase substrate OS=Homo sapiens OX=9606 GN=MARCKS PE=1 SV=4	PD/HC	4.26838	5.39042e-05	0.0008	1.11686	0.906667	0.0542247	0
-1.44652	-0.934673	-1.1738	-1.74869	-1.38566	-0.0714019	0.869876	-0.567572	0.591149	0.813469	-0.68301	-0.374734	-1.5907	0.515596	-1.18773	1.41014	0.938172	0.537432	0.360771	0.550154	-0.469781	-0.296379	-0.0237752	-1.54842	0.702119	0.420179	0.0418854	-0.00706399	0.0776348	-0.463775	Q8WZA0	Protein LZIC OS=Homo sapiens OX=9606 GN=LZIC PE=1 SV=1	LZIC	>sp|Q8WZA0|LZIC_HUMAN Protein LZIC OS=Homo sapiens OX=9606 GN=LZIC PE=1 SV=1	PD/HC	4.21493	6.0963e-05	0.000803738	1.14315	0.88	0.0676076	0
0.944194	1.48645	0.312246	0.653504	0.492282	-1.85095	-1.67077	0.987854	-0.747958	-0.935038	-0.616078	0.0420604	0.969145	0.446501	1.49054	-0.626928	-0.0522724	-0.0632299	-0.582751	-0.971592	1.19576	-0.555658	0.922733	1.17127	0.646156	1.18204	-0.562024	-2.65334	-1.30791	-0.937469	Q9BT30	Alpha-ketoglutarate-dependent dioxygenase alkB homolog 7, mitochondrial OS=Homo sapiens OX=9606 GN=ALKBH7 PE=1 SV=1	ALKBH7	>sp|Q9BT30|ALKB7_HUMAN Alpha-ketoglutarate-dependent dioxygenase alkB homolog 7, mitochondrial OS=Homo sapiens OX=9606 GN=ALKBH7 PE=1 SV=1	PD/HC	3.8875	0.000129567	0.000803828	-1.35956	0.128889	0.0728418	0
-0.670309	-0.75673	-1.19679	-2.16333	-2.18452	1.33677	1.06116	0.207819	0.633035	1.45933	-0.373401	-0.916714	-1.2927	-0.317238	0.18003	2.20617	2.1908	1.92941	3.29361	1.64159	1.10551	0.691006	-0.600114	-0.83157	0.933605	-0.432201	-1.20979	1.1188	0.796455	-0.0485805	Q8TCD1	UPF0729 protein C18orf32 OS=Homo sapiens OX=9606 GN=C18orf32 PE=3 SV=1	C18orf32	>sp|Q8TCD1|CR032_HUMAN UPF0729 protein C18orf32 OS=Homo sapiens OX=9606 GN=C18orf32 PE=3 SV=1	PD/HC	3.59877	0.000251898	0.000807512	1.63851	0.862222	0.0649976	0.00411523
0.500368	-0.0298741	0.38225	1.24267	1.72666	-1.81305	-1.29171	0.766294	0.578361	-0.636194	-1.01922	0.133006	0.373752	1.73812	0.471541	-0.36374	-1.10959	0.205517	-0.567877	-0.380145	1.08888	0.49884	2.09603	0.558101	0.326116	-0.44661	-1.77983	-0.842602	-1.28363	-0.252242	Q969S9	Ribosome-releasing factor 2, mitochondrial OS=Homo sapiens OX=9606 GN=GFM2 PE=1 SV=1	GFM2	>sp|Q969S9|RRF2M_HUMAN Ribosome-releasing factor 2, mitochondrial OS=Homo sapiens OX=9606 GN=GFM2 PE=1 SV=1	PD/HC	3.97504	0.000105916	0.000811321	-1.28695	0.133333	0.068693	0
-0.521882	-1.45141	-0.904563	-1.12091	-1.43995	0.0729942	0.628838	0.215612	-0.515151	1.00938	-1.84604	0.0788741	-0.75688	-1.31848	-0.90639	-0.322356	0.573704	0.573134	0.47619	0.776173	-0.139913	0.771109	-0.556491	-1.35409	-0.0609107	-0.0855497	1.02831	-0.364482	0.295812	0.179799	P42167	Lamina-associated polypeptide 2, isoforms beta/gamma OS=Homo sapiens OX=9606 GN=TMPO PE=1 SV=2	TMPO	>sp|P42167|LAP2B_HUMAN Lamina-associated polypeptide 2, isoforms beta/gamma OS=Homo sapiens OX=9606 GN=TMPO PE=1 SV=2	PD/HC	4.38099	4.15922e-05	0.000815166	1.07135	0.893333	0.0640625	0
-0.62068	-0.548846	-0.85545	-0.0550151	0.675906	1.91428	2.17404	0.29876	0.156348	0.354748	-1.17981	0.0224624	1.2243	0.343293	-1.06062	0.98306	1.30771	-0.697274	1.00887	-0.0103247	-0.672412	-1.20051	-0.55372	-0.413784	-0.637463	0.298123	1.1706	1.15077	2.42961	1.25203	P13473	Lysosome-associated membrane glycoprotein 2 OS=Homo sapiens OX=9606 GN=LAMP2 PE=1 SV=2	LAMP2	>sp|P13473|LAMP2_HUMAN Lysosome-associated membrane glycoprotein 2 OS=Homo sapiens OX=9606 GN=LAMP2 PE=1 SV=2	PD/HC	3.97575	0.000105743	0.000819048	1.28825	0.866667	0.0679218	0.0044843
2.48534	0.139976	0.355312	0.232203	0.243962	-0.621563	-0.0462316	0.00546946	-0.05617	-0.642334	1.72491	0.0530045	1.36011	-0.071425	0.510009	-0.940768	-0.520155	-0.896226	0.168155	0.488198	1.24338	0.54892	1.28257	0.191719	0.432371	-0.233408	-1.10357	-0.519525	-0.613282	0.0748756	Q6N069	N-alpha-acetyltransferase 16, NatA auxiliary subunit OS=Homo sapiens OX=9606 GN=NAA16 PE=1 SV=2	NAA16	>sp|Q6N069|NAA16_HUMAN N-alpha-acetyltransferase 16, NatA auxiliary subunit OS=Homo sapiens OX=9606 GN=NAA16 PE=1 SV=2	PD/HC	4.34149	4.5552e-05	0.000825688	-1.07926	0.0711111	0.0461923	0
1.26063	0.990996	1.69224	0.66558	-1.1968	-0.905871	-0.658504	0.440238	-1.05711	-0.328833	0.120669	0.398551	1.41257	-0.197657	2.26025	-0.67694	-0.483536	0.231302	0.244031	-0.357691	-0.212912	0.952059	0.85033	0.991406	0.892483	0.0240907	-0.728162	-0.728383	-0.60805	-1.12659	Q9P2J5	Leucine--tRNA ligase, cytoplasmic OS=Homo sapiens OX=9606 GN=LARS PE=1 SV=2	LARS	>sp|Q9P2J5|SYLC_HUMAN Leucine--tRNA ligase, cytoplasmic OS=Homo sapiens OX=9606 GN=LARS PE=1 SV=2	PD/HC	4.11825	7.61643e-05	0.000846847	-1.17336	0.12	0.0719373	0
2.32884	1.2484	2.57849	0.230985	-1.82637	0.214425	-2.09508	1.08518	-3.32002	-1.09668	-0.00281515	0.626569	1.81039	0.0316128	3.11835	-1.80374	-2.30415	0.124546	-0.0129514	-0.224612	-0.248305	0.502342	-0.25749	2.71326	1.08249	0.475446	-2.57668	-0.948565	-0.619864	-2.53467	Q8N6W0	CUGBP Elav-like family member 5 OS=Homo sapiens OX=9606 GN=CELF5 PE=1 SV=1	CELF5	>sp|Q8N6W0|CELF5_HUMAN CUGBP Elav-like family member 5 OS=Homo sapiens OX=9606 GN=CELF5 PE=1 SV=1	PD/HC	3.37205	0.000424574	0.000850679	-1.97161	0.155556	0.0687968	0.00662252
-0.32637	-0.483557	-1.44128	-0.596052	-0.775795	0.400944	0.259363	0.324355	0.269236	0.679749	-1.80783	-0.308529	-0.27183	-0.62653	-0.900286	0.603954	0.861499	0.2927	0.419419	0.630431	0.286032	0.17445	-0.530703	-0.830881	0.390851	-0.353013	-0.0997442	0.161146	0.832107	0.382117	Q9BVL2	Nucleoporin p58/p45 OS=Homo sapiens OX=9606 GN=NUP58 PE=1 SV=1	NUP58	>sp|Q9BVL2|NUP58_HUMAN Nucleoporin p58/p45 OS=Homo sapiens OX=9606 GN=NUP58 PE=1 SV=1	PD/HC	4.82445	1.49815e-05	0.000854545	0.914172	0.915556	0.0505222	0
-1.13105	-1.05338	-0.46645	-1.46409	-1.09693	0.397145	1.58604	-0.413933	0.520381	0.187491	-0.973939	-0.472469	-0.63112	0.0453125	-1.21852	1.0517	0.271683	0.22036	-0.364734	0.25061	-0.400441	-0.0992593	-0.227341	-1.31929	0.158754	0.282561	-0.302089	-0.264239	0.764413	0.153525	P15260	Interferon gamma receptor 1 OS=Homo sapiens OX=9606 GN=IFNGR1 PE=1 SV=1	IFNGR1	>sp|P15260|INGR1_HUMAN Interferon gamma receptor 1 OS=Homo sapiens OX=9606 GN=IFNGR1 PE=1 SV=1	PD/HC	4.56963	2.69382e-05	0.000857143	0.979408	0.92	0.0500214	0
-2.06593	0.239455	-1.25164	-1.87617	0.543458	0.654308	1.76704	1.10551	-0.280787	1.59778	-1.36177	-0.0768405	-1.4349	-0.325543	-1.37147	1.54304	1.18551	0.335497	1.22897	-1.48618	0.574429	-0.621351	-1.11061	-1.36975	0.0646261	1.67133	0.36202	-1.35406	1.72968	1.18936	P02746	Complement C1q subcomponent subunit B OS=Homo sapiens OX=9606 GN=C1QB PE=1 SV=3	C1QB	>sp|P02746|C1QB_HUMAN Complement C1q subcomponent subunit B OS=Homo sapiens OX=9606 GN=C1QB PE=1 SV=3	PD/HC	3.68294	0.00020752	0.000858447	1.51287	0.862222	0.0705949	0.004
1.5918	1.98315	0.0638445	-0.0329857	-0.336269	-1.38502	-0.878539	0.487584	-1.27731	-0.597507	0.251603	1.17321	0.47164	0.61245	0.954764	-0.32603	-0.153475	-0.860582	-0.150193	-1.11004	0.371107	0.211684	0.0748808	0.319363	0.281212	0.5683	-1.63306	-1.26817	-0.0987348	-0.221382	Q8NB46	Serine/threonine-protein phosphatase 6 regulatory ankyrin repeat subunit C OS=Homo sapiens OX=9606 GN=ANKRD52 PE=1 SV=3	ANKRD52	>sp|Q8NB46|ANR52_HUMAN Serine/threonine-protein phosphatase 6 regulatory ankyrin repeat subunit C OS=Homo sapiens OX=9606 GN=ANKRD52 PE=1 SV=3	PD/HC	4.20152	6.28751e-05	0.000860987	-1.12638	0.111111	0.0666053	0
-0.521295	-0.607422	-1.40618	-1.05433	-0.496147	0.0858982	1.08741	0.295179	0.0147164	0.906048	-1.32325	-0.0990392	-1.3004	0.0284029	-0.805974	-0.191358	0.826871	0.620092	1.33813	0.308217	0.0905835	-0.12673	0.0165535	-0.63489	-0.0916367	0.470078	0.424121	0.446828	-0.818809	0.382904	F5H7S3	Tropomyosin alpha-1 chain OS=Homo sapiens OX=9606 GN=TPM1 PE=1 SV=2	TPM1	>tr|F5H7S3|F5H7S3_HUMAN Tropomyosin alpha-1 chain OS=Homo sapiens OX=9606 GN=TPM1 PE=1 SV=2	PD/HC	4.57481	2.6619e-05	0.000877193	0.968539	0.906667	0.0580611	0
-0.474929	-1.2771	-1.1144	-0.894672	-0.969677	-0.0507424	0.731587	0.166	0.385435	0.339942	-1.31177	-0.853579	-0.898994	-0.157669	-0.541117	0.380172	0.881247	-0.646473	0.320947	0.215992	-0.202841	-0.00744753	-0.579024	-0.924348	-0.290643	-0.624643	-0.0134982	0.804518	0.792347	-0.678582	O60869	Endothelial differentiation-related factor 1 OS=Homo sapiens OX=9606 GN=EDF1 PE=1 SV=1	EDF1	>sp|O60869|EDF1_HUMAN Endothelial differentiation-related factor 1 OS=Homo sapiens OX=9606 GN=EDF1 PE=1 SV=1	PD/HC	4.8282	1.48525e-05	0.000881057	0.900164	0.897778	0.0594327	0
-0.757461	-1.05491	-1.55262	-1.41148	-0.935692	0.397867	1.17464	0.450686	0.235022	1.10487	-0.135433	-1.10782	-2.00064	0.27848	-0.538586	1.34699	0.996723	1.19912	0.874587	0.78738	-0.766047	0.213393	-0.494526	0.939166	-0.0353875	-0.00819545	0.547222	1.15997	-1.5307	0.444428	F8WB74	Selenoprotein W OS=Homo sapiens OX=9606 GN=SELENOW PE=1 SV=1	SELENOW	>tr|F8WB74|F8WB74_HUMAN Selenoprotein W OS=Homo sapiens OX=9606 GN=SELENOW PE=1 SV=1	PD/HC	3.98553	0.000103388	0.000884956	1.23601	0.893333	0.0674072	0
-2.32904	0.0821249	-0.597545	-0.795461	0.455227	0.23988	3.98054	0.121974	-0.423962	5.13904	-0.795261	0.782406	-2.56728	1.80578	-3.14052	-0.0382487	3.70736	0.602996	3.94104	0.889865	-0.982645	-2.82187	-0.310449	-0.68113	1.2452	2.20848	-2.17238	2.44326	2.63305	5.15506	P22914	Gamma-crystallin S OS=Homo sapiens OX=9606 GN=CRYGS PE=1 SV=4	CRYGS	>sp|P22914|CRYGS_HUMAN Gamma-crystallin S OS=Homo sapiens OX=9606 GN=CRYGS PE=1 SV=4	PD/HC	3.13383	0.000734794	0.000888889	2.60523	0.844444	0.0691804	0.00322581
0.53948	0.378246	0.242933	-0.306213	-0.237116	-1.4382	-0.880088	-0.0120449	-1.00168	-0.375559	0.148984	0.33915	0.947429	0.109039	0.895508	-0.0590727	-0.590476	-0.528167	-0.419804	-0.652724	0.244019	0.0264048	0.469417	0.255549	0.0800254	-0.217206	-0.232146	-1.3709	0.134423	-0.622115	Q9NYY8	FAST kinase domain-containing protein 2, mitochondrial OS=Homo sapiens OX=9606 GN=FASTKD2 PE=1 SV=1	FASTKD2	>sp|Q9NYY8|FAKD2_HUMAN FAST kinase domain-containing protein 2, mitochondrial OS=Homo sapiens OX=9606 GN=FASTKD2 PE=1 SV=1	PD/HC	5.14018	7.24141e-06	0.000900433	-0.826574	0.0577778	0.0397436	0
-0.397632	-0.418374	-0.671278	-1.01295	-0.773699	0.428392	0.106333	-0.395876	0.723877	0.402614	-0.828019	-0.877981	-0.0531452	-1.05976	-0.11071	0.977714	0.281611	0.693879	0.56614	0.705314	-0.332308	0.239193	0.148753	-1.37905	0.071906	-0.0738609	0.466855	0.206402	0.787543	-0.273717	O43772	Mitochondrial carnitine/acylcarnitine carrier protein OS=Homo sapiens OX=9606 GN=SLC25A20 PE=1 SV=1	SLC25A20	>sp|O43772|MCAT_HUMAN Mitochondrial carnitine/acylcarnitine carrier protein OS=Homo sapiens OX=9606 GN=SLC25A20 PE=1 SV=1	PD/HC	4.93009	1.17465e-05	0.000904348	0.870551	0.92	0.0492098	0
-1.47678	-0.569048	-1.51641	-1.00654	-2.00406	0.489281	0.391797	0.533316	-0.211263	1.59699	-1.15964	0.673479	-2.15898	0.134464	-1.11686	0.793059	0.667169	0.898772	0.542559	0.0772851	-0.80711	-0.0587066	-0.428211	-0.0858664	0.293317	-0.0682426	-0.463013	-0.636376	1.2633	1.60458	G5E9W9	GTPase IMAP family member 4 OS=Homo sapiens OX=9606 GN=GIMAP4 PE=1 SV=1	GIMAP4	>tr|G5E9W9|G5E9W9_HUMAN GTPase IMAP family member 4 OS=Homo sapiens OX=9606 GN=GIMAP4 PE=1 SV=1	PD/HC	3.91778	0.000120842	0.000905983	1.25108	0.866667	0.0659545	0.00425532
-1.74194	-0.238744	-0.362695	-0.300412	0.123797	0.142402	0.3315	0.673978	1.14289	0.375167	-1.02339	-0.555911	0.431548	-0.775271	-0.122101	1.14112	0.70788	-0.190903	0.724204	0.503452	0.225986	-0.457123	-0.209937	-1.023	-0.605132	-0.315161	0.563411	0.126661	0.711386	0.527738	Q9NUB1	Acetyl-coenzyme A synthetase 2-like, mitochondrial OS=Homo sapiens OX=9606 GN=ACSS1 PE=1 SV=2	ACSS1	>sp|Q9NUB1|ACS2L_HUMAN Acetyl-coenzyme A synthetase 2-like, mitochondrial OS=Homo sapiens OX=9606 GN=ACSS1 PE=1 SV=2	PD/HC	4.73004	1.86193e-05	0.000908297	0.920003	0.924444	0.0462758	0
-1.47698	0.227004	-1.1565	-1.39002	0.472985	1.4536	2.65027	1.2656	-0.598079	2.19501	-1.12396	0.287062	-0.73847	-0.0116427	-0.788707	1.99727	1.60023	0.846162	1.4065	-1.36852	1.09359	-0.525644	-0.777733	-1.41861	0.689608	2.26199	0.545825	-0.956513	2.33318	1.84394	P02747	Complement C1q subcomponent subunit C OS=Homo sapiens OX=9606 GN=C1QC PE=1 SV=3	C1QC	>sp|P02747|C1QC_HUMAN Complement C1q subcomponent subunit C OS=Homo sapiens OX=9606 GN=C1QC PE=1 SV=3	PD/HC	3.53667	0.000290621	0.000909871	1.60763	0.857778	0.0767559	0.003861
-0.509328	-0.57549	-0.970803	-0.5262	-0.971648	0.258977	0.205019	0.228754	-0.272569	0.607965	-0.932462	-0.00943805	-0.735129	-0.127159	-0.711421	0.429663	0.717821	0.185783	0.348373	0.651753	-0.233597	0.406301	-0.654604	-0.834376	0.176547	0.178512	0.521058	-0.25255	0.723793	0.0191634	F8VXC8	SWI/SNF complex subunit SMARCC2 OS=Homo sapiens OX=9606 GN=SMARCC2 PE=1 SV=1	SMARCC2	>tr|F8VXC8|F8VXC8_HUMAN SWI/SNF complex subunit SMARCC2 OS=Homo sapiens OX=9606 GN=SMARCC2 PE=1 SV=1	PD/HC	5.36839	4.28163e-06	0.000913793	0.784021	0.92	0.0495192	0
-1.0686	-1.61546	-0.405123	-4.42402	-3.03465	0.342685	1.10784	0.443019	5.28681	0.229868	-3.87274	-2.35724	-1.20719	-1.05311	-1.21576	2.5908	2.84558	-0.00185966	0.476028	3.19657	2.82483	0.0890695	-0.399921	-1.66593	-0.363607	2.09078	-2.59016	1.50568	1.04696	-0.880974	Q14449	Growth factor receptor-bound protein 14 OS=Homo sapiens OX=9606 GN=GRB14 PE=1 SV=2	GRB14	>sp|Q14449|GRB14_HUMAN Growth factor receptor-bound protein 14 OS=Homo sapiens OX=9606 GN=GRB14 PE=1 SV=2	PD/HC	3.12663	0.000747083	0.000919149	2.49727	0.875556	0.0729607	0
1.05817	0.341314	0.861235	0.477333	-0.565082	-0.472461	-0.752796	0.381257	-0.055822	-0.600788	0.526549	-0.0172035	1.03801	0.346556	1.31198	-0.374315	-0.714487	-0.0511689	0.30028	-0.643981	0.768559	-0.35221	0.776625	1.27253	-0.0787806	-0.196645	-1.0016	-0.603479	-0.670707	-0.563189	Q8NDC4	MORN repeat-containing protein 4 OS=Homo sapiens OX=9606 GN=MORN4 PE=1 SV=1	MORN4	>sp|Q8NDC4|MORN4_HUMAN MORN repeat-containing protein 4 OS=Homo sapiens OX=9606 GN=MORN4 PE=1 SV=1	PD/HC	4.65809	2.19742e-05	0.000953975	-0.919033	0.0933333	0.0504071	0
0.822523	0.338087	0.937591	0.542819	-0.400306	-0.529256	0.127217	-0.538578	-0.832296	0.523582	0.0606787	0.986772	0.747587	0.268587	1.14661	-0.417001	-0.147015	-0.335668	-0.32308	-0.66393	0.146703	0.54816	0.807677	0.0752276	0.714745	0.303885	-0.284218	-0.257077	-0.348236	-0.549766	P51571	Translocon-associated protein subunit delta OS=Homo sapiens OX=9606 GN=SSR4 PE=1 SV=1	SSR4	>sp|P51571|SSRD_HUMAN Translocon-associated protein subunit delta OS=Homo sapiens OX=9606 GN=SSR4 PE=1 SV=1	PD/HC	5.19366	6.40231e-06	0.000957983	-0.800994	0.0888889	0.0531413	0
-0.0683983	0.333458	-0.529135	0.269147	-1.08173	1.11386	-0.641492	1.62635	-0.550238	0.887188	-0.415904	-0.112805	-0.768774	-0.716321	-0.333879	1.92446	-0.249939	1.16469	1.25487	0.475133	-1.32105	-0.513357	-0.140902	-0.608191	-0.152958	0.445904	0.513868	0.624239	0.236975	1.05951	P17096	High mobility group protein HMG-I/HMG-Y OS=Homo sapiens OX=9606 GN=HMGA1 PE=1 SV=3	HMGA1	>sp|P17096|HMGA1_HUMAN High mobility group protein HMG-I/HMG-Y OS=Homo sapiens OX=9606 GN=HMGA1 PE=1 SV=3	PD/HC	4.23213	5.85959e-05	0.000962025	1.06975	0.871111	0.069401	0.00471698
-0.995405	0.60221	-0.58602	-2.60244	-1.09565	-1.30283	4.69299	3.11204	-0.398799	1.4677	-1.95911	0.823062	-1.04449	-3.28999	-2.10698	-1.32638	3.41262	1.95541	1.23631	-0.0582245	1.46654	-1.99909	0.652649	-2.03706	-1.54254	0.871101	-0.0903309	0.290159	0.828036	3.29057	P0C0L5	Complement C4-B OS=Homo sapiens OX=9606 GN=C4B PE=1 SV=2	C4B	>sp|P0C0L5|CO4B_HUMAN Complement C4-B OS=Homo sapiens OX=9606 GN=C4B PE=1 SV=2	PD/HC	3.17225	0.000672584	0.000963265	2.24631	0.844444	0.0723438	0.00298507
-0.31161	2.12816	0.434413	0.54213	0.913223	-2.12476	-0.508365	0.613922	-1.60193	-0.354339	0.206077	0.490509	2.01292	-0.299455	1.1541	-1.82325	-0.141705	-0.143315	-0.623129	-0.333896	-0.431699	1.22804	-0.169111	0.497362	-0.121059	-1.09002	-1.46761	-3.18295	0.0505687	-0.242438	P41247	Patatin-like phospholipase domain-containing protein 4 OS=Homo sapiens OX=9606 GN=PNPLA4 PE=2 SV=3	PNPLA4	>sp|P41247|PLPL4_HUMAN Patatin-like phospholipase domain-containing protein 4 OS=Homo sapiens OX=9606 GN=PNPLA4 PE=2 SV=3	PD/HC	3.68917	0.000204564	0.000966102	-1.41648	0.124444	0.062159	0
-0.634952	0.544971	-0.750138	-0.286672	-0.217888	0.136013	0.191761	1.35215	0.33285	-0.803258	-1.23613	-2.32266	-1.94802	-1.29048	-0.271754	1.80138	0.83992	0.580223	0.835145	1.15779	0.20508	-0.140312	-0.676005	-0.908036	-0.579752	0.498	0.471398	-0.370717	1.30777	-0.528802	Q9NZB8	Molybdenum cofactor biosynthesis protein 1 OS=Homo sapiens OX=9606 GN=MOCS1 PE=1 SV=3	MOCS1	>sp|Q9NZB8|MOCS1_HUMAN Molybdenum cofactor biosynthesis protein 1 OS=Homo sapiens OX=9606 GN=MOCS1 PE=1 SV=3	PD/HC	3.92889	0.000117789	0.000966667	1.22096	0.871111	0.0642805	0.0045045
-0.0947183	0.189816	0.575403	0.531415	-0.0188534	-2.07359	-0.42913	0.418231	-1.38542	0.18288	0.763012	0.248271	0.963806	-0.218085	0.692584	-1.33434	-0.724548	-0.342445	-0.494912	-0.799031	0.347942	0.2661	1.21849	0.637979	0.251368	-0.140049	0.236576	-1.72963	-0.269828	-0.24749	Q8TAA5	GrpE protein homolog 2, mitochondrial OS=Homo sapiens OX=9606 GN=GRPEL2 PE=1 SV=1	GRPEL2	>sp|Q8TAA5|GRPE2_HUMAN GrpE protein homolog 2, mitochondrial OS=Homo sapiens OX=9606 GN=GRPEL2 PE=1 SV=1	PD/HC	4.30321	4.97494e-05	0.000967213	-1.03248	0.0711111	0.0460104	0
-2.34966	-1.09235	-1.85352	-1.22884	-2.28539	1.69926	0.424603	0.434562	1.08118	1.42162	-1.26989	0.581365	-2.07167	-2.38058	1.01438	-0.409824	1.21034	-0.220887	0.175096	-0.923423	0.54336	-0.0730159	-0.331978	-2.71953	-0.716977	-0.498053	1.1491	-0.0973306	0.340205	1.32052	Q10589	Bone marrow stromal antigen 2 OS=Homo sapiens OX=9606 GN=BST2 PE=1 SV=1	BST2	>sp|Q10589|BST2_HUMAN Bone marrow stromal antigen 2 OS=Homo sapiens OX=9606 GN=BST2 PE=1 SV=1	PD/HC	3.54119	0.000287611	0.000971193	1.55608	0.84	0.0751171	0.00591716
-1.04144	-0.717441	-0.525527	-1.26008	-0.961667	0.672092	0.641618	-0.626857	-0.0035928	0.208506	0.172525	-0.926511	-0.819589	-0.109797	-0.493658	0.852204	0.2722	0.347065	0.758742	0.458804	-0.338583	-0.471133	-0.201016	-0.294848	-0.342454	0.748678	0.604889	0.67368	-0.482446	-0.515765	Q96GG9	DCN1-like protein 1 OS=Homo sapiens OX=9606 GN=DCUN1D1 PE=1 SV=1	DCUN1D1	>sp|Q96GG9|DCNL1_HUMAN DCN1-like protein 1 OS=Homo sapiens OX=9606 GN=DCUN1D1 PE=1 SV=1	PD/HC	4.87806	1.32415e-05	0.000975207	0.862736	0.888889	0.0625432	0
0.231998	0.442275	0.787145	0.546406	0.280077	-1.32048	-0.944608	0.248053	-0.880783	-0.289033	-0.425204	0.293574	1.02029	-0.0944731	0.794324	-0.621458	-0.594093	-0.00844916	-0.426259	0.16281	0.0725359	0.260472	0.904269	-0.107167	0.559012	-0.111794	-0.130889	-0.85348	-0.713772	-0.517243	Q9NRX2	39S ribosomal protein L17, mitochondrial OS=Homo sapiens OX=9606 GN=MRPL17 PE=1 SV=1	MRPL17	>sp|Q9NRX2|RM17_HUMAN 39S ribosomal protein L17, mitochondrial OS=Homo sapiens OX=9606 GN=MRPL17 PE=1 SV=1	PD/HC	4.99382	1.01433e-05	0.000979253	-0.837801	0.0666667	0.0417225	0
-0.858857	-0.517802	-0.858244	-0.556557	-0.383377	0.376974	0.208454	0.16864	-0.288694	1.56428	-0.783368	0.491961	-0.804158	-0.0204428	-0.401706	0.224526	0.863724	0.410421	0.440916	-0.36465	-0.550725	0.109563	-0.401333	-0.548989	-0.325731	0.735245	0.695	0.41327	-0.0533308	0.933925	O00160	Unconventional myosin-If OS=Homo sapiens OX=9606 GN=MYO1F PE=1 SV=3	MYO1F	>sp|O00160|MYO1F_HUMAN Unconventional myosin-If OS=Homo sapiens OX=9606 GN=MYO1F PE=1 SV=3	PD/HC	4.88272	1.31001e-05	0.00097992	0.849231	0.924444	0.0485612	0
-1.55959	-1.63828	-0.600792	-1.29772	-0.478282	0.721981	0.29211	-0.6847	1.03374	0.730626	-0.937805	-0.863526	-1.56235	-0.159978	-1.44501	0.782108	1.84687	0.416126	0.671558	0.816935	0.230145	0.950179	-0.458617	-1.16688	-0.257641	0.295054	-0.0640902	0.725979	0.00546333	-1.06402	Q9Y508	E3 ubiquitin-protein ligase RNF114 OS=Homo sapiens OX=9606 GN=RNF114 PE=1 SV=1	RNF114	>sp|Q9Y508|RN114_HUMAN E3 ubiquitin-protein ligase RNF114 OS=Homo sapiens OX=9606 GN=RNF114 PE=1 SV=1	PD/HC	3.94969	0.000112283	0.000983871	1.18479	0.871111	0.0685972	0.00483092
-0.153848	-0.54107	-1.17432	-0.0324251	-0.575143	0.494635	1.36859	-0.495611	0.070331	1.34345	-0.846174	1.28734	-0.8177	0.0668819	-1.31658	0.911817	1.18805	0.799103	0.311999	0.929343	-0.405862	0.0151044	-0.0468351	-1.06888	0.140995	0.558208	1.23362	0.107892	0.39568	0.946692	P21291	Cysteine and glycine-rich protein 1 OS=Homo sapiens OX=9606 GN=CSRP1 PE=1 SV=3	CSRP1	>sp|P21291|CSRP1_HUMAN Cysteine and glycine-rich protein 1 OS=Homo sapiens OX=9606 GN=CSRP1 PE=1 SV=3	PD/HC	4.24331	5.71072e-05	0.000987854	1.04215	0.902222	0.0620026	0
-0.92539	-0.348362	-0.418196	-0.329188	-0.587484	0.894044	0.698357	0.986621	-1.1468	0.676237	-1.94498	0.125364	-0.625999	0.00196385	-0.997918	0.961829	0.729339	0.662739	0.630065	0.864165	-0.620177	0.243338	-0.687187	-0.795521	0.507658	0.676696	-0.0274043	-0.227279	0.541121	0.99624	Q15427	Splicing factor 3B subunit 4 OS=Homo sapiens OX=9606 GN=SF3B4 PE=1 SV=1	SF3B4	>sp|Q15427|SF3B4_HUMAN Splicing factor 3B subunit 4 OS=Homo sapiens OX=9606 GN=SF3B4 PE=1 SV=1	PD/HC	4.2803	5.24447e-05	0.000988048	1.0212	0.902222	0.0617016	0
1.22645	0.420017	0.702569	-0.0498979	0.490002	-1.00791	-0.163483	-0.0572853	-0.101906	-0.225789	0.614041	0.542937	0.866528	0.0460882	1.60947	-1.07977	-0.348191	-0.00982244	0.783956	-0.921647	1.05636	0.727889	0.687105	0.409156	0.337123	0.331784	-0.720266	-1.10552	0.651496	-0.567217	Q15785	Mitochondrial import receptor subunit TOM34 OS=Homo sapiens OX=9606 GN=TOMM34 PE=1 SV=2	TOMM34	>sp|Q15785|TOM34_HUMAN Mitochondrial import receptor subunit TOM34 OS=Homo sapiens OX=9606 GN=TOMM34 PE=1 SV=2	PD/HC	4.51801	3.03384e-05	0.00099187	-0.948494	0.0977778	0.0601932	0
-0.369134	-0.124325	-0.269203	-0.444732	-0.266755	0.6468	0.368456	0.430705	-0.101916	0.132753	-0.0218684	-0.427177	-0.628835	-0.602454	0.1065	0.446795	0.692141	0.65687	0.661561	0.193041	-0.43992	-0.726838	-0.289356	0.30535	-0.474841	-0.19928	1.01254	0.632261	-0.0186345	0.232381	O75844	CAAX prenyl protease 1 homolog OS=Homo sapiens OX=9606 GN=ZMPSTE24 PE=1 SV=2	ZMPSTE24	>sp|O75844|FACE1_HUMAN CAAX prenyl protease 1 homolog OS=Homo sapiens OX=9606 GN=ZMPSTE24 PE=1 SV=2	PD/HC	5.84246	1.43726e-06	0.000992	0.697338	0.946667	0.0376529	0
0.459646	0.442819	0.624579	0.170767	0.280154	-1.54226	-1.14525	0.299467	-0.0151311	-0.174034	-0.0503733	0.702198	-0.299267	0.0309811	0.365994	-0.628224	-0.810616	-0.821313	-0.151844	-0.0984071	0.471096	0.869795	0.279525	-0.103045	0.619376	0.256483	-1.41305	-1.67657	-0.398994	-0.657386	Q86UV5	Ubiquitin carboxyl-terminal hydrolase 48 OS=Homo sapiens OX=9606 GN=USP48 PE=1 SV=1	USP48	>sp|Q86UV5|UBP48_HUMAN Ubiquitin carboxyl-terminal hydrolase 48 OS=Homo sapiens OX=9606 GN=USP48 PE=1 SV=1	PD/HC	4.55378	2.79398e-05	0.000992126	-0.922758	0.0844444	0.0476949	0
2.548	0.94928	1.10715	0.415723	-1.25212	-2.20047	-1.47109	-0.306047	-0.694965	-1.10042	-0.93613	-0.271346	2.84604	-0.259049	2.14852	-1.18338	-0.648947	-0.233438	0.913503	-0.646432	1.0636	1.31537	0.360737	-0.161143	1.84567	1.23772	-2.2316	-2.31536	-0.663058	-2.37495	Q01581	Hydroxymethylglutaryl-CoA synthase, cytoplasmic OS=Homo sapiens OX=9606 GN=HMGCS1 PE=1 SV=2	HMGCS1	>sp|Q01581|HMCS1_HUMAN Hydroxymethylglutaryl-CoA synthase, cytoplasmic OS=Homo sapiens OX=9606 GN=HMGCS1 PE=1 SV=2	PD/HC	3.37824	0.000418563	0.000996047	-1.70928	0.146667	0.0707943	0
0.543139	0.543531	0.965643	0.795084	0.145032	-0.415013	-1.19729	0.85866	-0.365487	-0.653438	0.035391	0.162259	-0.148109	0.870343	0.514153	-0.297321	-1.06861	0.198527	-0.258031	-0.226143	-0.0928655	-0.0324382	0.172235	0.744623	0.582791	-0.185221	-0.901012	-1.30078	-0.854179	-1.10253	Q9BYC9	39S ribosomal protein L20, mitochondrial OS=Homo sapiens OX=9606 GN=MRPL20 PE=1 SV=1	MRPL20	>sp|Q9BYC9|RM20_HUMAN 39S ribosomal protein L20, mitochondrial OS=Homo sapiens OX=9606 GN=MRPL20 PE=1 SV=1	PD/HC	4.63811	2.30084e-05	0.001	-0.904578	0.0888889	0.0629265	0
-1.11046	-1.11204	-1.20073	-1.93678	-0.826338	0.443283	0.650022	-0.382598	0.533337	0.658046	0.756195	-0.645176	-0.825567	-0.845976	-1.29935	0.176482	0.762412	0.713256	1.50111	0.28884	0.219513	-0.887282	0.0155645	-0.608152	-0.224846	1.07494	-0.234733	-0.200789	-0.390708	-0.260256	Q15121	Astrocytic phosphoprotein PEA-15 OS=Homo sapiens OX=9606 GN=PEA15 PE=1 SV=2	PEA15	>sp|Q15121|PEA15_HUMAN Astrocytic phosphoprotein PEA-15 OS=Homo sapiens OX=9606 GN=PEA15 PE=1 SV=2	PD/HC	4.15835	6.94459e-05	0.00105098	1.0576	0.88	0.0663227	0
-1.24994	0.601697	0.161498	0.189345	0.66216	-1.11899	-0.226213	0.957589	0.150427	-1.09687	0.628667	0.881382	3.08237	0.239283	1.21322	-1.14261	-0.5657	-0.745768	-1.86752	-1.52094	0.719684	0.336471	1.13537	0.0881617	0.82178	-2.21499	-1.17219	-3.49708	-0.00797587	0.593556	Q9H4K7	Mitochondrial ribosome-associated GTPase 2 OS=Homo sapiens OX=9606 GN=MTG2 PE=1 SV=1	MTG2	>sp|Q9H4K7|MTG2_HUMAN Mitochondrial ribosome-associated GTPase 2 OS=Homo sapiens OX=9606 GN=MTG2 PE=1 SV=1	PD/HC	3.48931	0.000324111	0.0010625	-1.53243	0.124444	0.0686757	0
0.535483	0.374193	-0.0368307	0.169064	-0.181735	-1.02319	-0.943882	0.628277	-0.622266	-0.69913	0.178782	0.135886	0.581335	-0.108359	0.316027	-0.188014	-0.769623	-0.239898	-0.392039	-0.150772	-0.0341919	0.178561	0.425	0.336318	-0.207036	-0.560931	-0.891679	-1.36513	-0.796117	-0.8722	J3KQY1	39S ribosomal protein L22, mitochondrial OS=Homo sapiens OX=9606 GN=MRPL22 PE=1 SV=1	MRPL22	>tr|J3KQY1|J3KQY1_HUMAN 39S ribosomal protein L22, mitochondrial OS=Homo sapiens OX=9606 GN=MRPL22 PE=1 SV=1	PD/HC	5.1938	6.40029e-06	0.00106977	-0.769939	0.08	0.065481	0
0.0409035	0.210854	-0.569321	-0.457889	-0.00717526	0.832597	0.303771	-0.837202	0.914965	0.602418	0.510681	-1.4156	-0.917724	-0.171432	-0.0356578	1.03086	0.925069	0.73535	2.38269	0.331794	-0.462795	-0.586606	-0.906817	0.24455	-0.917953	0.93149	2.07023	2.16683	-0.735056	0.974902	Q9NQ34	Transmembrane protein 9B OS=Homo sapiens OX=9606 GN=TMEM9B PE=1 SV=1	TMEM9B	>sp|Q9NQ34|TMM9B_HUMAN Transmembrane protein 9B OS=Homo sapiens OX=9606 GN=TMEM9B PE=1 SV=1	PD/HC	3.85958	0.000138171	0.00107393	1.20485	0.893333	0.0685793	0
0.724939	1.26104	1.01195	1.01646	1.07618	-1.39408	-0.334261	1.46091	-1.51764	-0.238249	0.0794821	-0.0491805	0.470879	0.685958	-0.545594	0.830554	-1.02563	0.0091922	0.0384591	-0.354731	2.14756	1.55636	1.51956	-0.0244133	0.154205	-0.952552	-0.527056	-1.71994	-1.21898	-1.08989	Q9NUL7	Probable ATP-dependent RNA helicase DDX28 OS=Homo sapiens OX=9606 GN=DDX28 PE=1 SV=2	DDX28	>sp|Q9NUL7|DDX28_HUMAN Probable ATP-dependent RNA helicase DDX28 OS=Homo sapiens OX=9606 GN=DDX28 PE=1 SV=2	PD/HC	3.72985	0.000186274	0.00108108	-1.27462	0.133333	0.0686883	0
0.547119	0.757415	0.846589	0.709974	0.127317	-0.939784	-0.187079	0.0525553	-0.0185538	-0.298851	-0.115364	0.0494272	1.39688	-0.134768	0.762862	-0.0320934	-0.0446404	0.305719	-0.199895	-0.198091	0.846655	0.385595	0.94674	0.782073	0.358477	0.0540227	-0.24454	-0.815953	-0.124193	-0.814688	Q7L592	Protein arginine methyltransferase NDUFAF7, mitochondrial OS=Homo sapiens OX=9606 GN=NDUFAF7 PE=1 SV=1	NDUFAF7	>sp|Q7L592|NDUF7_HUMAN Protein arginine methyltransferase NDUFAF7, mitochondrial OS=Homo sapiens OX=9606 GN=NDUFAF7 PE=1 SV=1	PD/HC	5.05973	8.71505e-06	0.00109924	-0.78487	0.0755556	0.0462658	0
-2.92557	-1.60562	-3.31391	8.57851	-2.25554	-1.03172	0.627425	1.58228	8.46335	12.096	-0.39181	-1.85632	-1.46239	-0.189042	-0.724297	13.007	0.475983	9.6905	-1.01672	-0.271678	-2.0175	-0.331833	0.0943413	-0.746533	-1.10353	14.6433	0.969252	3.25291	4.51352	3.35826	P0DJI9	Serum amyloid A-2 protein OS=Homo sapiens OX=9606 GN=SAA2 PE=1 SV=1	SAA2	>sp|P0DJI9|SAA2_HUMAN Serum amyloid A-2 protein OS=Homo sapiens OX=9606 GN=SAA2 PE=1 SV=1	PD/HC	2.70701	0.00196329	0.00110345	5.37405	0.888889	0.062379	0
0.0706594	0.769517	0.72678	0.617737	0.661982	-1.36483	0.0294176	0.0017356	-1.11694	-0.577553	-0.467996	0.426176	0.679284	0.202727	0.732057	-0.776294	-0.529816	0.408422	-0.453782	-0.184315	0.265902	0.310406	0.499298	-0.156226	0.343025	-0.0967669	-0.000755199	-1.64811	-1.24864	-0.251985	Q9H1E5	Thioredoxin-related transmembrane protein 4 OS=Homo sapiens OX=9606 GN=TMX4 PE=1 SV=1	TMX4	>sp|Q9H1E5|TMX4_HUMAN Thioredoxin-related transmembrane protein 4 OS=Homo sapiens OX=9606 GN=TMX4 PE=1 SV=1	PD/HC	4.55186	2.80631e-05	0.00110769	-0.899436	0.08	0.0504231	0
-0.0237884	-0.103385	-0.54049	-0.11381	-0.691378	-0.151834	1.26715	1.02425	-0.796312	1.38788	-1.15804	0.00316222	-1.53682	-0.134552	-0.47022	1.131	1.32612	1.29987	1.39282	0.40988	-1.55204	-0.96722	-1.03288	-1.15957	0.25168	1.54969	-1.48889	1.49197	-0.200492	-0.0830914	O75995	SAM and SH3 domain-containing protein 3 OS=Homo sapiens OX=9606 GN=SASH3 PE=1 SV=2	SASH3	>sp|O75995|SASH3_HUMAN SAM and SH3 domain-containing protein 3 OS=Homo sapiens OX=9606 GN=SASH3 PE=1 SV=2	PD/HC	3.73816	0.000182743	0.00111027	1.25263	0.835556	0.0739051	0.00560224
1.13536	1.26263	1.6522	0.77097	-2.1528	-2.10099	-1.24456	0.571397	-0.933759	-1.60984	0.0272312	-0.941074	0.65426	-0.143254	2.62729	-0.193411	-1.98516	-0.0084136	-0.083401	-0.514984	1.02721	0.96788	0.198798	0.920722	0.231594	-0.357926	-1.31072	-1.52471	-0.456904	-2.48471	P63215	Guanine nucleotide-binding protein G(I)/G(S)/G(O) subunit gamma-3 OS=Homo sapiens OX=9606 GN=GNG3 PE=1 SV=1	GNG3	>sp|P63215|GBG3_HUMAN Guanine nucleotide-binding protein G(I)/G(S)/G(O) subunit gamma-3 OS=Homo sapiens OX=9606 GN=GNG3 PE=1 SV=1	PD/HC	3.45293	0.000352428	0.00112121	-1.49847	0.124444	0.0730044	0
-0.588991	-0.353341	-0.947967	-0.612057	-0.592444	0.529907	0.527748	-0.0200401	0.570332	0.798416	-1.14025	0.213565	-0.694786	0.143653	-1.04126	0.394693	0.496447	0.433245	-0.0811303	0.253749	-0.223941	0.0204366	0.278799	-0.882215	0.00471353	0.295398	0.184495	-0.0923246	0.339932	0.438059	Q13464	Rho-associated protein kinase 1 OS=Homo sapiens OX=9606 GN=ROCK1 PE=1 SV=1	ROCK1	>sp|Q13464|ROCK1_HUMAN Rho-associated protein kinase 1 OS=Homo sapiens OX=9606 GN=ROCK1 PE=1 SV=1	PD/HC	5.12629	7.47676e-06	0.00112782	0.765667	0.92	0.0470118	0
-0.174817	0.554186	0.4905	0.384942	-0.127394	-1.20499	-1.03559	0.447877	-0.574406	-1.3857	-0.361451	0.0276675	0.673831	0.195613	0.783676	-0.745477	-0.375961	-0.693816	-0.224858	-0.449858	0.204666	0.447234	0.597084	-0.047233	0.328023	0.39624	-1.53703	-1.58498	-0.500637	-0.185255	Q7L8L6	FAST kinase domain-containing protein 5, mitochondrial OS=Homo sapiens OX=9606 GN=FASTKD5 PE=1 SV=1	FASTKD5	>sp|Q7L8L6|FAKD5_HUMAN FAST kinase domain-containing protein 5, mitochondrial OS=Homo sapiens OX=9606 GN=FASTKD5 PE=1 SV=1	PD/HC	4.47025	3.38648e-05	0.00113208	-0.908732	0.0933333	0.0605301	0
2.76216	1.40354	1.98854	-1.09669	-0.278221	-3.29466	-0.625393	1.18745	-2.92441	-0.154251	0.264458	0.537563	0.605514	0.00147107	0.864887	-0.932906	-0.674146	-0.369478	0.85816	-0.921112	0.83715	-0.185341	0.991436	1.23079	1.11378	-0.0862351	-1.98541	-2.53274	-0.233092	-0.849908	O75616	GTPase Era, mitochondrial OS=Homo sapiens OX=9606 GN=ERAL1 PE=1 SV=2	ERAL1	>sp|O75616|ERAL1_HUMAN GTPase Era, mitochondrial OS=Homo sapiens OX=9606 GN=ERAL1 PE=1 SV=2	PD/HC	3.33659	0.000460693	0.00114925	-1.63861	0.146667	0.0720845	0
0.0206406	0.805566	0.59809	0.59435	0.266115	-0.973809	-0.989061	-0.132407	-0.694996	-0.270916	-0.548611	0.32258	0.582079	-0.35207	0.698258	-0.419735	-0.746512	0.167557	-0.00121863	0.0630475	0.241968	0.78989	0.657393	-0.0200856	0.455304	-0.233741	-0.426207	-1.90169	-0.590066	-0.786757	Q9NP92	39S ribosomal protein S30, mitochondrial OS=Homo sapiens OX=9606 GN=MRPS30 PE=1 SV=2	MRPS30	>sp|Q9NP92|RT30_HUMAN 39S ribosomal protein S30, mitochondrial OS=Homo sapiens OX=9606 GN=MRPS30 PE=1 SV=2	PD/HC	4.60535	2.48114e-05	0.00115129	-0.869866	0.0844444	0.0500257	0
-0.629866	-0.542163	-0.591504	-0.92445	-1.03352	0.437251	-0.0892309	-0.0444558	0.0627569	0.578816	-0.779583	-0.289762	-0.980092	-0.403985	-0.579604	0.398977	0.729842	0.361349	0.583615	0.345838	-0.367889	0.424735	-0.178605	-0.402523	0.0144544	-0.160704	0.301785	0.229061	-0.407039	0.371574	A0A0C4DG89	Probable ATP-dependent RNA helicase DDX46 OS=Homo sapiens OX=9606 GN=DDX46 PE=1 SV=1	DDX46	>tr|A0A0C4DG89|A0A0C4DG89_HUMAN Probable ATP-dependent RNA helicase DDX46 OS=Homo sapiens OX=9606 GN=DDX46 PE=1 SV=1	PD/HC	5.35003	4.46656e-06	0.00115356	0.730919	0.911111	0.0567576	0
0.415257	-0.224311	0.254241	0.561446	0.210678	0.592504	-0.278292	-1.17128	-0.526563	-0.355023	0.137058	0.437086	0.306372	0.612271	0.549829	-0.40541	-0.48147	-0.340647	-0.705307	-0.520589	0.276894	0.428236	0.464477	0.56822	0.266093	-0.219034	-0.185241	0.26702	-0.190723	-1.01105	A6NGJ0	Dynein light chain Tctex-type 3 OS=Homo sapiens OX=9606 GN=DYNLT3 PE=1 SV=1	DYNLT3	>tr|A6NGJ0|A6NGJ0_HUMAN Dynein light chain Tctex-type 3 OS=Homo sapiens OX=9606 GN=DYNLT3 PE=1 SV=1	PD/HC	5.42646	3.74579e-06	0.00115556	-0.719663	0.0977778	0.068241	0
1.19966	-0.837147	-4.30544	-1.21857	3.44056	-0.519075	5.33202	2.82493	-0.848651	3.04226	-0.229243	-2.68136	-1.18146	-0.762062	-0.568069	-1.02555	5.76814	-2.30805	5.34107	-2.0624	-4.32436	-4.02954	1.1493	-0.548125	-2.54206	0.895125	2.83297	3.43721	3.89505	5.06116	P80294	Metallothionein-1H OS=Homo sapiens OX=9606 GN=MT1H PE=1 SV=1	MT1H	>sp|P80294|MT1H_HUMAN Metallothionein-1H OS=Homo sapiens OX=9606 GN=MT1H PE=1 SV=1	PD/HC	2.84343	0.00143407	0.00115985	3.27361	0.791111	0.0853142	0.0199336
0.98943	-0.0108932	0.095909	0.857409	1.37889	-0.357754	-0.94248	0.0712592	-0.383395	-0.314936	0.882368	0.131968	-0.0168847	0.322858	-0.55849	-0.586736	-0.779927	-0.138759	-0.581646	-0.29746	0.561587	0.813149	0.60781	-0.641187	0.213498	-0.286344	-0.381559	-0.838137	-0.831078	-0.346456	Q03154	Aminoacylase-1 OS=Homo sapiens OX=9606 GN=ACY1 PE=1 SV=1	ACY1	>sp|Q03154|ACY1_HUMAN Aminoacylase-1 OS=Homo sapiens OX=9606 GN=ACY1 PE=1 SV=1	PD/HC	4.69933	1.99833e-05	0.00120588	-0.841522	0.0977778	0.0644423	0
0.61253	0.72682	0.464091	0.801975	0.404426	-1.40327	-0.615527	0.63997	-0.177279	-0.140014	-0.244251	0.244388	0.815632	-0.168305	1.08411	-0.333204	-0.617353	-0.200426	-0.0704319	0.337784	0.129374	0.636123	1.07988	0.632654	0.607554	0.238729	-0.500951	-1.55832	-0.609571	-0.576379	Q9Y2Q9	28S ribosomal protein S28, mitochondrial OS=Homo sapiens OX=9606 GN=MRPS28 PE=1 SV=1	MRPS28	>sp|Q9Y2Q9|RT28_HUMAN 28S ribosomal protein S28, mitochondrial OS=Homo sapiens OX=9606 GN=MRPS28 PE=1 SV=1	PD/HC	4.43304	3.68942e-05	0.00122535	-0.894217	0.102222	0.0573218	0
0.432874	0.590784	0.0353061	1.19912	1.29815	0.0627943	-2.69206	0.653318	-3.23783	-1.1202	-0.144399	-0.105056	-0.192178	1.01404	0.566862	0.0217833	-1.14822	0.943897	-1.0014	-0.925035	1.77249	0.188148	0.908775	1.48127	-0.431771	-1.01232	0.421925	-1.07697	-1.95836	-0.71016	A0A0C4DGB9	Inorganic pyrophosphatase 2, mitochondrial OS=Homo sapiens OX=9606 GN=PPA2 PE=1 SV=1	PPA2	>tr|A0A0C4DGB9|A0A0C4DGB9_HUMAN Inorganic pyrophosphatase 2, mitochondrial OS=Homo sapiens OX=9606 GN=PPA2 PE=1 SV=1	PD/HC	3.45552	0.00035033	0.00122968	-1.42622	0.151111	0.0735818	0
0.176781	1.51734	0.664555	0.56455	-0.0694641	-1.66447	-0.457797	1.30584	-0.44463	-0.855756	0.879586	1.56245	1.33136	0.609727	1.05191	-1.31099	-0.99433	0.230382	0.0216466	-0.592644	0.458093	1.17082	-0.000810014	-0.841348	0.562456	-0.703924	-0.106892	-3.24782	-0.179265	-0.749668	O95900	Mitochondrial mRNA pseudouridine synthase TRUB2 OS=Homo sapiens OX=9606 GN=TRUB2 PE=1 SV=1	TRUB2	>sp|O95900|TRUB2_HUMAN Mitochondrial mRNA pseudouridine synthase TRUB2 OS=Homo sapiens OX=9606 GN=TRUB2 PE=1 SV=1	PD/HC	3.59481	0.00025421	0.00123077	-1.29255	0.115556	0.0664328	0
1.38247	-0.289939	0.565241	0.456171	-0.0184811	-0.733085	-0.295716	-2.7553	0.239542	-0.453154	0.65879	0.0451136	0.574172	0.427458	1.17942	-1.00701	-0.447606	-0.236584	-0.987531	-0.736544	0.419778	-0.571908	0.172954	0.521444	0.0434313	0.173149	-0.679477	-0.36213	-0.431436	-1.05662	Q8N0U8	Vitamin K epoxide reductase complex subunit 1-like protein 1 OS=Homo sapiens OX=9606 GN=VKORC1L1 PE=1 SV=2	VKORC1L1	>sp|Q8N0U8|VKORL_HUMAN Vitamin K epoxide reductase complex subunit 1-like protein 1 OS=Homo sapiens OX=9606 GN=VKORC1L1 PE=1 SV=2	PD/HC	4.06646	8.58104e-05	0.00123404	-1.02237	0.0844444	0.0489122	0
-0.713565	-0.503446	-0.539315	-1.11926	-1.30751	0.0896798	0.779253	0.415452	0.363195	0.677908	-0.672852	-0.366919	-0.924546	0.208363	-0.61948	0.856301	1.12888	1.20739	1.42647	0.927765	-0.0216768	0.176922	0.310455	-0.443368	0.531069	-0.136813	0.0527791	-0.0486042	0.0796455	0.0325652	Q9BR76	Coronin-1B OS=Homo sapiens OX=9606 GN=CORO1B PE=1 SV=1	CORO1B	>sp|Q9BR76|COR1B_HUMAN Coronin-1B OS=Homo sapiens OX=9606 GN=CORO1B PE=1 SV=1	PD/HC	4.33023	4.67487e-05	0.00123509	0.9238	0.875556	0.0646342	0
0.800843	0.211098	0.285338	0.181624	0.641029	-1.0458	-1.11537	-0.526758	-0.185905	-0.557374	0.55329	0.637366	-0.282578	0.0675764	0.0706462	-0.0753733	-0.665127	-1.14302	-0.249271	-0.484945	0.357909	-0.298135	0.353276	0.239562	-0.149844	0.224141	-0.477171	-0.746402	-0.0793789	-0.346658	Q9Y6N1	Cytochrome c oxidase assembly protein COX11, mitochondrial OS=Homo sapiens OX=9606 GN=COX11 PE=1 SV=3	COX11	>sp|Q9Y6N1|COX11_HUMAN Cytochrome c oxidase assembly protein COX11, mitochondrial OS=Homo sapiens OX=9606 GN=COX11 PE=1 SV=3	PD/HC	5.18798	6.48669e-06	0.00123741	-0.742894	0.0755556	0.0458647	0
1.44774	0.353425	1.17828	-0.030163	-1.49516	-0.473167	-1.20355	0.0668017	0.326958	-0.182649	1.10251	0.80525	1.05963	0.373474	1.5226	-0.435883	-0.927209	-1.21457	-0.467266	-1.17791	-0.0942922	0.11619	0.591741	0.768347	0.167845	-0.202491	-0.291352	-0.422884	-0.908391	-0.354137	Q7Z2X4	PTB-containing, cubilin and LRP1-interacting protein OS=Homo sapiens OX=9606 GN=PID1 PE=1 SV=1	PID1	>sp|Q7Z2X4|PCLI1_HUMAN PTB-containing, cubilin and LRP1-interacting protein OS=Homo sapiens OX=9606 GN=PID1 PE=1 SV=1	PD/HC	4.00655	9.85038e-05	0.00123843	-1.04901	0.0933333	0.0675902	0
-1.19631	-0.677528	-1.53457	-1.57716	-1.09927	0.193952	-0.390706	-0.49315	0.560765	0.505799	-0.501473	-0.839031	-0.905106	-0.171044	-1.38271	0.454755	0.456472	0.646718	0.757436	0.735269	-0.055847	-0.460766	-0.495301	-1.0331	0.246338	0.710921	0.310439	0.603389	-1.53015	-0.207331	Q5VW32	BRO1 domain-containing protein BROX OS=Homo sapiens OX=9606 GN=BROX PE=1 SV=1	BROX	>sp|Q5VW32|BROX_HUMAN BRO1 domain-containing protein BROX OS=Homo sapiens OX=9606 GN=BROX PE=1 SV=1	PD/HC	4.1397	7.24944e-05	0.00124188	0.999831	0.893333	0.0636059	0
-0.169595	-1.71958	-0.685651	-0.983981	-0.583409	0.0609991	1.01856	-1.361	2.22326	1.68145	-1.94888	0.107996	-0.452757	-1.34079	-0.655509	-0.0704103	2.09615	0.0276317	0.939797	1.11926	0.0364229	0.5536	-0.0479831	-0.719174	-0.907377	-0.15285	2.60268	2.08294	-0.676907	0.364609	Q8IZR5	CKLF-like MARVEL transmembrane domain-containing protein 4 OS=Homo sapiens OX=9606 GN=CMTM4 PE=1 SV=1	CMTM4	>sp|Q8IZR5|CKLF4_HUMAN CKLF-like MARVEL transmembrane domain-containing protein 4 OS=Homo sapiens OX=9606 GN=CMTM4 PE=1 SV=1	PD/HC	3.45484	0.000350883	0.00124286	1.43152	0.844444	0.0740523	0.00310559
-0.748902	-0.550276	-0.654222	-0.377317	-0.415778	0.0886408	0.506056	0.127167	-0.169081	0.445585	-0.889526	0.188306	-0.730976	-0.417981	-0.357048	0.054791	0.44278	0.0784581	0.310619	0.203781	-0.88954	-0.0387447	-0.253866	-0.177173	-0.0120809	0.276351	0.627478	0.344116	-0.190528	0.24997	Q9Y5X3	Sorting nexin-5 OS=Homo sapiens OX=9606 GN=SNX5 PE=1 SV=1	SNX5	>sp|Q9Y5X3|SNX5_HUMAN Sorting nexin-5 OS=Homo sapiens OX=9606 GN=SNX5 PE=1 SV=1	PD/HC	6.02437	9.45435e-07	0.00124542	0.648087	0.951111	0.0366246	0
0.0378123	-0.348724	-0.486525	-0.805224	-1.21341	-0.784474	1.27231	0.627202	0.239555	0.306191	-1.60095	-1.46563	-0.384265	-0.07905	-1.0832	1.27496	1.16012	1.01715	0.417151	2.34802	-0.0662376	0.136528	-0.430538	-1.0752	-0.0472902	1.00352	0.318443	0.140493	3.03943	-1.38187	P30405	Peptidyl-prolyl cis-trans isomerase F, mitochondrial OS=Homo sapiens OX=9606 GN=PPIF PE=1 SV=1	PPIF	>sp|P30405|PPIF_HUMAN Peptidyl-prolyl cis-trans isomerase F, mitochondrial OS=Homo sapiens OX=9606 GN=PPIF PE=1 SV=1	PD/HC	3.57549	0.000265774	0.00124638	1.32734	0.902222	0.0657129	0
2.58168	1.90974	2.22675	1.28993	-2.06174	-0.961153	-1.43019	1.29979	-0.95058	-0.980586	0.402712	0.796665	1.83732	-1.34222	3.37057	-0.796698	-0.783542	0.403185	0.319551	-0.157501	0.16772	0.868347	1.2875	2.18373	1.23365	0.0705226	-1.45388	-0.46867	-0.495729	-1.8383	K7ER00	Phenylalanine--tRNA ligase alpha subunit OS=Homo sapiens OX=9606 GN=FARSA PE=1 SV=1	FARSA	>tr|K7ER00|K7ER00_HUMAN Phenylalanine--tRNA ligase alpha subunit OS=Homo sapiens OX=9606 GN=FARSA PE=1 SV=1	PD/HC	3.27346	0.000532766	0.00124731	-1.66508	0.164444	0.0830444	0.00584795
-6.80126	4.00155	-2.05357	-1.60002	0.819886	0.330347	-0.200759	0.556637	2.2141	0.678667	-5.59443	-1.05851	-1.02413	0.198733	-4.47352	2.91114	0.407211	1.56465	1.82864	-2.07445	0.499847	-1.12836	-2.62937	-5.55608	-2.82571	4.78196	1.07427	-1.35003	4.14884	0.407916	P02763	Alpha-1-acid glycoprotein 1 OS=Homo sapiens OX=9606 GN=ORM1 PE=1 SV=1	ORM1	>sp|P02763|A1AG1_HUMAN Alpha-1-acid glycoprotein 1 OS=Homo sapiens OX=9606 GN=ORM1 PE=1 SV=1	PD/HC	2.84263	0.00143671	0.00125091	3.10027	0.831111	0.0739821	0.0080429
-0.15565	0.167654	-0.171224	-2.78749	-1.96419	-0.096679	1.26927	0.162461	2.34621	0.93058	-0.888867	-3.96928	1.45598	-2.95428	-0.02545	-0.312715	1.04359	2.46215	1.83984	0.429141	-0.543223	-2.07823	-0.54616	-0.259463	0.633377	-0.503954	0.9605	0.890791	-0.00989894	0.646662	O15041	Semaphorin-3E OS=Homo sapiens OX=9606 GN=SEMA3E PE=1 SV=1	SEMA3E	>sp|O15041|SEM3E_HUMAN Semaphorin-3E OS=Homo sapiens OX=9606 GN=SEMA3E PE=1 SV=1	PD/HC	3.21566	0.000608605	0.00125436	1.74296	0.857778	0.0718268	0.00363636
-2.01394	-0.86093	0.703729	-3.59558	-3.55917	2.06252	0.891633	0.465692	2.18339	0.229464	-0.405157	-2.49833	-2.73163	-2.44188	-1.23653	0.803684	1.52338	2.86987	3.72513	0.515044	-1.71915	1.36517	0.402949	-0.487592	0.603385	4.59725	-1.09199	-0.0209212	-1.84103	-1.08683	P61278	Somatostatin OS=Homo sapiens OX=9606 GN=SST PE=1 SV=1	SST	>sp|P61278|SMS_HUMAN Somatostatin OS=Homo sapiens OX=9606 GN=SST PE=1 SV=1	PD/HC	3.01687	0.000961889	0.00125547	2.28673	0.826667	0.0759744	0.0075
-1.97969	-1.77062	-1.73911	-1.28515	2.80458	0.897879	2.78898	-2.36457	0.75476	3.2503	-3.0846	-0.394879	0.489438	-1.29938	-3.8456	0.513855	4.67464	1.75207	-1.22848	0.480749	1.8596	0.320976	-1.3629	-3.29992	-1.8653	-0.0592097	1.52084	1.62464	2.32895	2.65715	K7EQM7	Urea transporter 1 OS=Homo sapiens OX=9606 GN=SLC14A1 PE=1 SV=2	SLC14A1	>tr|K7EQM7|K7EQM7_HUMAN Urea transporter 1 OS=Homo sapiens OX=9606 GN=SLC14A1 PE=1 SV=2	PD/HC	2.95475	0.00110982	0.00128276	2.40301	0.826667	0.0802141	0.00765306
-0.38184	-0.661391	-0.782961	0.104023	-0.132689	-0.268285	0.753275	-0.0173424	1.11058	1.37852	-0.753609	0.0597067	-0.11127	-1.07192	-0.0948129	0.115548	-0.077856	1.17992	-0.309765	0.976241	-0.109852	0.0506013	-0.66432	-0.602487	-0.085457	0.0476456	0.644168	0.625725	1.20616	0.529336	Q9HBT6	Cadherin-20 OS=Homo sapiens OX=9606 GN=CDH20 PE=2 SV=2	CDH20	>sp|Q9HBT6|CAD20_HUMAN Cadherin-20 OS=Homo sapiens OX=9606 GN=CDH20 PE=2 SV=2	PD/HC	4.48953	3.23943e-05	0.0012872	0.875476	0.888889	0.0638742	0
1.69592	0.323322	1.38868	0.37223	-1.6118	-0.825254	-1.68571	0.793331	-0.479472	-0.214396	0.322742	0.317245	1.18653	-0.154175	2.09831	-0.838612	-0.58631	0.342921	0.151313	-0.658115	0.291829	0.367363	1.40767	1.03198	1.10224	-0.236695	-0.80975	-0.862573	-1.08404	-0.973608	Q9Y2D5	A-kinase anchor protein 2 OS=Homo sapiens OX=9606 GN=AKAP2 PE=1 SV=3	AKAP2	>sp|Q9Y2D5|AKAP2_HUMAN A-kinase anchor protein 2 OS=Homo sapiens OX=9606 GN=AKAP2 PE=1 SV=3	PD/HC	3.704	0.000197699	0.00129167	-1.20714	0.12	0.0714844	0
0.715761	0.713096	0.800342	0.356448	-0.310577	-1.2141	-0.0670203	0.245904	-0.798399	0.0114771	0.160924	0.950586	0.806402	0.168189	1.21935	-0.497889	0.0771513	-0.434911	-0.270212	-0.736748	-0.0201027	-0.0262081	0.479565	-0.0567938	0.693746	-0.292513	-0.00371552	-0.977065	-0.11717	-0.451482	C9IZQ1	Translocon-associated protein subunit alpha OS=Homo sapiens OX=9606 GN=SSR1 PE=1 SV=1	SSR1	>tr|C9IZQ1|C9IZQ1_HUMAN Translocon-associated protein subunit alpha OS=Homo sapiens OX=9606 GN=SSR1 PE=1 SV=1	PD/HC	4.74383	1.80373e-05	0.00130584	-0.811828	0.0977778	0.0535237	0
0.772792	0.807091	0.83086	0.937905	-0.744103	-1.91249	-1.22514	0.486524	-0.500598	-0.887884	0.467166	-0.30408	0.613595	0.498296	0.607121	-0.0153536	-0.68364	-0.84923	-0.488917	-0.189733	0.97694	-0.0667421	-0.128384	0.688604	-0.206238	-0.175582	-0.580769	-1.46364	0.17784	-0.694044	Q6ZTW0	Tubulin polyglutamylase complex subunit 1 OS=Homo sapiens OX=9606 GN=TPGS1 PE=1 SV=2	TPGS1	>sp|Q6ZTW0|TPGS1_HUMAN Tubulin polyglutamylase complex subunit 1 OS=Homo sapiens OX=9606 GN=TPGS1 PE=1 SV=2	PD/HC	4.11632	7.65041e-05	0.00135154	-0.983565	0.12	0.0629118	0
-0.337696	-0.61053	-0.498305	-1.45014	-0.857445	0.121041	0.844333	0.429501	0.181179	0.565385	-0.523009	-1.00753	-1.6858	0.542031	-0.291663	1.1209	1.18106	1.10745	0.882137	0.811708	-0.509911	0.503047	-0.171969	-0.401025	0.162314	0.559651	0.682723	0.900347	-1.15063	-0.0902588	P63241	Eukaryotic translation initiation factor 5A-1 OS=Homo sapiens OX=9606 GN=EIF5A PE=1 SV=2	EIF5A	>sp|P63241|IF5A1_HUMAN Eukaryotic translation initiation factor 5A-1 OS=Homo sapiens OX=9606 GN=EIF5A PE=1 SV=2	PD/HC	4.03301	9.26804e-05	0.00135616	1.01894	0.897778	0.0660733	0
-0.800029	-0.806395	0.0977011	-0.379054	-0.294001	0.470249	0.0450457	0.0496081	0.415666	0.789994	-0.717427	-0.656059	-0.868519	-0.240078	-0.61483	0.70145	1.53559	0.549245	0.893817	0.605394	0.198185	0.025401	0.0321218	-0.13301	0.120479	0.289087	0.111075	0.233028	-0.307583	0.368483	Q14161	ARF GTPase-activating protein GIT2 OS=Homo sapiens OX=9606 GN=GIT2 PE=1 SV=2	GIT2	>sp|Q14161|GIT2_HUMAN ARF GTPase-activating protein GIT2 OS=Homo sapiens OX=9606 GN=GIT2 PE=1 SV=2	PD/HC	4.83601	1.45879e-05	0.00136054	0.785711	0.928889	0.0434404	0
-1.25015	-1.03486	-1.19317	-1.82082	-1.6209	1.07361	0.682579	0.0873876	-0.819024	0.846646	-1.29854	-0.661488	-1.23217	-0.0190357	-0.796647	1.13521	1.24057	1.10845	1.19391	1.4294	0.300686	0.771068	-0.839863	-1.02135	0.758069	-0.355021	-0.238245	-0.583454	0.134508	0.212157	P09012	U1 small nuclear ribonucleoprotein A OS=Homo sapiens OX=9606 GN=SNRPA PE=1 SV=3	SNRPA	>sp|P09012|SNRPA_HUMAN U1 small nuclear ribonucleoprotein A OS=Homo sapiens OX=9606 GN=SNRPA PE=1 SV=3	PD/HC	3.66123	0.000218156	0.00136486	1.20719	0.871111	0.0638383	0.00485437
-3.40146	-0.504317	3.45007	-1.81776	0.662914	0.676107	2.4074	-2.37541	2.72396	2.70886	-1.40221	-0.0700956	-0.366147	1.8015	-3.19487	3.01908	-0.41186	4.33088	1.34026	-3.03004	-0.991772	-3.34116	-1.99883	-2.33485	-0.956756	5.18267	3.28714	2.27234	1.19156	3.20311	P02671	Fibrinogen alpha chain OS=Homo sapiens OX=9606 GN=FGA PE=1 SV=2	FGA	>sp|P02671|FIBA_HUMAN Fibrinogen alpha chain OS=Homo sapiens OX=9606 GN=FGA PE=1 SV=2	PD/HC	2.8522	0.0014054	0.00136913	2.73279	0.813333	0.087581	0.0170213
-1.18552	-1.14227	-0.576434	-1.37951	-0.810822	2.40478	1.66096	-0.184087	0.0898345	1.83049	-1.67927	0.697224	-1.61479	-0.314874	-1.06411	1.33076	1.46889	0.207068	0.0794243	0.0118287	-0.336433	-0.430253	0.656196	0.211664	0.32014	-0.168967	0.344177	-0.208595	1.45431	0.126262	A0A087WW23	Arachidonate 5-lipoxygenase-activating protein OS=Homo sapiens OX=9606 GN=ALOX5AP PE=1 SV=1	ALOX5AP	>tr|A0A087WW23|A0A087WW23_HUMAN Arachidonate 5-lipoxygenase-activating protein OS=Homo sapiens OX=9606 GN=ALOX5AP PE=1 SV=1	PD/HC	3.57248	0.000267622	0.00136949	1.27308	0.848889	0.0742423	0.0033557
1.06335	0.392081	0.770618	0.282231	-0.489608	-0.878779	-0.486867	0.0483478	-1.06503	-0.0134614	-0.658025	0.804455	0.754422	-0.0823547	0.813289	-0.394035	0.239983	-0.314431	-0.549433	-0.10908	0.369186	0.696083	0.52791	-0.0100295	0.359615	-0.526881	-0.468194	-1.01046	-0.4711	-0.715879	P62857	40S ribosomal protein S28 OS=Homo sapiens OX=9606 GN=RPS28 PE=1 SV=1	RPS28	>sp|P62857|RS28_HUMAN 40S ribosomal protein S28 OS=Homo sapiens OX=9606 GN=RPS28 PE=1 SV=1	PD/HC	4.65377	2.2194e-05	0.00137374	-0.820569	0.111111	0.0620479	0
-1.77316	-0.585821	-0.536057	-0.987949	-1.06773	1.49843	0.783289	-0.380873	0.939915	1.27516	-0.631367	0.247064	0.210485	1.3163	-0.9279	0.0935958	-0.501584	0.877464	0.82019	-0.0106171	-2.17024	0.239994	-0.256151	-1.07269	0.661621	2.25325	1.91849	2.93118	-0.335584	2.60244	O43657	Tetraspanin-6 OS=Homo sapiens OX=9606 GN=TSPAN6 PE=1 SV=1	TSPAN6	>sp|O43657|TSN6_HUMAN Tetraspanin-6 OS=Homo sapiens OX=9606 GN=TSPAN6 PE=1 SV=1	PD/HC	3.35573	0.000440827	0.00140468	1.47322	0.853333	0.0685886	0.0035461
0.850232	-0.0388669	0.696868	0.0192769	0.0800471	-2.94159	-2.69775	-1.01107	-2.72375	0.512465	-2.30636	1.15008	0.748684	0.031169	-0.431247	-2.46362	-0.871343	0.819363	-0.163746	0.496701	0.779479	-0.151803	1.39827	0.281349	1.27427	-1.71688	-1.26449	-3.16484	-2.59757	-0.493421	Q14011	Cold-inducible RNA-binding protein OS=Homo sapiens OX=9606 GN=CIRBP PE=1 SV=1	CIRBP	>sp|Q14011|CIRBP_HUMAN Cold-inducible RNA-binding protein OS=Homo sapiens OX=9606 GN=CIRBP PE=1 SV=1	PD/HC	3.21104	0.000615121	0.00142105	-1.6442	0.151111	0.0726032	0
-1.49653	-0.587426	-1.05322	-0.607036	-0.393446	-0.0483179	0.632266	-0.0810611	0.32635	-0.00386154	-1.02359	-1.28907	-1.19317	-0.0502331	-0.815403	0.88136	0.444412	0.521021	0.0646472	0.892804	-0.61862	0.788996	-0.663176	-0.124465	-0.191102	0.168431	-0.203146	0.945573	-0.298594	-0.147591	P68402	Platelet-activating factor acetylhydrolase IB subunit beta OS=Homo sapiens OX=9606 GN=PAFAH1B2 PE=1 SV=1	PAFAH1B2	>sp|P68402|PA1B2_HUMAN Platelet-activating factor acetylhydrolase IB subunit beta OS=Homo sapiens OX=9606 GN=PAFAH1B2 PE=1 SV=1	PD/HC	4.33532	4.62045e-05	0.00142193	0.894119	0.906667	0.0597395	0
-0.387813	-0.600491	-0.649358	-0.540547	-0.419257	0.195768	0.454509	-0.126798	0.146905	0.197811	-0.261858	-0.540614	-0.328575	0.106188	-0.630234	0.445123	0.59097	0.0900347	0.321352	-0.00139464	-0.135725	-0.562424	-0.22684	-0.47498	-0.319339	-0.275626	0.198978	0.581315	0.0601047	-0.123113	P15170	Eukaryotic peptide chain release factor GTP-binding subunit ERF3A OS=Homo sapiens OX=9606 GN=GSPT1 PE=1 SV=1	GSPT1	>sp|P15170|ERF3A_HUMAN Eukaryotic peptide chain release factor GTP-binding subunit ERF3A OS=Homo sapiens OX=9606 GN=GSPT1 PE=1 SV=1	PD/HC	6.6028	2.49572e-07	0.00142574	0.581854	0.96	0.0341701	0
-0.753394	-1.44763	-0.807245	-0.606061	-0.668644	0.918712	0.590989	-0.0893846	1.29072	0.293959	-1.59803	0.229446	-1.55261	-0.0189707	-1.66046	1.44699	0.279809	0.393361	0.163664	0.277563	0.332547	-0.234014	-0.991632	-0.631934	0.762505	0.0442688	-0.0820393	-0.0647718	0.6521	-0.169487	A0A0A0MSU4	ATP-binding cassette sub-family A member 8 OS=Homo sapiens OX=9606 GN=ABCA8 PE=1 SV=1	ABCA8	>tr|A0A0A0MSU4|A0A0A0MSU4_HUMAN ATP-binding cassette sub-family A member 8 OS=Homo sapiens OX=9606 GN=ABCA8 PE=1 SV=1	PD/HC	3.9362	0.000115826	0.00142667	1.03951	0.862222	0.0703027	0.00389105
1.59631	-0.0125168	1.1698	0.884537	-0.313671	-0.019957	-0.406801	-0.591178	0.733161	-0.717667	0.232145	-0.117113	1.44098	0.538749	1.4686	-0.485984	-0.224454	-0.258315	0.514581	0.057807	1.11477	0.468766	0.669343	1.2216	0.211117	-0.194809	-0.475243	-0.461357	0.0952709	-0.903143	O94921	Cyclin-dependent kinase 14 OS=Homo sapiens OX=9606 GN=CDK14 PE=1 SV=3	CDK14	>sp|O94921|CDK14_HUMAN Cyclin-dependent kinase 14 OS=Homo sapiens OX=9606 GN=CDK14 PE=1 SV=3	PD/HC	4.21665	6.0722e-05	0.00143046	-0.927433	0.111111	0.0565309	0
-2.09273	-0.386949	-0.355332	-1.91411	-0.753956	0.218269	0.665704	1.27817	-0.329989	1.46809	-1.81561	0.085953	-0.516355	-0.948665	-0.204772	-0.0767027	2.81018	0.417034	3.0401	-1.15015	-1.03646	-1.33758	0.890199	-1.70642	0.0464406	-1.15962	1.18432	0.465389	0.086735	2.49057	Q9UBR2	Cathepsin Z OS=Homo sapiens OX=9606 GN=CTSZ PE=1 SV=1	CTSZ	>sp|Q9UBR2|CATZ_HUMAN Cathepsin Z OS=Homo sapiens OX=9606 GN=CTSZ PE=1 SV=1	PD/HC	3.25583	0.000554839	0.00145098	1.56363	0.857778	0.0724002	0.00359712
-0.716221	-0.0383739	-0.910887	-1.26463	-0.345456	0.830545	0.654199	-0.198358	-0.0770344	0.874067	-0.380086	-1.3611	-1.73158	0.171445	0.00993464	0.886036	1.22183	1.08047	1.38738	0.763158	-0.857781	0.0902904	0.226777	0.400499	0.108924	0.328195	0.39431	1.15637	-0.694088	0.187526	O43402	ER membrane protein complex subunit 8 OS=Homo sapiens OX=9606 GN=EMC8 PE=1 SV=1	EMC8	>sp|O43402|EMC8_HUMAN ER membrane protein complex subunit 8 OS=Homo sapiens OX=9606 GN=EMC8 PE=1 SV=1	PD/HC	3.9463	0.000113162	0.00145574	1.02619	0.88	0.06406	0
-1.00277	-2.42029	0.0627195	-2.09536	-3.46694	1.73628	3.16047	1.13714	2.45131	-0.0944757	-1.51429	-4.08936	-1.60616	-3.18266	-2.20325	0.010427	1.51092	2.8748	2.43284	3.30766	1.76833	-0.338781	1.34503	-2.87297	1.3336	1.70592	-1.13818	-0.188011	1.01626	-3.74256	Q16568	Cocaine- and amphetamine-regulated transcript protein OS=Homo sapiens OX=9606 GN=CARTPT PE=1 SV=1	CARTPT	>sp|Q16568|CART_HUMAN Cocaine- and amphetamine-regulated transcript protein OS=Homo sapiens OX=9606 GN=CARTPT PE=1 SV=1	PD/HC	2.88807	0.001294	0.00145928	2.43093	0.817778	0.0824101	0.0135135
0.208169	0.661986	0.677509	0.467982	-0.0286956	-1.57129	-0.613277	0.237546	-1.18693	-0.433899	-0.264616	-0.246813	0.951798	-0.17101	0.955488	-0.42733	-0.299917	0.0703961	-0.712349	-0.0810224	-0.135698	0.649856	0.35443	0.570898	0.261926	-0.265547	-0.433518	-1.17083	-0.290707	-0.363248	O75439	Mitochondrial-processing peptidase subunit beta OS=Homo sapiens OX=9606 GN=PMPCB PE=1 SV=2	PMPCB	>sp|O75439|MPPB_HUMAN Mitochondrial-processing peptidase subunit beta OS=Homo sapiens OX=9606 GN=PMPCB PE=1 SV=2	PD/HC	4.53492	2.91794e-05	0.00146278	-0.830342	0.0666667	0.0464765	0
-0.935359	-0.899142	-0.760506	-0.685605	-0.54081	0.448051	0.498944	-0.54581	0.651464	0.226821	-0.577002	-0.109291	-0.441311	-1.5002	-0.600253	0.276778	1.07774	-0.50696	0.189636	0.0840033	0.19964	-0.584737	0.023853	-0.950493	-1.51821	-0.125422	0.376322	0.828429	-0.0851366	-0.416353	Q9Y6I9	Testis-expressed protein 264 OS=Homo sapiens OX=9606 GN=TEX264 PE=1 SV=1	TEX264	>sp|Q9Y6I9|TX264_HUMAN Testis-expressed protein 264 OS=Homo sapiens OX=9606 GN=TEX264 PE=1 SV=1	PD/HC	4.42634	3.74683e-05	0.00146753	0.857196	0.915556	0.0489041	0
0.771423	-0.0477913	0.678624	-0.0110513	-0.0212688	-1.21767	0.286259	-0.509188	-0.328455	-0.129854	0.237441	0.335737	0.262851	0.514489	0.677711	-0.499757	0.00485744	-0.299382	-0.279243	-0.0847656	0.512459	0.201542	0.586352	0.801253	0.350925	-0.176445	-0.347981	-0.769002	0.148327	-0.228286	P49427	Ubiquitin-conjugating enzyme E2 R1 OS=Homo sapiens OX=9606 GN=CDC34 PE=1 SV=2	CDC34	>sp|P49427|UB2R1_HUMAN Ubiquitin-conjugating enzyme E2 R1 OS=Homo sapiens OX=9606 GN=CDC34 PE=1 SV=2	PD/HC	5.38947	4.07882e-06	0.00148387	-0.685418	0.0533333	0.038138	0
-1.88743	-1.88556	-0.912538	-2.27116	0.543145	3.1351	0.809778	-0.997594	2.54099	1.97115	-0.441525	1.27634	-0.379592	-1.49606	-1.59937	-0.0727496	3.28676	-1.01203	0.393583	-0.162855	-0.249077	-0.299236	0.189034	-2.00253	-0.341029	-0.172806	2.48037	2.33883	0.506373	-0.2216	P04792	Heat shock protein beta-1 OS=Homo sapiens OX=9606 GN=HSPB1 PE=1 SV=2	HSPB1	>sp|P04792|HSPB1_HUMAN Heat shock protein beta-1 OS=Homo sapiens OX=9606 GN=HSPB1 PE=1 SV=2	PD/HC	3.1094	0.000777322	0.00148718	1.77199	0.844444	0.073999	0.00311526
-0.442217	-0.376999	-0.600249	-0.466911	-0.157549	-0.0661742	0.611367	0.00564893	-0.0827216	0.388648	-0.311805	-0.341916	-0.476849	0.0803309	-0.694891	0.801808	0.271636	0.547542	0.286331	0.51277	0.18659	-0.42815	-0.580338	-0.691289	0.0118207	0.455615	-0.118787	0.300692	0.0472039	0.13427	P68036	Ubiquitin-conjugating enzyme E2 L3 OS=Homo sapiens OX=9606 GN=UBE2L3 PE=1 SV=1	UBE2L3	>sp|P68036|UB2L3_HUMAN Ubiquitin-conjugating enzyme E2 L3 OS=Homo sapiens OX=9606 GN=UBE2L3 PE=1 SV=1	PD/HC	5.95208	1.11666e-06	0.00149196	0.625751	0.933333	0.042006	0
0.480699	0.250091	0.368822	0.176921	0.261671	-0.0429054	-0.231299	-0.655699	-0.320506	-0.395708	0.37063	0.344344	0.458866	-0.108955	0.562396	-0.433755	-0.315889	-0.0319468	-0.359799	-0.238893	0.26716	-0.180533	0.273025	0.604835	-0.0206987	-0.468799	-0.367197	0.224103	-0.27937	-0.381578	P57088	Transmembrane protein 33 OS=Homo sapiens OX=9606 GN=TMEM33 PE=1 SV=2	TMEM33	>sp|P57088|TMM33_HUMAN Transmembrane protein 33 OS=Homo sapiens OX=9606 GN=TMEM33 PE=1 SV=2	PD/HC	6.84908	1.41553e-07	0.00150799	-0.560568	0.0355556	0.0284623	0
0.570304	0.424808	0.607734	0.543849	0.204546	-2.07542	-1.12049	0.0288577	-1.26157	-0.689337	-1.0616	-0.360438	0.718324	-0.66447	0.912179	-0.173394	-0.552597	0.0320902	-0.366332	0.0590107	0.209777	0.488566	0.754377	0.181672	0.271255	-0.72556	-1.03167	-2.35451	-0.603456	-0.916336	Q9BYD6	39S ribosomal protein L1, mitochondrial OS=Homo sapiens OX=9606 GN=MRPL1 PE=1 SV=2	MRPL1	>sp|Q9BYD6|RM01_HUMAN 39S ribosomal protein L1, mitochondrial OS=Homo sapiens OX=9606 GN=MRPL1 PE=1 SV=2	PD/HC	3.88352	0.000130763	0.00151592	-1.03677	0.0977778	0.0599691	0
-0.0809817	0.712061	0.594557	0.113768	0.733243	-0.0470615	-0.183697	0.191214	-0.291061	-0.365171	0.734988	1.40181	-0.0986346	1.10554	0.330945	0.156064	-0.396541	-0.075544	-0.238801	-0.707914	-0.39468	0.351868	1.52283	1.96216	0.842799	-0.381023	-0.0854047	-0.464772	0.251663	-0.95204	Q9BZQ6	ER degradation-enhancing alpha-mannosidase-like protein 3 OS=Homo sapiens OX=9606 GN=EDEM3 PE=1 SV=2	EDEM3	>sp|Q9BZQ6|EDEM3_HUMAN ER degradation-enhancing alpha-mannosidase-like protein 3 OS=Homo sapiens OX=9606 GN=EDEM3 PE=1 SV=2	PD/HC	4.24477	5.69161e-05	0.0015443	-0.894824	0.111111	0.0646508	0
1.13442	0.596936	0.763405	0.553849	0.570444	-2.7334	-1.55932	0.397141	-1.12427	-0.218182	-1.36903	0.278406	1.36562	-0.519223	1.19802	-1.05278	-0.264923	0.279752	-0.457634	0.145956	0.890718	0.567477	0.805035	0.471176	0.0234891	0.00577865	-1.16543	-2.83613	-0.64353	-0.593411	P82673	28S ribosomal protein S35, mitochondrial OS=Homo sapiens OX=9606 GN=MRPS35 PE=1 SV=1	MRPS35	>sp|P82673|RT35_HUMAN 28S ribosomal protein S35, mitochondrial OS=Homo sapiens OX=9606 GN=MRPS35 PE=1 SV=1	PD/HC	3.47771	0.000332884	0.00154717	-1.27674	0.106667	0.0651351	0
0.791692	0.00525142	0.829743	0.560534	0.311044	-0.24611	-1.19383	-0.269619	0.449715	0.0994464	0.436538	0.306378	0.547044	0.390073	0.71354	-0.39989	0.125388	-0.0264878	-0.555063	-0.622119	0.63247	-0.203699	0.601741	0.585422	0.0536534	0.0512496	0.12031	-0.557235	-0.597369	-0.854807	O60232	Sjoegren syndrome/scleroderma autoantigen 1 OS=Homo sapiens OX=9606 GN=SSSCA1 PE=1 SV=1	SSSCA1	>sp|O60232|SSA27_HUMAN Sjoegren syndrome/scleroderma autoantigen 1 OS=Homo sapiens OX=9606 GN=SSSCA1 PE=1 SV=1	PD/HC	4.97318	1.0637e-05	0.00154921	-0.735856	0.0844444	0.049352	0
0.670837	0.843433	0.727737	0.450312	0.209647	-1.04799	-0.88046	0.428034	-0.854499	-0.700875	-0.028845	0.247957	0.687763	-0.654574	1.09126	-0.227798	-0.665824	0.449234	-0.254785	0.0376689	-0.228703	0.535021	0.630284	0.169838	0.340154	-0.0737185	-0.82587	-1.48159	-0.742903	-0.562736	Q9NQ50	39S ribosomal protein L40, mitochondrial OS=Homo sapiens OX=9606 GN=MRPL40 PE=1 SV=1	MRPL40	>sp|Q9NQ50|RM40_HUMAN 39S ribosomal protein L40, mitochondrial OS=Homo sapiens OX=9606 GN=MRPL40 PE=1 SV=1	PD/HC	4.31835	4.8045e-05	0.00155205	-0.873082	0.102222	0.0561045	0
0.550972	0.863188	0.594451	0.418617	0.838746	-1.46721	-1.68316	0.00303248	-0.902888	-0.0927524	1.05406	0.648147	-0.0175404	0.15985	0.877965	-0.921803	-0.624453	0.143542	-1.68189	0.194938	-0.16094	0.146756	0.35375	0.679386	-0.446108	-0.0679946	-1.43138	-0.526999	-0.229596	0.772848	Q8IXI1	Mitochondrial Rho GTPase 2 OS=Homo sapiens OX=9606 GN=RHOT2 PE=1 SV=2	RHOT2	>sp|Q8IXI1|MIRO2_HUMAN Mitochondrial Rho GTPase 2 OS=Homo sapiens OX=9606 GN=RHOT2 PE=1 SV=2	PD/HC	3.91939	0.000120395	0.00163009	-1.00514	0.12	0.0648323	0
-1.93243	-0.750428	-1.8813	-1.32724	-1.17136	1.92184	3.9499	2.93418	-0.101615	0.965479	-0.789047	-0.376835	-0.0987799	-0.33056	-1.4014	1.8519	0.240924	1.57557	-2.07665	0.117248	-0.285845	0.558864	0.418581	-1.31685	-0.412313	-1.35357	0.822538	1.96084	2.86699	-0.394356	P10451	Osteopontin OS=Homo sapiens OX=9606 GN=SPP1 PE=1 SV=1	SPP1	>sp|P10451|OSTP_HUMAN Osteopontin OS=Homo sapiens OX=9606 GN=SPP1 PE=1 SV=1	PD/HC	3.0777	0.000836176	0.0016375	1.75854	0.822222	0.0854075	0.00717703
0.214705	-1.48395	-1.00284	-0.182173	0.361647	-1.4434	2.01855	0.695141	4.9008	0.562593	-1.9726	-1.38866	-0.390769	2.03178	-2.02563	3.98324	2.74214	1.5701	-0.39877	2.01711	-0.0878019	-0.099807	0.513099	-2.17416	-0.482177	4.00344	0.384349	-0.476536	3.05241	-0.492532	P08034	Gap junction beta-1 protein OS=Homo sapiens OX=9606 GN=GJB1 PE=1 SV=1	GJB1	>sp|P08034|CXB1_HUMAN Gap junction beta-1 protein OS=Homo sapiens OX=9606 GN=GJB1 PE=1 SV=1	PD/HC	2.93625	0.0011581	0.00164486	2.08587	0.808889	0.0813493	0.0176125
-3.11013	-2.15393	-2.21024	-3.28513	-1.29184	-0.589397	1.19993	-1.45737	0.171474	2.85088	-2.07834	1.68269	-2.19928	-0.271247	-2.28714	0.0751176	1.88454	1.04021	-0.276826	0.350379	-2.91486	0.747398	-0.338376	-3.72261	1.13808	0.774389	0.686835	-0.25552	-0.732759	0.484934	P16070	CD44 antigen OS=Homo sapiens OX=9606 GN=CD44 PE=1 SV=3	CD44	>sp|P16070|CD44_HUMAN CD44 antigen OS=Homo sapiens OX=9606 GN=CD44 PE=1 SV=3	PD/HC	2.99216	0.00101822	0.00171429	1.90012	0.808889	0.0874744	0.018
0.554645	0.336717	0.389367	0.333426	-0.238499	-0.154522	-0.308339	-0.0849979	-0.379179	-0.0116422	0.834715	0.37629	0.271719	-0.239311	0.548719	-0.559796	-0.146514	-0.363855	-0.18802	-0.36965	0.424892	0.305172	0.156681	-0.00678587	0.43865	-0.391592	-0.582866	-0.525916	0.100804	-0.339657	F8VVA7	Coatomer subunit zeta-1 OS=Homo sapiens OX=9606 GN=COPZ1 PE=1 SV=1	COPZ1	>tr|F8VVA7|F8VVA7_HUMAN Coatomer subunit zeta-1 OS=Homo sapiens OX=9606 GN=COPZ1 PE=1 SV=1	PD/HC	6.27173	5.349e-07	0.00173375	-0.586143	0.0577778	0.0396766	0
2.06335	0.292369	1.74506	0.590325	-0.975074	-0.724272	-0.307834	0.782455	-0.00915761	-1.05766	0.573083	-0.229823	1.44951	-0.321714	1.99435	-1.3474	-0.757585	0.541457	0.380704	-0.364192	0.890566	0.384632	1.38039	1.11326	0.632451	0.129214	-0.57314	-0.702842	-0.644874	-1.99871	P31323	cAMP-dependent protein kinase type II-beta regulatory subunit OS=Homo sapiens OX=9606 GN=PRKAR2B PE=1 SV=3	PRKAR2B	>sp|P31323|KAP3_HUMAN cAMP-dependent protein kinase type II-beta regulatory subunit OS=Homo sapiens OX=9606 GN=PRKAR2B PE=1 SV=3	PD/HC	3.50156	0.000315097	0.00178462	-1.21577	0.137778	0.070491	0
-0.488667	0.437152	-0.684641	-1.15843	-0.791547	0.826075	0.135943	2.47067	-0.166555	0.378466	0.429445	-3.89207	-3.83702	0.010729	-0.340346	3.32268	2.95663	3.00168	2.89646	1.4988	-3.01486	0.43666	-2.22753	1.11008	-1.71613	4.37512	2.58616	1.0696	-4.29284	-0.597507	O15239	NADH dehydrogenase [ubiquinone] 1 alpha subcomplex subunit 1 OS=Homo sapiens OX=9606 GN=NDUFA1 PE=1 SV=1	NDUFA1	>sp|O15239|NDUA1_HUMAN NADH dehydrogenase [ubiquinone] 1 alpha subcomplex subunit 1 OS=Homo sapiens OX=9606 GN=NDUFA1 PE=1 SV=1	PD/HC	2.81345	0.00153656	0.00178593	2.41257	0.835556	0.0767865	0.00569801
1.14904	0.613465	0.935339	0.568052	-0.139783	-0.756598	-0.446413	0.424713	-0.630914	-0.00489332	-0.316902	0.888976	0.797124	-0.233075	1.1137	-0.296339	0.341666	-0.080531	-0.274337	-0.165418	0.647279	0.787536	0.736785	-0.10859	0.657299	-0.234348	-0.772952	-0.310155	-0.0185736	-0.416492	P05387	60S acidic ribosomal protein P2 OS=Homo sapiens OX=9606 GN=RPLP2 PE=1 SV=1	RPLP2	>sp|P05387|RLA2_HUMAN 60S acidic ribosomal protein P2 OS=Homo sapiens OX=9606 GN=RPLP2 PE=1 SV=1	PD/HC	4.58672	2.58988e-05	0.00178723	-0.782522	0.115556	0.0615146	0
1.92773	0.838343	1.43382	0.691566	-1.12542	-0.728709	-1.61378	0.378732	-0.0698716	-0.30833	0.0373255	0.96263	1.09856	0.0213538	2.13265	-0.886268	-0.602639	-0.304472	0.13819	-0.127376	0.302379	0.168838	0.329283	1.24288	0.424469	0.30001	0.183424	-0.696203	-0.453789	-1.35022	O43164	E3 ubiquitin-protein ligase Praja-2 OS=Homo sapiens OX=9606 GN=PJA2 PE=1 SV=4	PJA2	>sp|O43164|PJA2_HUMAN E3 ubiquitin-protein ligase Praja-2 OS=Homo sapiens OX=9606 GN=PJA2 PE=1 SV=4	PD/HC	3.66606	0.000215744	0.00179012	-1.10851	0.115556	0.0652138	0
1.69715	0.796345	0.755787	1.03131	0.460642	-0.439132	-0.0988537	-0.017942	-0.674947	-0.543802	1.46409	0.542631	0.856023	0.676705	1.64747	-0.646458	-0.54668	-0.656293	-0.152282	-0.736327	0.180577	-0.644582	0.149661	1.87797	-0.619756	0.0975749	0.593903	0.389799	-0.517589	-0.0962383	Q92604	Acyl-CoA:lysophosphatidylglycerol acyltransferase 1 OS=Homo sapiens OX=9606 GN=LPGAT1 PE=1 SV=1	LPGAT1	>sp|Q92604|LGAT1_HUMAN Acyl-CoA:lysophosphatidylglycerol acyltransferase 1 OS=Homo sapiens OX=9606 GN=LPGAT1 PE=1 SV=1	PD/HC	3.88366	0.000130719	0.00179141	-0.994486	0.124444	0.0739621	0
-1.26534	-2.18226	-2.94843	-3.57954	-2.16809	0.123611	0.237382	-1.54752	-0.326256	0.916887	-1.47052	-2.38892	-2.80926	0.126022	-1.67671	1.87665	2.02273	0.941358	0.0432583	1.62393	0.0594335	-0.661961	0.0620603	-0.173976	0.549311	-0.786576	0.186253	-1.05216	0.365305	-0.621054	O14802	DNA-directed RNA polymerase III subunit RPC1 OS=Homo sapiens OX=9606 GN=POLR3A PE=1 SV=2	POLR3A	>sp|O14802|RPC1_HUMAN DNA-directed RNA polymerase III subunit RPC1 OS=Homo sapiens OX=9606 GN=POLR3A PE=1 SV=2	PD/HC	3.10556	0.000784222	0.00179268	1.63546	0.826667	0.0792738	0.0074813
-0.79985	-0.0018068	-0.282778	-1.14435	-0.607432	0.164257	0.408907	1.25152	0.459334	0.0239957	0.360523	-1.39519	-1.05972	-0.553675	0.21481	0.348524	0.325734	0.33734	0.608534	0.33478	-0.965318	-0.320101	-0.489062	0.473114	-0.780925	0.69907	1.11813	1.37933	-0.943554	0.127218	P62820	Ras-related protein Rab-1A OS=Homo sapiens OX=9606 GN=RAB1A PE=1 SV=3	RAB1A	>sp|P62820|RAB1A_HUMAN Ras-related protein Rab-1A OS=Homo sapiens OX=9606 GN=RAB1A PE=1 SV=3	PD/HC	4.01512	9.65792e-05	0.0018303	0.932991	0.866667	0.0686635	0.00446429
-2.27078	-0.483351	-0.780073	0.200806	-1.06719	-0.0303943	-0.382489	0.0371724	0.24548	0.903631	-1.00215	-1.13117	-0.697261	-0.381286	-0.225388	1.29445	1.69005	0.544283	0.499034	0.369533	0.203723	0.515744	-0.299868	-0.976777	-0.829904	1.17728	-0.414661	-0.196648	-0.0783345	0.669925	O95210	Starch-binding domain-containing protein 1 OS=Homo sapiens OX=9606 GN=STBD1 PE=1 SV=1	STBD1	>sp|O95210|STBD1_HUMAN Starch-binding domain-containing protein 1 OS=Homo sapiens OX=9606 GN=STBD1 PE=1 SV=1	PD/HC	3.74436	0.000180151	0.00189728	1.03688	0.88	0.0596976	0
1.89401	0.370494	1.13444	0.364614	-0.376913	-1.59388	-0.24293	-0.183149	1.27224	-1.08018	0.335527	-0.430637	2.06444	-0.38266	1.53804	-0.350492	-0.107014	0.269692	-0.205986	-1.21409	1.51412	0.896925	1.1596	0.161376	0.308542	-0.122912	-1.05161	-0.590064	-0.306709	-1.88498	P54687	Branched-chain-amino-acid aminotransferase, cytosolic OS=Homo sapiens OX=9606 GN=BCAT1 PE=1 SV=3	BCAT1	>sp|P54687|BCAT1_HUMAN Branched-chain-amino-acid aminotransferase, cytosolic OS=Homo sapiens OX=9606 GN=BCAT1 PE=1 SV=3	PD/HC	3.46185	0.000345259	0.00190533	-1.19627	0.16	0.0732536	0.00630915
1.58431	0.778104	0.359413	0.193766	-0.103478	-1.2971	-1.84864	-0.0466893	-0.557013	0.254653	0.291447	0.812688	0.746375	-0.310851	0.745241	-1.27562	0.556465	-0.338948	-0.0402868	-1.3365	0.190458	0.714995	1.48	-0.624592	0.499677	0.633256	-1.45782	-0.456517	-0.252327	-2.1114	O75071	EF-hand calcium-binding domain-containing protein 14 OS=Homo sapiens OX=9606 GN=EFCAB14 PE=1 SV=1	EFCAB14	>sp|O75071|EFC14_HUMAN EF-hand calcium-binding domain-containing protein 14 OS=Homo sapiens OX=9606 GN=EFCAB14 PE=1 SV=1	PD/HC	3.56097	0.000274809	0.00191098	-1.1288	0.142222	0.0661525	0
-0.187312	-0.250627	-0.673064	-0.670326	-1.30777	0.290268	0.761108	0.580707	-0.867293	0.870089	-1.17282	-0.0667077	-0.392686	-0.591671	-0.232596	0.885648	0.858885	1.07428	1.07527	1.22588	-0.245304	0.531819	-0.642488	-0.922696	0.493796	0.58363	0.0129084	-0.643208	0.637905	0.322362	P06748	Nucleophosmin OS=Homo sapiens OX=9606 GN=NPM1 PE=1 SV=2	NPM1	>sp|P06748|NPM_HUMAN Nucleophosmin OS=Homo sapiens OX=9606 GN=NPM1 PE=1 SV=2	PD/HC	3.96807	0.00010763	0.0019115	0.93326	0.875556	0.0694938	0
0.754772	0.688915	0.803564	0.650155	0.616509	-2.49262	-2.01597	0.083315	-0.985186	-0.234378	-1.31402	0.0222436	0.97457	-0.777021	1.33415	-0.906911	-0.313345	0.289332	-0.28917	0.0221121	0.750128	0.600913	0.401485	1.28073	0.237754	-0.108988	-1.03149	-3.29314	0.0486893	-1.21202	Q92665	28S ribosomal protein S31, mitochondrial OS=Homo sapiens OX=9606 GN=MRPS31 PE=1 SV=3	MRPS31	>sp|Q92665|RT31_HUMAN 28S ribosomal protein S31, mitochondrial OS=Homo sapiens OX=9606 GN=MRPS31 PE=1 SV=3	PD/HC	3.33313	0.00046438	0.00191202	-1.29764	0.106667	0.0653058	0
-0.562815	-0.130863	-0.512576	0.803916	-0.489891	0.270592	0.324663	1.34477	-0.961634	0.151489	-1.25356	-0.167045	-0.643356	-0.616415	-0.410795	0.71882	0.562089	0.565448	0.924627	1.22971	-0.24035	0.220973	-0.778784	-1.08839	-0.114585	0.698152	0.665468	-0.239408	0.625648	0.609164	P51608	Methyl-CpG-binding protein 2 OS=Homo sapiens OX=9606 GN=MECP2 PE=1 SV=1	MECP2	>sp|P51608|MECP2_HUMAN Methyl-CpG-binding protein 2 OS=Homo sapiens OX=9606 GN=MECP2 PE=1 SV=1	PD/HC	4.07392	8.43492e-05	0.00191667	0.898276	0.871111	0.0775245	0.00478469
1.29446	-0.164837	0.942195	0.213045	-0.162978	-0.277396	-0.845514	-0.922533	0.379333	-0.963534	0.377938	-0.590682	0.753326	0.249925	0.741765	-0.131689	-0.579835	0.498353	-0.641933	-0.159352	0.877802	0.651344	0.788021	0.332252	0.563625	0.0248797	-1.02469	-1.13923	0.314585	-1.70366	Q9NUJ3	T-complex protein 11-like protein 1 OS=Homo sapiens OX=9606 GN=TCP11L1 PE=1 SV=1	TCP11L1	>sp|Q9NUJ3|T11L1_HUMAN T-complex protein 11-like protein 1 OS=Homo sapiens OX=9606 GN=TCP11L1 PE=1 SV=1	PD/HC	3.95672	0.000110479	0.00191765	-0.935962	0.133333	0.0649153	0
0.533096	0.888976	0.64292	0.930869	-0.0477033	-2.14827	-2.01141	-0.630546	-3.13039	0.380424	-0.881253	-0.0181219	1.30325	0.535605	-0.316475	-0.551948	0.551697	-0.77914	0.492871	-0.821646	-0.143043	0.174618	-0.158707	0.638434	1.38943	-0.499018	-1.30502	-2.9307	0.226363	-1.87263	Q6ZT98	Tubulin polyglutamylase TTLL7 OS=Homo sapiens OX=9606 GN=TTLL7 PE=1 SV=2	TTLL7	>sp|Q6ZT98|TTLL7_HUMAN Tubulin polyglutamylase TTLL7 OS=Homo sapiens OX=9606 GN=TTLL7 PE=1 SV=2	PD/HC	3.25835	0.000551633	0.00191813	-1.36675	0.155556	0.0733578	0.00673401
0.0312749	-0.47913	-0.841871	-1.25335	-0.757585	-0.0195089	0.312469	0.591035	0.0198526	1.04722	-1.25091	-0.912924	-1.4071	-0.823359	-0.930226	0.941638	0.818393	0.605959	-0.346687	0.393889	0.0342671	0.240442	0.334915	-0.78096	-0.257495	1.33721	-0.222034	-0.353492	0.173172	-0.466189	Q9HBI1	Beta-parvin OS=Homo sapiens OX=9606 GN=PARVB PE=1 SV=1	PARVB	>sp|Q9HBI1|PARVB_HUMAN Beta-parvin OS=Homo sapiens OX=9606 GN=PARVB PE=1 SV=1	PD/HC	3.99556	0.000101027	0.00192192	0.925796	0.866667	0.0629824	0.00436681
-0.474064	-0.481563	-0.518445	-0.234009	-0.26706	0.960684	0.283245	0.400769	0.416169	0.204899	-0.630167	-0.662363	-0.224226	-0.216218	-0.794371	0.411273	0.758408	0.0850993	0.166531	0.33381	-0.131012	0.154895	-0.576297	-0.912931	0.199905	0.0357234	0.130724	-0.175901	0.866376	-0.372461	O75150	E3 ubiquitin-protein ligase BRE1B OS=Homo sapiens OX=9606 GN=RNF40 PE=1 SV=4	RNF40	>sp|O75150|BRE1B_HUMAN E3 ubiquitin-protein ligase BRE1B OS=Homo sapiens OX=9606 GN=RNF40 PE=1 SV=4	PD/HC	5.10729	7.81099e-06	0.00192239	0.684885	0.924444	0.0474224	0
0.213095	1.33085	0.514097	0.484561	-0.448078	-1.32628	-0.903791	0.187519	-0.816452	0.148025	-0.185196	0.0494607	0.612712	0.588219	-0.299359	-0.381952	-0.512023	0.220973	-0.965331	-0.0562096	0.46017	1.36033	0.725282	0.449948	0.756327	0.412835	-0.954256	-1.16271	-0.336227	-0.453895	Q9H857	5'-nucleotidase domain-containing protein 2 OS=Homo sapiens OX=9606 GN=NT5DC2 PE=1 SV=1	NT5DC2	>sp|Q9H857|NT5D2_HUMAN 5'-nucleotidase domain-containing protein 2 OS=Homo sapiens OX=9606 GN=NT5DC2 PE=1 SV=1	PD/HC	4.07273	8.45797e-05	0.00192771	-0.900813	0.102222	0.0544762	0
0.927921	1.11518	0.969107	0.960861	1.10961	-2.00902	-0.120411	1.06568	-0.815324	-0.579496	-0.24957	-0.295685	-0.200911	0.0996355	0.0993402	-0.0835486	-0.204707	-0.00121184	0.509323	-0.799527	0.63754	0.324746	1.44497	0.993075	0.386189	-1.04924	-0.445543	-2.43071	-0.904627	-0.666392	Q96CB9	5-methylcytosine rRNA methyltransferase NSUN4 OS=Homo sapiens OX=9606 GN=NSUN4 PE=1 SV=2	NSUN4	>sp|Q96CB9|NSUN4_HUMAN 5-methylcytosine rRNA methyltransferase NSUN4 OS=Homo sapiens OX=9606 GN=NSUN4 PE=1 SV=2	PD/HC	3.57146	0.000268252	0.00192814	-1.12378	0.133333	0.0705184	0
0.390546	0.273675	0.68882	0.439802	-0.0932238	-1.71183	-0.75147	0.38562	-0.561874	-0.404143	-0.179501	-0.415675	0.788422	-0.221773	0.812261	-0.0654741	-0.55525	-0.0729003	-0.732333	0.0428933	0.0722397	0.852265	0.412393	0.351025	0.342852	-0.874398	-0.405558	-1.60115	-0.0632487	-0.957	Q10713	Mitochondrial-processing peptidase subunit alpha OS=Homo sapiens OX=9606 GN=PMPCA PE=1 SV=2	PMPCA	>sp|Q10713|MPPA_HUMAN Mitochondrial-processing peptidase subunit alpha OS=Homo sapiens OX=9606 GN=PMPCA PE=1 SV=2	PD/HC	4.19174	6.4308e-05	0.00193586	-0.856149	0.115556	0.0598684	0
0.0425981	-0.57062	-1.14062	-0.650748	-0.361004	0.570874	-0.0340514	0.185256	0.895857	0.183126	0.24531	-1.00041	-0.800729	-0.280244	-0.596559	0.565963	0.197232	0.262333	0.0435924	0.306356	-0.574279	0.352085	-0.928597	-0.611526	0.34219	-0.0875274	0.586739	0.405339	-0.125476	0.870659	Q92576	PHD finger protein 3 OS=Homo sapiens OX=9606 GN=PHF3 PE=1 SV=3	PHF3	>sp|Q92576|PHF3_HUMAN PHD finger protein 3 OS=Homo sapiens OX=9606 GN=PHF3 PE=1 SV=3	PD/HC	4.60597	2.47761e-05	0.00197674	0.757295	0.875556	0.0683887	0
-0.566333	-0.52627	-0.549548	-0.262793	-0.246981	0.641718	0.452127	0.208766	0.307039	0.643327	-0.5448	0.258659	-0.243272	-0.482744	-0.795518	0.554674	0.693758	0.0922602	-0.53732	0.940081	0.164706	0.254334	-0.620439	-0.746921	-0.418392	1.26957	1.20496	0.823428	-0.501958	-0.0915517	Q9BVC6	Transmembrane protein 109 OS=Homo sapiens OX=9606 GN=TMEM109 PE=1 SV=1	TMEM109	>sp|Q9BVC6|TM109_HUMAN Transmembrane protein 109 OS=Homo sapiens OX=9606 GN=TMEM109 PE=1 SV=1	PD/HC	4.35699	4.39557e-05	0.00207536	0.801813	0.888889	0.0600228	0
0.366049	-0.0745138	-1.03881	-0.482836	-0.753606	0.698181	-0.140441	-0.0322846	0.597514	-0.139813	-0.519314	-1.14536	-0.878135	0.259637	-1.23997	0.953096	0.375128	0.645255	0.839709	0.674095	-0.310683	0.0398956	-0.469289	0.248053	-0.523619	0.148987	-0.503468	1.38821	0.525934	0.325783	200	RS27A_HUMAN	RS27A	>gi|200| RS27A_HUMAN;>sp|P62979|RS27A_HUMAN Ubiquitin-40S ribosomal protein S27a OS=Homo sapiens OX=9606 GN=RPS27A PE=1 SV=2	PD/HC	4.12688	7.46656e-05	0.00213873	0.85856	0.884444	0.0605515	0
0.68595	0.561729	0.582468	0.761743	0.494587	-0.94791	-0.798926	-0.279243	-0.139646	-0.126541	1.07763	0.291439	0.868526	-0.216969	0.784979	-0.312425	-0.447539	-0.703302	-0.260092	-0.172145	0.540755	-0.0785841	-0.222278	0.723835	-0.49933	-0.183189	0.365965	-0.927231	-0.779066	0.326183	Q8N9F0	N-acetylaspartate synthetase OS=Homo sapiens OX=9606 GN=NAT8L PE=1 SV=3	NAT8L	>sp|Q8N9F0|NAT8L_HUMAN N-acetylaspartate synthetase OS=Homo sapiens OX=9606 GN=NAT8L PE=1 SV=3	PD/HC	4.42209	3.78364e-05	0.00216715	-0.782773	0.115556	0.0609882	0
-1.00755	-1.49673	-0.250628	-0.961554	-1.68606	0.506725	0.59017	0.135988	-0.40877	0.698769	-1.61211	-0.185063	-0.661632	-0.568085	-0.721607	0.52	1.08527	0.290253	0.748305	1.02806	-0.0457126	0.429593	-0.529884	-0.552131	0.249616	-0.638915	0.760738	-0.675997	0.441618	-0.224307	Q08170	Serine/arginine-rich splicing factor 4 OS=Homo sapiens OX=9606 GN=SRSF4 PE=1 SV=2	SRSF4	>sp|Q08170|SRSF4_HUMAN Serine/arginine-rich splicing factor 4 OS=Homo sapiens OX=9606 GN=SRSF4 PE=1 SV=2	PD/HC	3.8054	0.00015653	0.0022069	0.96383	0.871111	0.0623395	0.00462963
1.03257	0.503446	1.44058	0.315046	-0.101153	-0.675341	-0.433701	-0.416134	0.114477	-0.591371	0.312086	-0.100262	1.31507	-0.200333	1.29481	0.294922	0.0434838	-0.265292	0.174263	-1.13311	0.582167	0.0992532	1.09698	0.455372	0.388517	0.511024	-0.640772	-0.957765	0.193679	-1.51995	P04181	Ornithine aminotransferase, mitochondrial OS=Homo sapiens OX=9606 GN=OAT PE=1 SV=1	OAT	>sp|P04181|OAT_HUMAN Ornithine aminotransferase, mitochondrial OS=Homo sapiens OX=9606 GN=OAT PE=1 SV=1	PD/HC	3.89001	0.000128821	0.00237037	-0.915715	0.124444	0.0614292	0
0.464551	0.757025	1.27254	0.504875	0.14175	-1.27539	-0.923172	1.11934	-0.0611776	-0.473491	0.3027	-0.212374	1.1853	0.103442	1.2533	0.452366	-0.897479	-0.268355	-0.0901078	0.47551	-0.00812759	0.661969	1.02639	0.583384	0.752467	-0.421715	-0.835912	-0.71079	-0.327431	-0.527305	Q7Z7H8	39S ribosomal protein L10, mitochondrial OS=Homo sapiens OX=9606 GN=MRPL10 PE=1 SV=3	MRPL10	>sp|Q7Z7H8|RM10_HUMAN 39S ribosomal protein L10, mitochondrial OS=Homo sapiens OX=9606 GN=MRPL10 PE=1 SV=3	PD/HC	3.92776	0.000118097	0.00237249	-0.90362	0.111111	0.0617385	0
0.253304	-2.00536	-1.26055	-0.852607	-0.697445	-0.246026	0.732646	0.153472	0.745376	0.81782	-1.90782	-0.551133	-0.479961	0.474215	-1.25621	1.21063	0.829216	0.208464	-0.35032	0.553109	0.650317	-0.101387	-1.25653	-1.32217	-0.364221	0.0683513	-0.634818	0.655884	1.08971	-0.47886	Q9Y2S6	Translation machinery-associated protein 7 OS=Homo sapiens OX=9606 GN=TMA7 PE=1 SV=1	TMA7	>sp|Q9Y2S6|TMA7_HUMAN Translation machinery-associated protein 7 OS=Homo sapiens OX=9606 GN=TMA7 PE=1 SV=1	PD/HC	3.54453	0.000285412	0.002375	1.06881	0.866667	0.062623	0.004329
-0.74068	-0.296436	-0.700087	-0.616007	-0.4676	0.683286	-0.0946128	-0.17334	0.301818	0.0467958	-0.249585	-0.597809	-0.748603	0.228811	-0.303092	0.625977	0.55604	0.350739	-0.097905	0.110022	-0.287413	-0.305535	-0.144519	-0.411953	-0.477006	-0.138623	0.416301	0.952802	-0.0125813	-0.0713864	P27986	Phosphatidylinositol 3-kinase regulatory subunit alpha OS=Homo sapiens OX=9606 GN=PIK3R1 PE=1 SV=2	PIK3R1	>sp|P27986|P85A_HUMAN Phosphatidylinositol 3-kinase regulatory subunit alpha OS=Homo sapiens OX=9606 GN=PIK3R1 PE=1 SV=2	PD/HC	5.29784	5.03684e-06	0.00237714	0.63819	0.96	0.0383803	0
0.751305	0.427428	0.608857	0.36914	0.208114	-2.17903	-0.43154	0.475815	-0.836558	-0.581101	-0.707776	0.121274	0.902032	-0.643551	0.748746	-0.401324	-0.459002	0.329236	-0.861587	0.236023	0.752673	0.692967	0.615134	0.411324	0.18256	-0.559288	-0.90012	-1.75349	-0.098181	-1.06601	P82932	28S ribosomal protein S6, mitochondrial OS=Homo sapiens OX=9606 GN=MRPS6 PE=1 SV=3	MRPS6	>sp|P82932|RT06_HUMAN 28S ribosomal protein S6, mitochondrial OS=Homo sapiens OX=9606 GN=MRPS6 PE=1 SV=3	PD/HC	3.74684	0.000179127	0.0023796	-0.968425	0.133333	0.0663439	0
0.251946	-1.16879	-1.4705	-0.904859	-0.224602	1.32375	1.46417	-1.0032	-0.2777	1.11461	-1.87003	-1.21628	-1.2443	1.56406	-1.55122	1.08572	3.64764	0.591677	2.4142	1.17711	-1.34752	1.3293	-0.689808	-0.967748	0.783985	1.52194	1.61341	0.836812	-0.18787	-0.806281	Q96A00	Protein phosphatase 1 regulatory subunit 14A OS=Homo sapiens OX=9606 GN=PPP1R14A PE=1 SV=1	PPP1R14A	>sp|Q96A00|PP14A_HUMAN Protein phosphatase 1 regulatory subunit 14A OS=Homo sapiens OX=9606 GN=PPP1R14A PE=1 SV=1	PD/HC	3.02586	0.000942196	0.00239548	1.54949	0.831111	0.0774838	0.00826446
0.0242972	-0.423289	1.84414	-1.66405	-2.31466	0.90203	4.02357	-0.366536	2.65547	-0.211055	-2.2722	-1.88311	-1.71938	0.252333	-0.378569	-0.027007	1.33698	2.45754	2.36002	3.81332	-0.752216	2.14216	-1.53517	-1.4426	1.15549	3.34025	3.06382	0.213403	-0.445868	-1.35017	O43612	Orexin OS=Homo sapiens OX=9606 GN=HCRT PE=1 SV=1	HCRT	>sp|O43612|OREX_HUMAN Orexin OS=Homo sapiens OX=9606 GN=HCRT PE=1 SV=1	PD/HC	2.79176	0.00161526	0.00241127	2.04884	0.826667	0.0715483	0.00763359
-0.268816	-0.274195	-0.644406	-1.79552	-0.484152	0.560011	-0.207788	0.295985	0.618836	0.889401	0.140604	-0.466059	-1.14781	0.381086	0.170957	1.17524	1.51775	1.28692	1.98463	0.702246	-0.223519	-0.136296	-0.378061	0.660745	-0.520692	0.978878	0.77472	1.34317	-1.15996	0.00588212	Q15172	Serine/threonine-protein phosphatase 2A 56 kDa regulatory subunit alpha isoform OS=Homo sapiens OX=9606 GN=PPP2R5A PE=1 SV=1	PPP2R5A	>sp|Q15172|2A5A_HUMAN Serine/threonine-protein phosphatase 2A 56 kDa regulatory subunit alpha isoform OS=Homo sapiens OX=9606 GN=PPP2R5A PE=1 SV=1	PD/HC	3.56315	0.000273434	0.00242697	1.05014	0.88	0.0701707	0
-0.719748	-0.522232	-1.08788	-0.758558	-1.22592	1.11286	-0.0246858	-0.240052	0.277334	0.847841	-0.833872	0.186179	-0.691301	-0.912758	-0.752045	0.66194	0.505068	0.521267	0.159077	-0.203151	0.057008	0.123219	-0.030823	-1.10934	-0.0756854	-0.596882	0.779905	-0.287683	-0.064743	0.625722	Q8WWP7	GTPase IMAP family member 1 OS=Homo sapiens OX=9606 GN=GIMAP1 PE=1 SV=1	GIMAP1	>sp|Q8WWP7|GIMA1_HUMAN GTPase IMAP family member 1 OS=Homo sapiens OX=9606 GN=GIMAP1 PE=1 SV=1	PD/HC	4.11835	7.6147e-05	0.0024986	0.828505	0.871111	0.0644171	0.00458716
0.103952	0.630266	0.333613	0.524385	0.739485	-1.41345	-0.224961	0.187785	-1.30368	-0.052406	0.608877	-0.0398891	0.100981	-0.0307311	0.572076	-1.05426	-1.1593	-0.385352	-0.469999	-0.305138	0.0538645	-0.158459	0.271388	0.973708	0.163173	-0.532323	0.163562	-1.05042	-1.02162	0.77767	Q8WUY8	N-acetyltransferase 14 OS=Homo sapiens OX=9606 GN=NAT14 PE=1 SV=1	NAT14	>sp|Q8WUY8|NAT14_HUMAN N-acetyltransferase 14 OS=Homo sapiens OX=9606 GN=NAT14 PE=1 SV=1	PD/HC	4.03585	9.20762e-05	0.00255866	-0.846039	0.128889	0.0702004	0
0.0722334	-1.00995	-1.3378	-1.58286	-2.17228	0.686158	0.013848	-0.183856	0.183139	0.382169	-1.58618	-0.775202	-1.15577	0.0613694	-0.780578	1.46068	1.62515	0.18025	0.673412	0.381748	0.757293	-0.0216872	-0.964061	0.388065	-0.581896	0.595506	0.887283	-0.0767682	0.501207	-1.26091	Q9P2M7	Cingulin OS=Homo sapiens OX=9606 GN=CGN PE=1 SV=2	CGN	>sp|Q9P2M7|CING_HUMAN Cingulin OS=Homo sapiens OX=9606 GN=CGN PE=1 SV=2	PD/HC	3.40865	0.000390259	0.0026	1.11589	0.835556	0.0737199	0.00564972
-0.926425	-1.2887	0.51906	-1.93878	-1.33281	0.0936523	0.130954	0.318974	-0.137851	1.2885	-1.79336	-0.360387	-1.23182	-0.900706	-0.887739	0.423283	1.47817	0.788549	0.260722	1.09919	-0.0168914	0.564447	-0.0501696	-1.30351	0.204542	0.587984	0.577034	-0.448524	-0.492338	-0.538923	P84103	Serine/arginine-rich splicing factor 3 OS=Homo sapiens OX=9606 GN=SRSF3 PE=1 SV=1	SRSF3	>sp|P84103|SRSF3_HUMAN Serine/arginine-rich splicing factor 3 OS=Homo sapiens OX=9606 GN=SRSF3 PE=1 SV=1	PD/HC	3.46887	0.000339725	0.00260724	1.07817	0.844444	0.0687608	0.00299401
0.375541	0.725584	1.11943	0.783543	0.49636	-1.82626	-1.31701	0.375704	-1.20924	-0.541219	0.359024	-0.489787	0.329611	-0.312031	0.524326	-0.0117932	-1.07065	-0.15933	0.604337	-0.175123	0.0367951	0.563937	0.857232	-0.114965	0.441745	-0.623147	-0.384118	-1.76848	-0.395597	-0.0339686	Q8N5N7	39S ribosomal protein L50, mitochondrial OS=Homo sapiens OX=9606 GN=MRPL50 PE=1 SV=2	MRPL50	>sp|Q8N5N7|RM50_HUMAN 39S ribosomal protein L50, mitochondrial OS=Homo sapiens OX=9606 GN=MRPL50 PE=1 SV=2	PD/HC	3.72723	0.000187399	0.00261496	-0.948816	0.133333	0.0697332	0
0.736603	0.253579	0.707646	1.75045	1.64879	-1.02816	-1.15735	-1.9173	-0.80679	-0.41923	1.65093	1.13577	0.692639	0.642891	2.02819	-1.94909	-1.2607	-1.50881	-0.0954548	-2.61436	-0.846822	-1.76593	-0.238234	2.65622	-1.40217	-0.459638	0.346537	0.160072	-1.13385	0.911582	Q8N461	F-box/LRR-repeat protein 16 OS=Homo sapiens OX=9606 GN=FBXL16 PE=2 SV=2	FBXL16	>sp|Q8N461|FXL16_HUMAN F-box/LRR-repeat protein 16 OS=Homo sapiens OX=9606 GN=FBXL16 PE=2 SV=2	PD/HC	2.99502	0.00101154	0.00267403	-1.50554	0.177778	0.0764514	0.014742
1.40122	0.409658	0.799082	0.988261	-0.154196	-1.43032	-0.233611	0.0115517	0.31763	-1.22621	0.570146	-0.222134	0.920344	0.198451	1.39702	0.0843911	-0.90653	-1.09607	-0.884159	0.462739	1.21357	1.37934	0.249091	-0.0491685	-0.680552	0.192363	-0.109662	0.0218874	-0.44943	-1.4334	H0YFP0	Calcium-dependent secretion activator 1 (Fragment) OS=Homo sapiens OX=9606 GN=CADPS PE=1 SV=1	CADPS	>tr|H0YFP0|H0YFP0_HUMAN Calcium-dependent secretion activator 1 (Fragment) OS=Homo sapiens OX=9606 GN=CADPS PE=1 SV=1	PD/HC	3.57799	0.000264249	0.00267769	-1.0066	0.151111	0.0697058	0
0.103962	-1.26381	-1.2924	-0.468483	-0.292491	0.993582	0.459867	-0.560915	0.532603	0.77064	-0.686374	0.38658	-0.576596	0.394245	-2.27933	0.877143	1.25101	-0.382652	0.157039	0.507784	0.190931	-0.826754	-0.609655	-0.487638	-0.380217	0.115219	0.551278	1.04184	-0.184323	0.284521	A0A2R8Y5S7	Radixin OS=Homo sapiens OX=9606 GN=RDX PE=1 SV=1	RDX	>tr|A0A2R8Y5S7|A0A2R8Y5S7_HUMAN Radixin OS=Homo sapiens OX=9606 GN=RDX PE=1 SV=1	PD/HC	3.65526	0.000221178	0.00268493	0.966845	0.884444	0.0598657	0
-0.686742	2.4799	-2.71365	-2.11507	-2.06747	0.375275	4.49695	3.84004	-0.116539	0.222196	-2.0211	0.431645	-2.92448	3.70066	-2.51213	2.10317	-2.13506	1.42031	0.706575	-0.744349	-2.26424	-3.89046	-0.516741	-2.7613	0.0721658	-0.333078	0.237476	1.93414	5.93649	3.63376	P02743	Serum amyloid P-component OS=Homo sapiens OX=9606 GN=APCS PE=1 SV=2	APCS	>sp|P02743|SAMP_HUMAN Serum amyloid P-component OS=Homo sapiens OX=9606 GN=APCS PE=1 SV=2	PD/HC	2.60135	0.00250408	0.00269231	2.62442	0.817778	0.084056	0.0136054
0.377253	0.664637	0.670759	0.58692	0.366175	-1.87267	-1.12865	0.213617	-0.880585	-0.372192	-0.917845	0.407515	1.25797	0.0718589	0.914648	-0.498892	-0.602319	0.000406604	-0.0347228	0.303657	0.000360311	0.735873	0.926652	-0.573182	0.303538	-0.295542	-0.738571	-1.69262	-0.48291	-0.222536	A0A087X2D5	39S ribosomal protein L45, mitochondrial OS=Homo sapiens OX=9606 GN=MRPL45 PE=1 SV=1	MRPL45	>tr|A0A087X2D5|A0A087X2D5_HUMAN 39S ribosomal protein L45, mitochondrial OS=Homo sapiens OX=9606 GN=MRPL45 PE=1 SV=1	PD/HC	3.69671	0.000201041	0.0027541	-0.939844	0.12	0.0681372	0
-1.19262	-1.32431	-1.77425	-1.51605	-1.72283	0.856521	1.16675	0.307684	0.363106	1.61487	-0.455771	2.15988	-1.41399	-0.617603	-1.64827	0.593747	-0.0373358	0.108031	-0.0174049	0.183232	-0.571272	-0.0122267	0.0231604	-1.19179	-0.196267	-0.798048	1.04608	0.748767	-0.491226	1.13107	Q9Y6W5	Wiskott-Aldrich syndrome protein family member 2 OS=Homo sapiens OX=9606 GN=WASF2 PE=1 SV=3	WASF2	>sp|Q9Y6W5|WASF2_HUMAN Wiskott-Aldrich syndrome protein family member 2 OS=Homo sapiens OX=9606 GN=WASF2 PE=1 SV=3	PD/HC	3.22885	0.000590408	0.00275749	1.21534	0.871111	0.0700445	0.0047619
1.33971	0.0691033	1.55738	0.453028	-0.275615	-0.456195	-0.0657146	0.0689331	0.192479	-0.810026	1.15096	-0.278694	0.393426	-0.555728	1.18849	-0.495111	-0.544865	0.507849	-0.088341	-0.125259	0.638757	0.525015	0.94055	1.21323	0.504732	0.165952	-0.297624	-0.493228	-0.899288	-1.20589	P17612	cAMP-dependent protein kinase catalytic subunit alpha OS=Homo sapiens OX=9606 GN=PRKACA PE=1 SV=2	PRKACA	>sp|P17612|KAPCA_HUMAN cAMP-dependent protein kinase catalytic subunit alpha OS=Homo sapiens OX=9606 GN=PRKACA PE=1 SV=2	PD/HC	3.80173	0.000157861	0.00281843	-0.894045	0.142222	0.0690815	0
-0.417444	-0.562058	-0.204376	-1.27491	-0.6673	0.157423	0.621346	-0.216822	0.62478	0.0602983	0.387864	-1.12334	-0.421539	-0.450719	0.124008	-0.100523	0.362689	0.593414	1.15006	0.234039	-0.118427	-0.254176	-0.432407	-0.291534	-0.630003	0.0141843	0.76497	0.804114	-0.115035	-0.151168	Q6PL24	Protein TMED8 OS=Homo sapiens OX=9606 GN=TMED8 PE=1 SV=1	TMED8	>sp|Q6PL24|TMED8_HUMAN Protein TMED8 OS=Homo sapiens OX=9606 GN=TMED8 PE=1 SV=1	PD/HC	4.3727	4.23933e-05	0.00282609	0.742675	0.92	0.0506686	0
0.251725	0.308954	0.929074	0.518659	0.276646	-0.394766	-0.575134	-0.123511	0.0327462	-0.62509	0.999361	0.306935	0.515655	0.191521	0.631388	-0.366713	-0.163209	-0.422752	-0.187609	-0.743469	-0.0229643	0.0621374	-0.817092	-0.0800838	0.00880383	-0.642756	-1.13384	-1.30529	0.247942	-0.835691	Q15834	Coiled-coil domain-containing protein 85B OS=Homo sapiens OX=9606 GN=CCDC85B PE=1 SV=2	CCDC85B	>sp|Q15834|CC85B_HUMAN Coiled-coil domain-containing protein 85B OS=Homo sapiens OX=9606 GN=CCDC85B PE=1 SV=2	PD/HC	4.30346	4.97215e-05	0.00283243	-0.754657	0.0888889	0.0581309	0
0.940348	0.600733	0.266381	0.359306	-0.135076	-1.63296	-0.528178	0.015083	-0.896113	-0.0882422	-0.392947	0.861638	1.30026	-0.283471	1.14864	-0.482484	-0.724104	0.357161	-0.218943	0.0885757	0.0342333	0.720678	0.648775	0.235376	0.485367	0.0401228	-0.597737	-1.25249	-0.718729	0.351602	Q8WUK0	Phosphatidylglycerophosphatase and protein-tyrosine phosphatase 1 OS=Homo sapiens OX=9606 GN=PTPMT1 PE=1 SV=1	PTPMT1	>sp|Q8WUK0|PTPM1_HUMAN Phosphatidylglycerophosphatase and protein-tyrosine phosphatase 1 OS=Homo sapiens OX=9606 GN=PTPMT1 PE=1 SV=1	PD/HC	3.8478	0.000141971	0.00287871	-0.871845	0.124444	0.0658785	0
-2.08975	-0.538331	-1.14237	-1.74586	-0.773258	0.526873	-0.2273	0.36882	-0.306939	0.512824	-0.475466	0.11838	-1.11468	-0.646613	-0.885218	0.0746804	0.598649	0.17807	1.77476	0.69672	-0.374769	0.653621	0.578598	-0.782249	-1.21561	0.198272	-0.275371	0.698454	-0.802643	1.03565	Q86YQ8	Copine-8 OS=Homo sapiens OX=9606 GN=CPNE8 PE=1 SV=2	CPNE8	>sp|Q86YQ8|CPNE8_HUMAN Copine-8 OS=Homo sapiens OX=9606 GN=CPNE8 PE=1 SV=2	PD/HC	3.46024	0.000346542	0.00288	1.03234	0.857778	0.0704089	0.00384615
-0.256567	-0.352351	-0.700376	-0.240085	0.643322	-0.0454536	0.593912	0.226843	0.147362	0.869981	-0.370081	-0.488445	-0.680792	-0.361138	0.103319	0.480245	0.547372	0.395909	0.170617	-0.0668083	-0.00189961	-0.108992	-0.790354	-0.481488	-0.205324	0.489843	0.956254	-0.126115	0.745488	0.242593	Q14558	Phosphoribosyl pyrophosphate synthase-associated protein 1 OS=Homo sapiens OX=9606 GN=PRPSAP1 PE=1 SV=2	PRPSAP1	>sp|Q14558|KPRA_HUMAN Phosphoribosyl pyrophosphate synthase-associated protein 1 OS=Homo sapiens OX=9606 GN=PRPSAP1 PE=1 SV=2	PD/HC	4.79674	1.59684e-05	0.00288251	0.661286	0.915556	0.0566394	0
-1.00353	-0.793224	-0.946167	-0.828574	-0.585872	0.523422	1.41166	-0.048696	-0.39556	1.09374	-2.00386	0.58868	-0.379929	-0.558486	-1.20205	0.399484	0.798026	0.255856	-0.012737	0.178237	-0.697446	0.523956	-0.0350505	-1.68977	0.412935	-0.367118	0.558658	-0.139168	0.588724	0.661106	A0A0U1RRM4	Polypyrimidine tract-binding protein 1 OS=Homo sapiens OX=9606 GN=PTBP1 PE=1 SV=1	PTBP1	>tr|A0A0U1RRM4|A0A0U1RRM4_HUMAN Polypyrimidine tract-binding protein 1 OS=Homo sapiens OX=9606 GN=PTBP1 PE=1 SV=1	PD/HC	3.55182	0.000280662	0.00288714	0.980268	0.857778	0.0698022	0.00367647
-0.4331	-2.44218	-0.472808	-1.06938	-0.936734	-0.987195	0.357108	0.405262	-0.314987	1.16852	-2.24768	-0.986719	-0.178746	-1.46255	-1.03207	0.247755	0.818342	1.34863	0.117211	0.304232	0.598853	-0.291688	0.807108	-0.0595494	-0.853321	0.32463	2.12109	-0.679977	0.709087	0.910598	Q53H47	Histone-lysine N-methyltransferase SETMAR OS=Homo sapiens OX=9606 GN=SETMAR PE=1 SV=2	SETMAR	>sp|Q53H47|SETMR_HUMAN Histone-lysine N-methyltransferase SETMAR OS=Homo sapiens OX=9606 GN=SETMAR PE=1 SV=2	PD/HC	3.22617	0.000594064	0.0028877	1.19406	0.844444	0.0750642	0.00320513
-0.693167	-0.580969	-0.309578	-1.1791	-0.91364	0.656051	-0.346909	1.13889	0.488512	0.0123616	0.123184	-1.60367	-0.596313	-1.06316	0.0337809	0.116384	0.370755	0.856953	1.49135	0.539912	-0.446638	-0.249793	-0.314536	0.469	-0.648186	-0.1398	0.950257	0.693247	-0.937458	-0.141145	H3BLU2	Limbic system-associated membrane protein (Fragment) OS=Homo sapiens OX=9606 GN=LSAMP PE=1 SV=1	LSAMP	>tr|H3BLU2|H3BLU2_HUMAN Limbic system-associated membrane protein (Fragment) OS=Homo sapiens OX=9606 GN=LSAMP PE=1 SV=1	PD/HC	3.7128	0.000193733	0.00288889	0.914811	0.866667	0.0688032	0.00438596
-0.603479	-0.434083	-0.821218	-0.328608	-0.579019	-0.502016	0.629751	0.568356	-0.193362	1.04307	-1.38768	0.339788	-0.559627	-0.566206	-0.78998	0.3098	0.6317	0.00522751	-0.0481461	0.817463	-0.923822	0.0765874	0.304787	-1.17422	0.00361438	-0.0648141	1.01749	-0.0221289	-0.0457301	0.635118	P06756	Integrin alpha-V OS=Homo sapiens OX=9606 GN=ITGAV PE=1 SV=2	ITGAV	>sp|P06756|ITAV_HUMAN Integrin alpha-V OS=Homo sapiens OX=9606 GN=ITGAV PE=1 SV=2	PD/HC	4.00208	9.95213e-05	0.00289005	0.814996	0.866667	0.0667311	0.00421941
-1.38113	-1.00567	-0.442614	-0.774568	-0.981266	0.340125	-0.319954	0.336456	0.750946	0.514577	-0.962004	-0.876069	-0.893775	-0.932009	-1.32469	0.556318	0.44886	0.261586	-0.12501	0.446707	0.457346	0.472196	0.922511	-1.88018	-0.811677	0.340578	0.0461621	-0.131654	-0.337674	0.169343	Q8IUE6	Histone H2A type 2-B OS=Homo sapiens OX=9606 GN=HIST2H2AB PE=1 SV=3	HIST2H2AB	>sp|Q8IUE6|H2A2B_HUMAN Histone H2A type 2-B OS=Homo sapiens OX=9606 GN=HIST2H2AB PE=1 SV=3	PD/HC	3.71229	0.000193961	0.00289182	0.914065	0.826667	0.0938807	0.00777202
-0.70444	-0.81316	-0.807942	-0.62722	-0.482637	0.763075	0.395423	-0.812627	0.0258848	-0.13306	-0.483948	-1.10029	-0.823065	-0.106527	-0.379886	0.528762	0.193089	0.504274	0.132601	0.374248	-0.0494325	-0.387686	-0.402928	-0.447827	-0.246342	-0.0526972	-0.207928	0.428241	0.279514	-0.31152	Q9UNS2	COP9 signalosome complex subunit 3 OS=Homo sapiens OX=9606 GN=COPS3 PE=1 SV=3	COPS3	>sp|Q9UNS2|CSN3_HUMAN COP9 signalosome complex subunit 3 OS=Homo sapiens OX=9606 GN=COPS3 PE=1 SV=3	PD/HC	4.80159	1.5791e-05	0.00289362	0.664708	0.911111	0.0587174	0
-1.11345	-1.5363	0.663644	-2.91855	-1.84569	2.62642	0.560685	-0.585641	0.715746	-0.0534807	1.02483	-3.50374	-1.17471	-2.9614	-0.198691	1.042	0.523378	2.05743	2.53018	1.03722	0.329496	-0.177874	-0.0943413	0.00424037	-0.68668	1.22288	0.0335474	0.167942	-0.807512	-0.892023	O94772	Lymphocyte antigen 6H OS=Homo sapiens OX=9606 GN=LY6H PE=1 SV=1	LY6H	>sp|O94772|LY6H_HUMAN Lymphocyte antigen 6H OS=Homo sapiens OX=9606 GN=LY6H PE=1 SV=1	PD/HC	2.86306	0.00137068	0.00289474	1.62453	0.831111	0.0733468	0.00793651
-1.20495	0.0869502	-2.51639	-0.408275	-0.946199	0.606593	1.22223	1.43704	-3.29889	3.84825	-3.78891	1.60223	-0.817227	-1.17672	-1.04222	0.562628	2.20809	2.76309	1.36932	-0.204517	-1.12587	0.786399	-1.58299	-0.958626	-0.628087	-0.0800239	1.61035	-0.490684	0.233431	3.17233	P30273	High affinity immunoglobulin epsilon receptor subunit gamma OS=Homo sapiens OX=9606 GN=FCER1G PE=1 SV=1	FCER1G	>sp|P30273|FCERG_HUMAN High affinity immunoglobulin epsilon receptor subunit gamma OS=Homo sapiens OX=9606 GN=FCER1G PE=1 SV=1	PD/HC	2.7468	0.00179145	0.00289544	1.91201	0.853333	0.0742604	0.00343643
0.139371	0.567802	0.724986	0.535907	-0.083655	-1.21233	-0.558731	0.157941	-0.69214	-0.566029	-0.291515	0.000919735	0.90645	-0.117191	0.827672	-0.0800653	-0.614494	0.134112	0.0695734	-0.0929708	0.0184395	0.370192	0.875216	-0.0700643	0.177269	-0.314647	-0.50535	-1.08387	-0.457591	-0.50162	Q9NYK5	39S ribosomal protein L39, mitochondrial OS=Homo sapiens OX=9606 GN=MRPL39 PE=1 SV=3	MRPL39	>sp|Q9NYK5|RM39_HUMAN 39S ribosomal protein L39, mitochondrial OS=Homo sapiens OX=9606 GN=MRPL39 PE=1 SV=3	PD/HC	4.41359	3.85846e-05	0.00289655	-0.726667	0.106667	0.059546	0
-0.627243	-0.0376298	-1.06644	-1.06488	-0.151418	0.338757	0.253581	1.13064	0.134328	0.496389	0.115985	0.0807062	-0.654363	-1.26522	0.00773369	0.14891	0.19054	0.529502	0.767461	-0.00410208	-0.925225	0.0888489	-0.265677	0.286389	-0.353315	-0.14795	0.355807	1.32192	-0.104907	0.551703	E9PF18	Hydroxyacyl-coenzyme A dehydrogenase, mitochondrial OS=Homo sapiens OX=9606 GN=HADH PE=1 SV=2	HADH	>tr|E9PF18|E9PF18_HUMAN Hydroxyacyl-coenzyme A dehydrogenase, mitochondrial OS=Homo sapiens OX=9606 GN=HADH PE=1 SV=2	PD/HC	4.09691	7.99999e-05	0.0028987	0.786288	0.906667	0.0511463	0
1.92457	0.254739	2.49902	1.77192	-1.59852	-2.21136	-3.00693	-1.11448	0.109627	-0.974787	1.08741	-1.5954	-2.6801	0.0899356	2.71469	0.44561	-2.18968	0.462617	-0.513674	0.913383	1.48924	0.870989	1.54342	0.833916	0.600994	-1.41135	-2.12205	-1.84489	-0.963595	-2.45477	Q86YT5	Solute carrier family 13 member 5 OS=Homo sapiens OX=9606 GN=SLC13A5 PE=1 SV=1	SLC13A5	>sp|Q86YT5|S13A5_HUMAN Solute carrier family 13 member 5 OS=Homo sapiens OX=9606 GN=SLC13A5 PE=1 SV=1	PD/HC	2.80009	0.00158456	0.00290323	-1.77888	0.186667	0.0843467	0.0153173
1.27093	1.19582	0.812796	-0.0450198	0.180249	-0.291978	-0.260559	0.833654	-0.944965	-0.907342	0.883212	-0.871715	1.14052	0.367282	1.14887	-1.79116	-0.206232	-0.532469	-0.399787	-0.738051	-0.636953	-0.0948719	1.14464	-0.0399228	1.77488	-1.00744	-0.215842	-0.352024	0.514174	-1.2907	Q8N1W1	Rho guanine nucleotide exchange factor 28 OS=Homo sapiens OX=9606 GN=ARHGEF28 PE=1 SV=3	ARHGEF28	>sp|Q8N1W1|ARG28_HUMAN Rho guanine nucleotide exchange factor 28 OS=Homo sapiens OX=9606 GN=ARHGEF28 PE=1 SV=3	PD/HC	3.39707	0.000400798	0.00290625	-1.05476	0.133333	0.068106	0
0.706591	0.347033	0.791731	0.44192	-0.044582	-0.182448	-0.206184	0.165672	-0.164347	-0.27748	0.447899	0.323402	0.324368	0.0823791	0.900592	-0.257299	-0.187124	-0.273888	-0.53866	0.0469186	0.13877	0.183609	0.165718	0.491356	0.130107	-0.124732	-0.697289	-0.409036	0.344087	-0.424986	K7ELG9	Protein LSM12 homolog OS=Homo sapiens OX=9606 GN=LSM12 PE=1 SV=1	LSM12	>tr|K7ELG9|K7ELG9_HUMAN Protein LSM12 homolog OS=Homo sapiens OX=9606 GN=LSM12 PE=1 SV=1	PD/HC	5.58562	2.59644e-06	0.00294845	-0.574513	0.0577778	0.0430934	0
1.09516	0.929139	0.567275	0.436808	0.41993	-1.54794	-1.84531	0.607705	-0.50165	-0.0832221	-0.153713	-0.204355	0.735242	-0.62283	1.43546	-0.465452	-0.43142	0.22452	0.107505	0.302187	0.7258	0.780067	1.0124	0.459629	-0.178418	0.0202168	-0.649669	-1.57004	-1.25591	-0.412951	P82914	28S ribosomal protein S15, mitochondrial OS=Homo sapiens OX=9606 GN=MRPS15 PE=1 SV=1	MRPS15	>sp|P82914|RT15_HUMAN 28S ribosomal protein S15, mitochondrial OS=Homo sapiens OX=9606 GN=MRPS15 PE=1 SV=1	PD/HC	3.49333	0.00032112	0.00295337	-0.995934	0.142222	0.0679918	0
1.94544	-0.276926	0.561916	0.413859	0.105499	0.117076	-0.599371	-1.97478	-0.226543	0.0289247	1.47802	0.763662	0.721272	0.972739	0.549767	-0.64722	-0.892198	-0.350214	-0.559816	0.0708989	0.496194	0.473112	-0.078791	-0.295295	0.475991	0.0460955	-1.0452	0.434932	0.495074	-0.935815	B7Z4M1	Reticulon OS=Homo sapiens OX=9606 GN=RTN3 PE=1 SV=1	RTN3	>tr|B7Z4M1|B7Z4M1_HUMAN Reticulon OS=Homo sapiens OX=9606 GN=RTN3 PE=1 SV=1	PD/HC	3.57594	0.000265496	0.00295607	-0.956307	0.12	0.0601244	0
0.267895	-1.10475	-1.57376	-0.894999	-1.02651	1.03837	0.590614	0.147141	-0.390036	1.46584	-1.55711	0.423262	-0.821827	0.616445	-1.84236	1.29168	1.67941	-0.0469932	0.680661	0.978554	0.123023	0.61365	-1.5188	-1.36024	0.869632	0.299892	0.36121	-0.544055	1.04321	0.0666444	Q14244	Ensconsin OS=Homo sapiens OX=9606 GN=MAP7 PE=1 SV=1	MAP7	>sp|Q14244|MAP7_HUMAN Ensconsin OS=Homo sapiens OX=9606 GN=MAP7 PE=1 SV=1	PD/HC	3.21028	0.000616191	0.00298201	1.16324	0.817778	0.07672	0.0138889
-1.04861	-0.951067	-1.26878	-1.03879	-0.326279	-0.37304	0.515144	0.459989	-0.16206	1.07659	-0.844675	-0.555223	-1.53971	-0.102685	-0.753792	0.729356	0.958228	0.118711	0.865713	0.529652	-1.37113	0.4502	0.238593	-0.16941	0.299712	0.646204	-0.683222	0.019589	-0.417029	0.409136	P41214	Eukaryotic translation initiation factor 2D OS=Homo sapiens OX=9606 GN=EIF2D PE=1 SV=3	EIF2D	>sp|P41214|EIF2D_HUMAN Eukaryotic translation initiation factor 2D OS=Homo sapiens OX=9606 GN=EIF2D PE=1 SV=3	PD/HC	3.65834	0.000219614	0.00300767	0.91164	0.866667	0.061876	0.0042735
-0.310678	-0.810533	-0.898063	-0.487505	-0.0836631	-0.0659384	1.05314	0.148488	0.00890432	0.714218	-0.934553	0.515533	-0.927962	-1.54471	-0.699675	-0.0893801	0.415362	0.486197	0.113567	0.224606	0.16471	-0.651474	0.119055	-1.56793	-0.216677	-0.411614	1.03787	0.468537	-0.0596138	0.150333	H0YI09	Methyltransferase-like protein 7A (Fragment) OS=Homo sapiens OX=9606 GN=METTL7A PE=1 SV=1	METTL7A	>tr|H0YI09|H0YI09_HUMAN Methyltransferase-like protein 7A (Fragment) OS=Homo sapiens OX=9606 GN=METTL7A PE=1 SV=1	PD/HC	3.88084	0.00013157	0.00301538	0.835254	0.866667	0.0695043	0.00431034
0.493416	-0.148554	0.847481	0.804943	0.595156	0.686714	0.0629004	-1.08668	0.242125	-0.500865	1.10454	0.0458582	0.705023	0.208097	0.981518	-0.343103	-0.604871	-0.249479	-0.0937542	-0.439332	0.503635	-0.144299	0.377423	0.942191	-0.0943773	-0.551203	-0.246784	0.0342691	-0.385627	-0.280981	P61966	AP-1 complex subunit sigma-1A OS=Homo sapiens OX=9606 GN=AP1S1 PE=1 SV=1	AP1S1	>sp|P61966|AP1S1_HUMAN AP-1 complex subunit sigma-1A OS=Homo sapiens OX=9606 GN=AP1S1 PE=1 SV=1	PD/HC	4.30113	4.99881e-05	0.00302041	-0.731914	0.106667	0.0591678	0
-2.03303	-0.214633	-0.983138	-1.72345	-0.513168	1.34714	-1.27448	0.30844	0.265655	2.53609	-1.56424	1.4094	-2.18011	0.27963	-1.93016	0.597411	-0.314767	1.31942	1.99599	1.55808	-1.39191	-0.330397	0.41409	-1.66186	1.32533	1.19359	0.173966	-0.551937	0.222152	1.50146	P17931	Galectin-3 OS=Homo sapiens OX=9606 GN=LGALS3 PE=1 SV=5	LGALS3	>sp|P17931|LEG3_HUMAN Galectin-3 OS=Homo sapiens OX=9606 GN=LGALS3 PE=1 SV=5	PD/HC	2.91952	0.00120359	0.0030229	1.46506	0.813333	0.077102	0.0167015
-0.713875	-0.248302	-0.749808	-0.621831	-0.722655	0.393807	0.673377	0.0568145	-0.118378	-0.0367353	-0.471552	-0.830491	-0.909005	-0.0996355	-0.750474	0.62919	0.362789	0.544131	0.273499	0.366815	0.0714132	0.0670753	-0.310115	-0.401401	-0.131646	-0.476779	-0.297256	0.474824	0.303891	-0.205599	P54727	UV excision repair protein RAD23 homolog B OS=Homo sapiens OX=9606 GN=RAD23B PE=1 SV=1	RAD23B	>sp|P54727|RD23B_HUMAN UV excision repair protein RAD23 homolog B OS=Homo sapiens OX=9606 GN=RAD23B PE=1 SV=1	PD/HC	4.7939	1.60729e-05	0.00303553	0.651113	0.893333	0.0535053	0
-0.401194	-0.275404	-0.578571	-1.80489	0.380072	0.716125	0.633328	0.686208	0.416363	2.2455	-1.54421	0.152379	-0.787832	-0.672653	-0.511646	-0.131526	2.88448	-0.00467742	0.659731	0.324282	-2.54642	0.261226	0.246887	-0.0029311	-0.601349	1.02736	0.242236	-0.518921	-0.400639	0.622489	Q86YV0	RAS protein activator like-3 OS=Homo sapiens OX=9606 GN=RASAL3 PE=1 SV=2	RASAL3	>sp|Q86YV0|RASL3_HUMAN RAS protein activator like-3 OS=Homo sapiens OX=9606 GN=RASAL3 PE=1 SV=2	PD/HC	3.14188	0.000721309	0.00306835	1.20592	0.875556	0.0631153	0
-0.402096	-1.62303	-0.977475	-1.57232	-1.85397	0.0704577	0.241487	-0.38731	0.875857	0.362149	-0.97531	-1.45541	-1.7779	-0.230819	-0.554234	0.693664	0.867069	0.180938	-0.162872	0.360513	-0.0594827	0.321304	-0.591773	-0.615579	-0.175164	-0.739411	-0.184849	0.780606	0.112219	-1.16305	Q96CT7	Coiled-coil domain-containing protein 124 OS=Homo sapiens OX=9606 GN=CCDC124 PE=1 SV=1	CCDC124	>sp|Q96CT7|CC124_HUMAN Coiled-coil domain-containing protein 124 OS=Homo sapiens OX=9606 GN=CCDC124 PE=1 SV=1	PD/HC	3.5179	0.000303458	0.00310101	0.963382	0.862222	0.0653065	0.00398406
-0.306722	-0.136877	-1.53729	0.255405	-0.71984	0.026524	0.322651	-0.440728	1.36927	0.348166	-0.120781	-0.307744	-1.07531	0.952073	-0.19521	0.96684	1.25927	0.61644	1.20601	0.592878	-0.241377	-0.42681	-0.414181	-0.874834	0.53316	-0.47333	1.15742	1.02603	0.913481	0.354713	O43633	Charged multivesicular body protein 2a OS=Homo sapiens OX=9606 GN=CHMP2A PE=1 SV=1	CHMP2A	>sp|O43633|CHM2A_HUMAN Charged multivesicular body protein 2a OS=Homo sapiens OX=9606 GN=CHMP2A PE=1 SV=1	PD/HC	3.60478	0.000248438	0.00311335	0.924132	0.848889	0.0739997	0.00333333
0.314059	-0.328293	0.0815339	-1.0475	-0.566472	0.332059	0.514154	-0.262016	0.246548	0.543964	-0.282569	-0.252436	-1.03573	-0.163736	-0.415416	0.188842	0.453831	-0.245113	0.401031	0.305225	-0.508249	-0.0176719	-0.642661	-0.273326	-0.424698	-0.0552068	0.410631	0.486287	0.0120757	0.590047	Q9H0U9	Testis-specific Y-encoded-like protein 1 OS=Homo sapiens OX=9606 GN=TSPYL1 PE=1 SV=3	TSPYL1	>sp|Q9H0U9|TSYL1_HUMAN Testis-specific Y-encoded-like protein 1 OS=Homo sapiens OX=9606 GN=TSPYL1 PE=1 SV=3	PD/HC	4.90542	1.24331e-05	0.00316	0.632368	0.924444	0.0432203	0
-0.652392	-0.678183	-0.805604	-0.599879	-0.269663	0.398027	0.769146	-0.0994609	0.127423	0.519143	-0.796678	0.202403	-0.550889	-0.808728	-0.672102	0.48864	-0.283463	0.03151	0.586957	0.451276	-0.0826956	-0.478275	0.327767	-0.262057	-0.45868	-0.0897706	1.26541	0.539835	0.0977849	-0.574187	Q96KG7	Multiple epidermal growth factor-like domains protein 10 OS=Homo sapiens OX=9606 GN=MEGF10 PE=1 SV=1	MEGF10	>sp|Q96KG7|MEG10_HUMAN Multiple epidermal growth factor-like domains protein 10 OS=Homo sapiens OX=9606 GN=MEGF10 PE=1 SV=1	PD/HC	4.31498	4.84196e-05	0.00316209	0.720928	0.888889	0.0631159	0
0.00326167	-1.12991	-0.647046	-0.85465	-0.981837	0.799299	0.786442	0.218009	-0.384002	0.694302	-1.62795	-0.542127	-1.1921	-0.230469	-0.733275	0.962365	1.42242	0.545305	0.840829	1.17514	-0.601847	1.36257	-0.136142	-0.841571	0.488887	0.229937	0.541073	0.290947	-1.0235	0.246408	Q7RTV0	PHD finger-like domain-containing protein 5A OS=Homo sapiens OX=9606 GN=PHF5A PE=1 SV=1	PHF5A	>sp|Q7RTV0|PHF5A_HUMAN PHD finger-like domain-containing protein 5A OS=Homo sapiens OX=9606 GN=PHF5A PE=1 SV=1	PD/HC	3.43353	0.000368524	0.00316792	1.00061	0.853333	0.0790332	0.00352113
2.31224	0.661546	1.9052	0.826851	-0.310961	-1.36161	-1.3988	1.98332	0.624393	-1.02626	1.05129	0.234236	2.1839	0.56552	2.47888	-0.697948	-0.958352	-0.727233	0.720753	-1.34318	2.67688	-1.09077	1.18064	0.362445	0.207698	0.790137	-0.663792	0.363102	-0.581305	-2.36049	Q96SQ9	Cytochrome P450 2S1 OS=Homo sapiens OX=9606 GN=CYP2S1 PE=1 SV=2	CYP2S1	>sp|Q96SQ9|CP2S1_HUMAN Cytochrome P450 2S1 OS=Homo sapiens OX=9606 GN=CYP2S1 PE=1 SV=2	PD/HC	2.90702	0.00123873	0.00317588	-1.45886	0.186667	0.0793588	0.0155902
0.324802	0.552226	0.866794	0.223073	-0.569446	-1.64496	-0.765888	0.167343	-1.20916	-0.708095	-0.992238	0.0481844	-0.069153	0.52667	0.806039	-0.490829	-0.821047	-0.260517	0.0716137	0.230879	0.130246	0.247464	0.674702	0.19008	0.202667	-0.456605	-0.993911	-1.78693	-0.334215	-0.818565	Q7L2E3	Putative ATP-dependent RNA helicase DHX30 OS=Homo sapiens OX=9606 GN=DHX30 PE=1 SV=1	DHX30	>sp|Q7L2E3|DHX30_HUMAN Putative ATP-dependent RNA helicase DHX30 OS=Homo sapiens OX=9606 GN=DHX30 PE=1 SV=1	PD/HC	3.74087	0.000181606	0.00319403	-0.865533	0.128889	0.0637442	0
2.35717	1.45668	1.73045	0.551829	-1.74517	-1.1149	-0.283122	1.29083	-2.05764	-0.408669	0.576105	0.747757	1.42885	0.662802	2.85933	-0.820689	-1.17379	0.64874	0.452292	-0.494914	-0.349073	0.752787	-0.0847325	1.89484	0.838693	0.769974	-1.15868	-0.649603	-0.725859	-1.01958	P24534	Elongation factor 1-beta OS=Homo sapiens OX=9606 GN=EEF1B2 PE=1 SV=3	EEF1B2	>sp|P24534|EF1B_HUMAN Elongation factor 1-beta OS=Homo sapiens OX=9606 GN=EEF1B2 PE=1 SV=3	PD/HC	2.96799	0.00107648	0.00321588	-1.3616	0.16	0.0782467	0.00628931
1.67354	0.390429	1.39328	-0.109572	0.854411	-1.24653	-1.85669	0.14917	-1.03564	-0.31475	0.385171	0.604418	1.56585	0.999981	1.38291	0.635464	-1.23102	-0.0369358	-0.70686	-0.813617	0.245601	-1.03177	0.109875	1.3397	-0.590153	-1.61461	1.36832	-0.422761	-0.368683	-0.612126	Q9NSY2	StAR-related lipid transfer protein 5 OS=Homo sapiens OX=9606 GN=STARD5 PE=1 SV=2	STARD5	>sp|Q9NSY2|STAR5_HUMAN StAR-related lipid transfer protein 5 OS=Homo sapiens OX=9606 GN=STARD5 PE=1 SV=2	PD/HC	3.16672	0.000681213	0.0032176	-1.15473	0.155556	0.0766359	0.00671141
-1.31719	-1.46452	-1.10279	-1.4034	-0.12171	0.426851	0.630401	-0.256367	-0.253077	1.37898	-0.637347	0.728698	-1.13404	-0.0596895	-1.12333	0.000938516	0.818504	0.709793	0.619273	0.113602	-0.529048	-0.793365	-0.368172	-0.623117	0.244281	0.811355	-1.19601	1.078	-0.687278	1.18461	Q96IU4	Protein ABHD14B OS=Homo sapiens OX=9606 GN=ABHD14B PE=1 SV=1	ABHD14B	>sp|Q96IU4|ABHEB_HUMAN Protein ABHD14B OS=Homo sapiens OX=9606 GN=ABHD14B PE=1 SV=1	PD/HC	3.39627	0.000401545	0.00322549	1.00562	0.84	0.0750716	0.00578035
0.613796	0.480181	0.267194	0.292352	-0.19478	-0.409023	-0.823073	0.947934	-0.102921	-0.187051	-0.371802	0.903111	1.06612	-0.061404	0.835021	0.024549	-0.698129	-0.105393	-0.218604	-0.368407	0.231177	1.91361	0.304213	0.695002	0.703187	-0.33854	-0.241	-0.949009	-0.360367	-0.941072	Q9UKW4	Guanine nucleotide exchange factor VAV3 OS=Homo sapiens OX=9606 GN=VAV3 PE=1 SV=1	VAV3	>sp|Q9UKW4|VAV3_HUMAN Guanine nucleotide exchange factor VAV3 OS=Homo sapiens OX=9606 GN=VAV3 PE=1 SV=1	PD/HC	3.83739	0.000145415	0.00323342	-0.829806	0.12	0.0667514	0
-0.00398412	-0.83781	-0.801321	-0.38622	-0.500179	-0.0407248	0.803451	0.0503759	0.279274	-0.177283	-1.02836	0.1054	0.0613218	-0.219614	-0.820885	0.499799	0.0754468	0.0104175	0.0799656	0.641856	-0.0455609	-0.342605	-0.25969	-0.942673	-0.220492	0.155258	0.5988	-0.0107007	0.735753	-0.0423283	Q52LD8	Raftlin-2 OS=Homo sapiens OX=9606 GN=RFTN2 PE=2 SV=3	RFTN2	>sp|Q52LD8|RFTN2_HUMAN Raftlin-2 OS=Homo sapiens OX=9606 GN=RFTN2 PE=2 SV=3	PD/HC	4.66555	2.15997e-05	0.00323762	0.660135	0.915556	0.0521792	0
-1.30567	-0.644053	-0.769618	-1.61291	-1.15004	1.77872	0.184672	1.1478	-1.24533	1.44726	-1.64633	-0.674524	-2.11031	0.217064	-0.517135	0.355883	1.64986	-0.132859	0.296106	-0.488278	-0.214427	1.03162	-0.203534	-2.88591	-0.214306	0.523205	-0.0892854	-0.117913	0.0928135	0.442026	Q9Y5Y7	Lymphatic vessel endothelial hyaluronic acid receptor 1 OS=Homo sapiens OX=9606 GN=LYVE1 PE=1 SV=2	LYVE1	>sp|Q9Y5Y7|LYVE1_HUMAN Lymphatic vessel endothelial hyaluronic acid receptor 1 OS=Homo sapiens OX=9606 GN=LYVE1 PE=1 SV=2	PD/HC	3.07851	0.00083462	0.00324138	1.23632	0.871111	0.0634139	0.00487805
1.16351	0.023648	0.398794	0.561768	0.567902	-0.836985	-0.72505	-0.211037	0.294956	-0.313756	0.337496	-0.29903	0.977327	0.0869029	1.26783	0.126675	-0.498496	-0.392542	-0.0943616	-0.0599104	0.244308	0.920445	0.135697	0.03809	-0.082942	-0.290165	-0.2768	-0.369672	-0.308318	-0.211848	Q9H2D1	Mitochondrial folate transporter/carrier OS=Homo sapiens OX=9606 GN=SLC25A32 PE=1 SV=2	SLC25A32	>sp|Q9H2D1|MFTC_HUMAN Mitochondrial folate transporter/carrier OS=Homo sapiens OX=9606 GN=SLC25A32 PE=1 SV=2	PD/HC	4.40383	3.94609e-05	0.00324938	-0.700604	0.0844444	0.0522407	0
-0.376782	-2.00837	-2.43108	-0.885919	-1.37781	0.948195	0.770042	0.181946	0.896377	0.169415	-3.04169	-0.807898	-0.0592913	0.124574	-2.28158	1.24959	1.50874	0.40236	0.225878	1.03782	1.33157	0.24644	-1.75606	-0.487699	-0.0655011	-0.826188	-0.535444	-0.101056	1.52826	-1.00111	P22794	Protein EVI2A OS=Homo sapiens OX=9606 GN=EVI2A PE=2 SV=2	EVI2A	>sp|P22794|EVI2A_HUMAN Protein EVI2A OS=Homo sapiens OX=9606 GN=EVI2A PE=2 SV=2	PD/HC	2.95243	0.00111577	0.00329756	1.35546	0.817778	0.0784043	0.0133929
-0.120064	-1.06368	-1.62523	-2.54391	-2.29774	0.363137	-0.289411	0.629174	0.77329	0.959238	-1.15531	-1.4095	-3.7029	-0.995979	0.165045	0.31832	0.861958	1.48001	1.22021	0.135835	-0.508046	-0.689378	0.573426	0.870284	-0.471701	-0.862142	0.268143	-0.381508	-1.02842	0.553846	Q8N2U9	PQ-loop repeat-containing protein 1 OS=Homo sapiens OX=9606 GN=PQLC1 PE=1 SV=1	PQLC1	>sp|Q8N2U9|PQLC1_HUMAN PQ-loop repeat-containing protein 1 OS=Homo sapiens OX=9606 GN=PQLC1 PE=1 SV=1	PD/HC	2.96855	0.00107511	0.00331873	1.33176	0.835556	0.0736999	0.00568182
-0.950131	-0.914861	-1.32603	-1.21154	-0.853172	0.526209	-0.255286	-0.299832	-1.20501	0.766715	-0.516287	0.0266001	-0.90411	-0.688687	-0.85158	0.910614	0.0437047	0.102752	-0.112542	-0.167749	-0.295864	0.125199	-0.634738	-1.02482	-0.378539	-0.229693	0.0729427	0.627053	0.0170221	0.698012	A6NI72	Putative neutrophil cytosol factor 1B OS=Homo sapiens OX=9606 GN=NCF1B PE=5 SV=2	NCF1B	>sp|A6NI72|NCF1B_HUMAN Putative neutrophil cytosol factor 1B OS=Homo sapiens OX=9606 GN=NCF1B PE=5 SV=2	PD/HC	3.92625	0.000118509	0.00337864	0.792898	0.871111	0.0715977	0.00469484
-0.374949	-0.825305	-0.539865	-0.922408	0.291695	-0.262515	1.01458	0.0277014	0.434482	0.471312	-0.115671	-0.351166	-0.441203	-1.01651	-0.271321	-0.312024	1.00655	0.89813	0.803927	-0.357234	-0.961147	-0.67193	-0.00421712	-0.955813	0.383221	0.796153	-0.227498	0.755209	0.118811	-0.0640089	P21399	Cytoplasmic aconitate hydratase OS=Homo sapiens OX=9606 GN=ACO1 PE=1 SV=3	ACO1	>sp|P21399|ACOC_HUMAN Cytoplasmic aconitate hydratase OS=Homo sapiens OX=9606 GN=ACO1 PE=1 SV=3	PD/HC	3.92542	0.000118735	0.00341889	0.792011	0.884444	0.0586238	0
2.01076	0.458611	0.802345	1.07123	-0.798603	-0.705466	-1.07296	0.313946	-1.05416	-1.20379	0.898641	-0.718369	0.0435146	0.252186	1.48691	-0.511284	-1.21298	-0.0693874	-1.56971	0.76005	1.71017	-0.11296	0.325487	0.434564	0.347767	-1.14443	0.0793255	-0.423381	0.701781	-1.09168	O14986	Phosphatidylinositol 4-phosphate 5-kinase type-1 beta OS=Homo sapiens OX=9606 GN=PIP5K1B PE=1 SV=2	PIP5K1B	>sp|O14986|PI51B_HUMAN Phosphatidylinositol 4-phosphate 5-kinase type-1 beta OS=Homo sapiens OX=9606 GN=PIP5K1B PE=1 SV=2	PD/HC	3.20914	0.000617824	0.00351691	-1.09442	0.16	0.0707794	0.00621118
0.759764	0.628226	0.578172	-0.473182	0.173086	-1.68605	-1.72286	0.455651	-2.17891	-0.178684	-0.549385	1.10574	0.728614	0.282289	1.20555	-0.92643	-0.432785	-0.261266	0.914463	-0.579282	0.0693627	-0.0555929	0.754813	0.438968	0.390047	0.263435	-1.24269	-1.30026	-0.789545	0.141963	Q86Y79	Probable peptidyl-tRNA hydrolase OS=Homo sapiens OX=9606 GN=PTRH1 PE=1 SV=1	PTRH1	>sp|Q86Y79|PTH_HUMAN Probable peptidyl-tRNA hydrolase OS=Homo sapiens OX=9606 GN=PTRH1 PE=1 SV=1	PD/HC	3.29564	0.00050624	0.00352771	-1.03732	0.16	0.0764281	0.00623053
1.22772	0.646208	0.369167	0.508804	0.283332	0.322186	-0.312648	0.134402	-0.175773	-0.603215	0.982001	0.0842162	0.284854	0.500645	1.16634	-0.347003	-0.656261	-0.105596	-0.00638639	-0.575599	0.0448036	-0.199432	0.556693	1.40023	-0.0129834	-0.505218	0.615282	0.0277274	-0.681027	-0.335859	Q9H3E2	Sorting nexin-25 OS=Homo sapiens OX=9606 GN=SNX25 PE=1 SV=2	SNX25	>sp|Q9H3E2|SNX25_HUMAN Sorting nexin-25 OS=Homo sapiens OX=9606 GN=SNX25 PE=1 SV=2	PD/HC	4.11969	7.59114e-05	0.00357794	-0.736505	0.115556	0.0612589	0
-0.344462	-0.578517	-0.977156	-0.510168	0.00812662	-0.153031	0.90445	0.106348	0.00291729	0.620446	-0.653535	0.424685	-0.186886	-1.01805	-0.810402	0.171361	0.714059	-0.0871362	-0.26781	0.625215	-0.407798	-0.382435	-0.51078	-0.470781	-0.089474	-0.36436	0.333774	0.402418	0.661753	0.0787643	Q9NTX5	Ethylmalonyl-CoA decarboxylase OS=Homo sapiens OX=9606 GN=ECHDC1 PE=1 SV=2	ECHDC1	>sp|Q9NTX5|ECHD1_HUMAN Ethylmalonyl-CoA decarboxylase OS=Homo sapiens OX=9606 GN=ECHDC1 PE=1 SV=2	PD/HC	4.39971	3.98375e-05	0.00358654	0.683787	0.906667	0.0553671	0
-0.634137	-0.803989	-0.810841	0.314102	0.00250867	-0.542552	0.264647	0.583014	0.464038	0.585133	-0.927431	-0.216489	-0.537809	-0.842569	-0.840742	0.650827	0.485995	0.213948	-0.128006	1.17973	-0.492798	0.31654	0.27734	-1.24614	-0.51352	0.185725	1.18025	-0.127652	0.0601973	-0.15037	P26012	Integrin beta-8 OS=Homo sapiens OX=9606 GN=ITGB8 PE=2 SV=1	ITGB8	>sp|P26012|ITB8_HUMAN Integrin beta-8 OS=Homo sapiens OX=9606 GN=ITGB8 PE=2 SV=1	PD/HC	3.88916	0.000129075	0.00359809	0.790727	0.857778	0.0682282	0.00383142
0.741671	0.753683	3.33576	0.80475	-0.361615	-2.56611	-2.22945	1.62328	0.279874	-1.89976	0.124106	0.0897819	0.519673	-0.400557	3.33163	-2.11075	-0.495002	0.889698	1.93084	-2.78233	0.0916375	-0.990147	3.72266	1.44496	0.461264	-0.988431	-0.958494	-0.178647	-2.13858	-2.27873	Q92820	Gamma-glutamyl hydrolase OS=Homo sapiens OX=9606 GN=GGH PE=1 SV=2	GGH	>sp|Q92820|GGH_HUMAN Gamma-glutamyl hydrolase OS=Homo sapiens OX=9606 GN=GGH PE=1 SV=2	PD/HC	2.64307	0.00227472	0.00362857	-1.83812	0.208889	0.0862792	0.0379965
2.31712	0.547607	1.24527	-0.0442281	-0.810701	-0.751417	-0.756144	-0.125576	0.0794304	-0.65487	-0.517682	-0.0710952	0.9478	0.145366	2.15596	0.801023	0.157669	0.066708	-0.231819	-0.693958	0.990614	0.0316862	1.95044	1.20761	0.807341	-0.336073	-0.289841	-0.879644	-0.368464	-1.25486	Q04446	1,4-alpha-glucan-branching enzyme OS=Homo sapiens OX=9606 GN=GBE1 PE=1 SV=3	GBE1	>sp|Q04446|GLGB_HUMAN 1,4-alpha-glucan-branching enzyme OS=Homo sapiens OX=9606 GN=GBE1 PE=1 SV=3	PD/HC	3.21178	0.000614078	0.00363723	-1.07606	0.164444	0.0765922	0.0058309
-1.08615	-2.07904	-0.725934	-0.892114	-0.817643	0.00807574	1.01358	0.180401	0.968765	0.296619	-1.70291	0.697404	-0.439613	-1.02191	-0.526133	-0.151521	0.931232	-0.0531473	-0.480434	0.13188	-0.168617	0.0470239	-0.452847	-2.12291	0.336462	-0.211837	0.679018	-0.0827469	-0.237034	0.77845	K7EQB2	Putative oxidoreductase GLYR1 (Fragment) OS=Homo sapiens OX=9606 GN=GLYR1 PE=1 SV=8	GLYR1	>tr|K7EQB2|K7EQB2_HUMAN Putative oxidoreductase GLYR1 (Fragment) OS=Homo sapiens OX=9606 GN=GLYR1 PE=1 SV=8	PD/HC	3.36676	0.000429771	0.00365877	0.981748	0.853333	0.0717358	0.00355872
-0.855955	1.23838	-0.196285	-0.581075	-0.719296	0.295491	2.99143	1.85784	-0.881544	1.70796	-1.61051	0.508968	-1.07867	1.32493	-0.830912	1.54493	-0.535649	1.4051	2.17405	-0.658734	-0.286856	-0.359953	-0.692952	-1.57456	0.565679	2.3046	-0.128288	-0.0297107	3.63134	1.67566	B4DPQ0	cDNA FLJ54471, highly similar to Complement C1r subcomponent (EC 3.4.21.41) OS=Homo sapiens OX=9606 GN=C1R PE=1 SV=1	C1R	>tr|B4DPQ0|B4DPQ0_HUMAN cDNA FLJ54471, highly similar to Complement C1r subcomponent (EC 3.4.21.41) OS=Homo sapiens OX=9606 GN=C1R PE=1 SV=1	PD/HC	2.80248	0.00157588	0.00366746	1.50024	0.826667	0.0773296	0.0078329
0.827298	0.610333	0.998082	0.635408	0.431248	-3.07373	-1.8827	0.0882292	-1.4429	-0.541379	-1.89568	-0.11937	0.446719	-0.574437	0.640014	-0.706734	-0.418281	0.391802	0.0294044	0.303951	0.56369	0.664603	0.851139	0.429473	0.308791	-0.158645	-1.25565	-3.42159	-0.982068	-1.26165	P82650	28S ribosomal protein S22, mitochondrial OS=Homo sapiens OX=9606 GN=MRPS22 PE=1 SV=1	MRPS22	>sp|P82650|RT22_HUMAN 28S ribosomal protein S22, mitochondrial OS=Homo sapiens OX=9606 GN=MRPS22 PE=1 SV=1	PD/HC	2.95776	0.00110215	0.00378251	-1.27662	0.111111	0.0660091	0
-1.05622	-0.228044	-0.674775	-0.416154	-0.976702	0.920114	0.143175	0.620984	-0.657003	-0.0653345	-1.08388	0.327611	-0.43518	-0.36041	-0.347077	0.284677	0.421808	0.635137	-0.327886	0.178254	-0.215708	-0.848014	-0.206945	-0.357269	-0.745116	0.296553	-0.128359	0.774102	0.323401	-0.338782	P29401	Transketolase OS=Homo sapiens OX=9606 GN=TKT PE=1 SV=3	TKT	>sp|P29401|TKT_HUMAN Transketolase OS=Homo sapiens OX=9606 GN=TKT PE=1 SV=3	PD/HC	4.18524	6.52768e-05	0.00379245	0.713648	0.893333	0.0605662	0
0.485638	0.372013	0.874271	0.307704	-0.285518	-0.721821	-0.157448	0.25996	-0.464873	-0.371312	1.11446	0.234132	0.208145	0.252257	0.808313	-0.534238	-0.823074	-0.224183	-0.0532144	-0.417791	-0.188926	0.156973	0.140423	0.83268	0.0646088	0.04135	-0.618228	-0.258703	0.380259	-0.914298	Q96NW7	Leucine-rich repeat-containing protein 7 OS=Homo sapiens OX=9606 GN=LRRC7 PE=1 SV=1	LRRC7	>sp|Q96NW7|LRRC7_HUMAN Leucine-rich repeat-containing protein 7 OS=Homo sapiens OX=9606 GN=LRRC7 PE=1 SV=1	PD/HC	4.34297	4.53968e-05	0.00380374	-0.683652	0.115556	0.0600975	0
0.506255	6.59482	6.50065	0.79912	-0.295222	-1.50299	-2.54745	-2.04693	-3.17618	-0.650576	-0.500232	-0.748682	0.0175022	7.37417	0.869548	-1.7965	-0.56525	0.577289	1.00353	-0.898653	2.07328	2.72772	-1.04809	-0.320683	2.451	3.45512	-1.64476	-2.43192	0.468279	-1.79296	P06727	Apolipoprotein A-IV OS=Homo sapiens OX=9606 GN=APOA4 PE=1 SV=3	APOA4	>sp|P06727|APOA4_HUMAN Apolipoprotein A-IV OS=Homo sapiens OX=9606 GN=APOA4 PE=1 SV=3	PD/HC	2.42154	0.00378848	0.00381221	-2.70341	0.173333	0.0776259	0.0104712
-0.553112	-1.07713	-0.975546	-0.174502	-0.816791	-0.0972959	1.49371	0.109343	-0.200467	0.343766	-1.70877	0.554225	-0.321952	-0.454392	-0.929996	0.469626	0.161598	-0.178188	-0.242958	0.465567	-0.151578	-0.0343873	-0.230847	-1.48941	-0.257912	-0.176843	0.343539	-0.0782324	0.884008	0.748996	P35659	Protein DEK OS=Homo sapiens OX=9606 GN=DEK PE=1 SV=1	DEK	>sp|P35659|DEK_HUMAN Protein DEK OS=Homo sapiens OX=9606 GN=DEK PE=1 SV=1	PD/HC	3.66829	0.00021464	0.00381265	0.844551	0.88	0.0614071	0
-0.18495	-0.230587	-0.88835	-0.162279	-0.139846	0.494948	0.894936	-0.253681	0.554833	-0.13992	-0.659792	-0.726877	-0.651526	0.341475	-1.08573	1.07633	0.481025	0.556716	0.294805	0.56747	0.482829	-0.365628	-0.229449	-0.3519	-0.395347	0.0566645	0.650392	-0.174328	1.32219	-0.307277	Q8N135	Leucine-rich repeat LGI family member 4 OS=Homo sapiens OX=9606 GN=LGI4 PE=1 SV=1	LGI4	>sp|Q8N135|LGI4_HUMAN Leucine-rich repeat LGI family member 4 OS=Homo sapiens OX=9606 GN=LGI4 PE=1 SV=1	PD/HC	3.98874	0.000102626	0.00382118	0.754871	0.884444	0.0617349	0
-0.751474	-0.580639	-0.672851	-0.462249	-0.0238203	0.93476	-0.0156271	-0.998118	0.583703	0.709356	-0.482069	-0.0304994	0.115104	-0.458052	-1.72628	0.755789	0.169167	0.28667	0.530047	0.269475	-0.354327	0.0478106	-0.623418	-0.531406	-0.198361	0.407368	0.358574	0.702661	-0.400583	0.487208	P11908	Ribose-phosphate pyrophosphokinase 2 OS=Homo sapiens OX=9606 GN=PRPS2 PE=1 SV=2	PRPS2	>sp|P11908|PRPS2_HUMAN Ribose-phosphate pyrophosphokinase 2 OS=Homo sapiens OX=9606 GN=PRPS2 PE=1 SV=2	PD/HC	3.91045	0.000122898	0.0039627	0.767532	0.902222	0.0665818	0
0.167519	1.30517	0.841163	0.484124	-0.815244	-0.970342	-0.151889	-0.861688	-0.186729	-0.952817	1.74543	0.196397	-0.0110517	-0.0669194	0.556296	-0.540781	-1.28914	0.310831	-0.573756	-0.980352	-0.00328082	0.282555	0.168642	0.275802	0.487135	0.745994	-0.762569	-0.77894	-0.347143	-0.128887	Q14554	Protein disulfide-isomerase A5 OS=Homo sapiens OX=9606 GN=PDIA5 PE=1 SV=1	PDIA5	>sp|Q14554|PDIA5_HUMAN Protein disulfide-isomerase A5 OS=Homo sapiens OX=9606 GN=PDIA5 PE=1 SV=1	PD/HC	3.56801	0.000270387	0.00396279	-0.872129	0.128889	0.0725261	0
-0.0719951	0.485528	1.34874	0.360606	0.307667	-1.01785	-0.148678	0.319986	-0.875083	-0.225259	-0.128228	0.537856	0.99303	-0.256321	1.37776	-1.01821	0.12987	-0.619575	-0.533725	-0.985867	-0.203747	-0.659896	1.33286	0.36059	0.333616	-0.82738	-0.373592	-0.259857	-0.909066	0.481773	P16278	Beta-galactosidase OS=Homo sapiens OX=9606 GN=GLB1 PE=1 SV=2	GLB1	>sp|P16278|BGAL_HUMAN Beta-galactosidase OS=Homo sapiens OX=9606 GN=GLB1 PE=1 SV=2	PD/HC	3.58116	0.000262323	0.00397216	-0.865372	0.128889	0.0633921	0
0.571917	0.500359	0.331019	0.641902	0.0134673	-2.5984	-1.48177	0.084992	-0.638721	-0.351608	-1.59434	0.216009	0.939838	-0.244218	0.719091	-0.761599	-0.508554	0.140155	-0.362076	0.133658	0.533686	0.326395	0.415861	0.550647	0.287822	0.05534	-0.997369	-2.41744	-0.861634	-0.670083	Q92552	28S ribosomal protein S27, mitochondrial OS=Homo sapiens OX=9606 GN=MRPS27 PE=1 SV=3	MRPS27	>sp|Q92552|RT27_HUMAN 28S ribosomal protein S27, mitochondrial OS=Homo sapiens OX=9606 GN=MRPS27 PE=1 SV=3	PD/HC	3.20124	0.000629162	0.00400903	-1.02964	0.0933333	0.0616843	0
-1.19472	-0.972558	-1.16987	-1.09954	-1.24496	0.365223	1.09122	0.309488	-0.705688	2.01494	-2.19451	0.46133	-1.38105	-0.385754	-0.250282	0.063475	1.1467	0.619321	1.21068	-0.906794	-2.15651	-0.320406	-0.301315	-0.343346	0.77681	0.229712	0.632003	-1.52839	0.0385592	2.20865	P04839	Cytochrome b-245 heavy chain OS=Homo sapiens OX=9606 GN=CYBB PE=1 SV=2	CYBB	>sp|P04839|CY24B_HUMAN Cytochrome b-245 heavy chain OS=Homo sapiens OX=9606 GN=CYBB PE=1 SV=2	PD/HC	2.94004	0.00114805	0.0040181	1.23772	0.826667	0.0819783	0.00746269
-2.09783	-2.68792	-1.91948	0.451447	0.198883	2.85224	3.6877	0.715472	1.51545	1.32147	-1.2743	3.16213	-2.79783	-1.28572	-0.293358	-0.805249	2.72387	0.216178	-1.86365	0.935358	-1.20404	-0.285891	-1.4547	-0.737827	0.571889	-0.319625	2.5342	0.624552	-0.330408	2.31621	Q9NYZ4	Sialic acid-binding Ig-like lectin 8 OS=Homo sapiens OX=9606 GN=SIGLEC8 PE=1 SV=2	SIGLEC8	>sp|Q9NYZ4|SIGL8_HUMAN Sialic acid-binding Ig-like lectin 8 OS=Homo sapiens OX=9606 GN=SIGLEC8 PE=1 SV=2	PD/HC	2.58158	0.0026207	0.00401814	1.85189	0.813333	0.0795903	0.0169851
0.139519	-0.760793	-1.0883	-0.943222	-1.06619	0.0892373	0.186913	-0.333692	0.338459	0.708617	-1.15057	0.0318009	-0.609559	0.147921	-1.2574	0.691811	0.863465	0.484397	0.0480802	0.567671	0.304996	-0.268707	-0.576876	-0.92991	0.303768	-0.402417	0.529942	-0.0372678	0.195398	0.00121502	Q13409	Cytoplasmic dynein 1 intermediate chain 2 OS=Homo sapiens OX=9606 GN=DYNC1I2 PE=1 SV=3	DYNC1I2	>sp|Q13409|DC1I2_HUMAN Cytoplasmic dynein 1 intermediate chain 2 OS=Homo sapiens OX=9606 GN=DYNC1I2 PE=1 SV=3	PD/HC	3.82863	0.000148379	0.00402727	0.777023	0.848889	0.0698223	0.00334448
0.627755	0.166093	1.14905	0.287046	0.0192504	-0.245121	-0.42134	0.0448338	0.320153	-0.711739	0.627137	0.415974	1.04804	-0.187527	0.629767	-0.429794	0.135307	-0.771394	0.0862414	-0.30431	0.369968	0.461659	0.302024	1.32663	-0.185309	-0.329506	0.223265	-0.0215531	-0.326097	-0.471424	Q9Y6K8	Adenylate kinase isoenzyme 5 OS=Homo sapiens OX=9606 GN=AK5 PE=1 SV=2	AK5	>sp|Q9Y6K8|KAD5_HUMAN Adenylate kinase isoenzyme 5 OS=Homo sapiens OX=9606 GN=AK5 PE=1 SV=2	PD/HC	4.25596	5.5468e-05	0.00402733	-0.685336	0.0933333	0.0515279	0
-0.406416	-0.475821	-0.608503	-0.705706	-1.00331	0.394879	0.644921	-0.356592	-0.403886	0.133155	-0.35549	-0.697522	-0.827754	0.0116217	-0.432393	0.839082	0.499257	0.442469	0.270849	0.619402	-0.292602	0.233083	-0.539196	-0.397746	-0.00170882	0.0262885	-0.452913	0.393848	0.493115	-0.134547	Q9Y224	RNA transcription, translation and transport factor protein OS=Homo sapiens OX=9606 GN=RTRAF PE=1 SV=1	RTRAF	>sp|Q9Y224|RTRAF_HUMAN RNA transcription, translation and transport factor protein OS=Homo sapiens OX=9606 GN=RTRAF PE=1 SV=1	PD/HC	4.40727	3.91501e-05	0.00403653	0.660586	0.893333	0.0562193	0
-1.27994	-0.17111	-0.707974	-1.44284	-0.0743562	0.811184	-0.448224	0.731533	-1.45833	1.01632	0.579421	-1.88352	-1.42546	0.316563	-0.214434	0.566308	0.407036	0.602913	2.0047	0.307603	-1.25011	-1.01058	-0.869633	0.427288	-1.37931	0.817134	1.71321	0.952229	-1.23573	0.294912	P42025	Beta-centractin OS=Homo sapiens OX=9606 GN=ACTR1B PE=1 SV=1	ACTR1B	>sp|P42025|ACTY_HUMAN Beta-centractin OS=Homo sapiens OX=9606 GN=ACTR1B PE=1 SV=1	PD/HC	3.02546	0.000943052	0.00403661	1.16459	0.831111	0.0769294	0.00806452
-0.440269	0.156233	-0.546742	-0.765263	-0.923451	0.66007	0.739701	0.0749594	0.630119	0.857396	-0.124069	-0.443417	-1.29171	0.144727	-0.218863	1.39867	0.497972	0.281516	0.189184	-0.485028	-0.276463	0.580241	0.00304869	-0.859543	-0.35572	-0.507291	0.241789	0.498079	0.659106	0.58267	Q96AP7	Endothelial cell-selective adhesion molecule OS=Homo sapiens OX=9606 GN=ESAM PE=1 SV=1	ESAM	>sp|Q96AP7|ESAM_HUMAN Endothelial cell-selective adhesion molecule OS=Homo sapiens OX=9606 GN=ESAM PE=1 SV=1	PD/HC	3.82959	0.000148051	0.0040367	0.778678	0.875556	0.067185	0
-1.84326	-1.65032	-0.589977	-0.943261	-2.5018	1.20869	1.50803	-1.01365	1.66523	-0.149465	-0.441551	-1.98132	-1.3646	0.981156	-1.85359	1.67044	0.212779	-0.0986568	1.05471	-0.365872	0.642039	0.0211371	0.0167523	-2.20688	0.421072	1.67039	0.200738	0.239794	-0.64033	-0.436446	P08913	Alpha-2A adrenergic receptor OS=Homo sapiens OX=9606 GN=ADRA2A PE=1 SV=3	ADRA2A	>sp|P08913|ADA2A_HUMAN Alpha-2A adrenergic receptor OS=Homo sapiens OX=9606 GN=ADRA2A PE=1 SV=3	PD/HC	2.85123	0.00140855	0.00404505	1.33472	0.804444	0.0785916	0.0170132
1.11657	0.444798	0.667181	0.720155	-0.076955	-1.2545	-0.600811	0.13077	-0.296499	-0.122032	0.384276	0.542269	0.59257	-0.160329	1.26712	-0.214303	-0.280676	0.29869	0.514311	-0.498624	0.280064	0.0627557	-0.0749085	1.16949	0.123164	0.0933905	-0.51041	-0.511863	-0.555215	-0.202771	Q9H173	Nucleotide exchange factor SIL1 OS=Homo sapiens OX=9606 GN=SIL1 PE=1 SV=1	SIL1	>sp|Q9H173|SIL1_HUMAN Nucleotide exchange factor SIL1 OS=Homo sapiens OX=9606 GN=SIL1 PE=1 SV=1	PD/HC	3.99669	0.000100766	0.00404598	-0.737917	0.106667	0.0546605	0
1.72678	1.00036	0.976282	-0.342092	-0.897271	0.519734	-0.602202	0.11943	-0.766554	-1.15674	0.828082	0.0223391	1.98311	1.2702	0.713541	-1.47614	-0.883444	-0.165685	0.118632	-0.769324	0.350408	0.358979	1.34355	-1.23321	1.22425	-0.320959	-0.871276	-0.296281	0.665716	-1.17165	Q9BS40	Latexin OS=Homo sapiens OX=9606 GN=LXN PE=1 SV=2	LXN	>sp|Q9BS40|LXN_HUMAN Latexin OS=Homo sapiens OX=9606 GN=LXN PE=1 SV=2	PD/HC	3.1268	0.000746792	0.0040463	-1.09214	0.182222	0.0863494	0.0163934
1.14731	0.568425	0.989156	0.21814	-0.338541	-0.814076	-0.837983	0.326802	-1.52863	-0.0673211	-0.780762	0.518604	1.18547	-0.293766	1.23961	-0.461018	-0.16024	0.281437	-0.0799806	-0.253115	0.594128	0.52954	0.345699	0.160169	0.640622	0.047455	-0.747858	-0.885458	0.0225369	-0.895314	Q02818	Nucleobindin-1 OS=Homo sapiens OX=9606 GN=NUCB1 PE=1 SV=4	NUCB1	>sp|Q02818|NUCB1_HUMAN Nucleobindin-1 OS=Homo sapiens OX=9606 GN=NUCB1 PE=1 SV=4	PD/HC	3.57346	0.000267018	0.00405381	-0.851771	0.133333	0.0673163	0
0.751192	-0.209884	-0.406954	-0.0102852	-1.76303	0.372777	0.173274	1.45631	-1.35934	1.30802	-1.20795	-0.106837	-1.10512	-0.98353	-0.13776	1.54544	0.0469403	0.948881	0.20948	1.05707	-0.721701	0.819276	-1.51716	-0.980821	-0.0770942	0.452137	0.200625	0.747228	-0.155602	1.27667	Q9Y3Y2	Chromatin target of PRMT1 protein OS=Homo sapiens OX=9606 GN=CHTOP PE=1 SV=2	CHTOP	>sp|Q9Y3Y2|CHTOP_HUMAN Chromatin target of PRMT1 protein OS=Homo sapiens OX=9606 GN=CHTOP PE=1 SV=2	PD/HC	3.16053	0.00069099	0.0040553	1.06251	0.853333	0.0744107	0.00340136
1.5239	1.49976	1.11183	-0.429219	-0.0263851	-1.36582	-0.377844	-0.274882	-0.0788366	0.175576	-0.247508	0.346612	2.61341	-0.0615722	1.56214	-0.604253	0.111622	0.053268	1.31119	-0.480139	1.00567	1.30803	0.805395	-0.0920624	1.35985	0.637149	-0.623954	-1.13585	-0.356569	-0.95442	P37268	Squalene synthase OS=Homo sapiens OX=9606 GN=FDFT1 PE=1 SV=1	FDFT1	>sp|P37268|FDFT_HUMAN Squalene synthase OS=Homo sapiens OX=9606 GN=FDFT1 PE=1 SV=1	PD/HC	3.13246	0.000737122	0.00405543	-1.08291	0.164444	0.0725688	0.00597015
-0.713933	-0.220482	-1.07263	-0.716813	-0.366704	-0.128354	0.962612	0.253443	0.0872084	1.07564	-0.953131	0.190739	-0.394133	-0.249521	-0.320024	-0.345496	0.853602	0.239749	0.469467	-0.22954	-0.669903	-0.179394	0.0840292	-0.50381	0.0390396	-0.087067	0.790523	0.203429	-0.256779	1.13103	Q5HYB6	Epididymis luminal protein 189 OS=Homo sapiens OX=9606 GN=TPM3 PE=1 SV=1	TPM3	>tr|Q5HYB6|Q5HYB6_HUMAN Epididymis luminal protein 189 OS=Homo sapiens OX=9606 GN=TPM3 PE=1 SV=1	PD/HC	3.97646	0.000105569	0.00406292	0.737742	0.888889	0.0584135	0
-0.203751	-0.0797096	0.103146	-0.700311	-0.771719	1.86925	0.326268	-0.500524	0.402757	0.407817	0.267422	-1.02825	-1.53105	-0.00298397	0.951514	1.08908	0.764728	1.11626	1.78949	0.615378	-0.365197	-0.436699	0.110453	0.536008	-0.519327	1.33631	1.1548	1.86802	-0.504634	-0.235659	Q8N4L2	Type 2 phosphatidylinositol 4,5-bisphosphate 4-phosphatase OS=Homo sapiens OX=9606 GN=PIP4P2 PE=1 SV=1	PIP4P2	>sp|Q8N4L2|PP4P2_HUMAN Type 2 phosphatidylinositol 4,5-bisphosphate 4-phosphatase OS=Homo sapiens OX=9606 GN=PIP4P2 PE=1 SV=1	PD/HC	3.21661	0.000607279	0.00409821	1.01132	0.84	0.07419	0.0058309
-4.42019	0.411277	1.90904	-2.26041	-0.480513	-0.612335	0.703467	0.110857	3.3445	-1.87365	-6.82629	-1.26007	-1.25269	3.6494	-4.5741	3.81765	1.85264	0.793036	-4.62761	-3.6846	-5.57272	-6.37383	-2.33662	-3.66552	-3.18211	6.40222	0.906888	0.125235	5.59518	1.45044	P00738	Haptoglobin OS=Homo sapiens OX=9606 GN=HP PE=1 SV=1	HP	>sp|P00738|HPT_HUMAN Haptoglobin OS=Homo sapiens OX=9606 GN=HP PE=1 SV=1	PD/HC	2.30185	0.00499062	0.00410738	3.36929	0.782222	0.0867232	0.0229008
-1.55042	-0.379875	-1.32366	-0.0166864	-0.281751	0.642958	0.232834	1.40558	0.0668015	0.971781	0.907434	-1.10044	1.43766	-0.639369	-0.494935	0.991277	1.07967	-1.21544	0.111601	-0.7331	-1.63817	-2.0806	-1.12815	-0.025252	-1.64777	-0.258826	2.13364	1.00644	0.392097	2.45049	Q9Y5N1	Histamine H3 receptor OS=Homo sapiens OX=9606 GN=HRH3 PE=1 SV=2	HRH3	>sp|Q9Y5N1|HRH3_HUMAN Histamine H3 receptor OS=Homo sapiens OX=9606 GN=HRH3 PE=1 SV=2	PD/HC	2.87923	0.00132061	0.00414254	1.28265	0.835556	0.0803232	0.00573066
2.16239	-0.101446	1.06976	0.60891	-1.0675	0.848229	-1.35899	0.243882	-0.769233	0.5702	0.209212	0.770388	1.83909	0.414743	1.31238	-0.859635	-0.290571	-0.421807	-0.21012	-1.70755	1.65678	-1.06152	1.59406	0.877601	0.295713	-0.297815	-0.590844	-0.451721	-1.00828	-0.0588595	P06737	Glycogen phosphorylase, liver form OS=Homo sapiens OX=9606 GN=PYGL PE=1 SV=4	PYGL	>sp|P06737|PYGL_HUMAN Glycogen phosphorylase, liver form OS=Homo sapiens OX=9606 GN=PYGL PE=1 SV=4	PD/HC	3.03465	0.000923315	0.00416	-1.12958	0.173333	0.0804136	0.0104987
0.739455	0.841797	1.79706	0.92006	0.236087	-1.19053	-0.8689	0.00902737	-0.905134	-1.19807	0.417464	0.117261	1.14699	-0.616716	1.96586	-1.47243	-1.33992	0.0573844	-0.396294	0.286629	-1.36834	1.23396	0.344615	0.602765	0.302212	0.619937	0.410294	0.445098	-0.86125	-1.28738	Q6PIL6	Kv channel-interacting protein 4 OS=Homo sapiens OX=9606 GN=KCNIP4 PE=1 SV=1	KCNIP4	>sp|Q6PIL6|KCIP4_HUMAN Kv channel-interacting protein 4 OS=Homo sapiens OX=9606 GN=KCNIP4 PE=1 SV=1	PD/HC	3.07167	0.000847872	0.00427494	-1.09147	0.168889	0.0756712	0.0106101
0.575425	0.00629773	0.439847	0.318967	0.312932	0.0880169	-0.594067	-0.129324	-0.0759747	-0.43393	0.461726	-0.166193	0.175246	0.360724	0.152044	-0.235637	-0.271357	-0.0117809	0.0793456	-0.0995072	0.239696	0.153126	0.428179	0.160741	0.452617	-0.379332	-0.597448	-0.6593	0.134655	-0.510787	Q13144	Translation initiation factor eIF-2B subunit epsilon OS=Homo sapiens OX=9606 GN=EIF2B5 PE=1 SV=3	EIF2B5	>sp|Q13144|EI2BE_HUMAN Translation initiation factor eIF-2B subunit epsilon OS=Homo sapiens OX=9606 GN=EIF2B5 PE=1 SV=3	PD/HC	5.74838	1.78492e-06	0.00431788	-0.517854	0.0444444	0.0334611	0
-0.409222	-0.121056	-0.537125	-1.49474	-1.62318	0.894929	0.112154	0.600973	0.210867	-0.123533	-1.14775	-0.978434	-0.834037	-0.676646	0.452555	0.314685	0.798072	0.767045	1.07725	-0.0426427	-0.449083	0.269615	-0.135361	0.120373	-0.418012	0.266565	0.596781	1.44679	-0.886343	-0.520742	P20645	Cation-dependent mannose-6-phosphate receptor OS=Homo sapiens OX=9606 GN=M6PR PE=1 SV=1	M6PR	>sp|P20645|MPRD_HUMAN Cation-dependent mannose-6-phosphate receptor OS=Homo sapiens OX=9606 GN=M6PR PE=1 SV=1	PD/HC	3.40854	0.000390351	0.00431858	0.899663	0.848889	0.069804	0.00324675
0.025887	-0.943297	0.0088623	-1.11052	-1.13512	0.0858394	0.659248	0.194702	1.04663	0.827104	-0.554849	-0.588396	-1.16415	0.178176	-0.40402	0.554787	0.358023	0.664522	0.935086	0.515946	0.73853	0.604001	-0.11669	-1.17774	-0.433811	0.20693	0.0600833	0.124918	0.379884	-0.469452	Q6EEV4	DNA-directed RNA polymerase II subunit GRINL1A, isoforms 4/5 OS=Homo sapiens OX=9606 GN=POLR2M PE=1 SV=1	POLR2M	>sp|Q6EEV4|GL1AD_HUMAN DNA-directed RNA polymerase II subunit GRINL1A, isoforms 4/5 OS=Homo sapiens OX=9606 GN=POLR2M PE=1 SV=1;>tr|E9PP13|E9PP13_HUMAN DNA-directed RNA polymerase II subunit GRINL1A, isoforms 4/5 OS=Homo sapiens OX=9606 GN=POLR2M PE=1 SV=2	PD/HC	3.62708	0.000236006	0.00435965	0.814493	0.862222	0.0712512	0.00390625
-1.06185	-0.180294	-0.339294	-0.680326	-0.433106	-0.20949	0.534264	0.996239	0.852417	0.797629	-0.647495	-0.668482	-0.8531	-0.884503	-0.172834	0.318448	0.698998	1.73054	1.52364	0.798169	-0.329398	-0.228486	0.0930831	-1.18122	1.54199	0.11608	0.818902	-1.1287	0.285944	0.189835	Q92692	Nectin-2 OS=Homo sapiens OX=9606 GN=NECTIN2 PE=1 SV=1	NECTIN2	>sp|Q92692|NECT2_HUMAN Nectin-2 OS=Homo sapiens OX=9606 GN=NECTIN2 PE=1 SV=1	PD/HC	3.27717	0.000528241	0.00436044	0.956549	0.866667	0.0803894	0.00434783
0.119613	0.315957	0.267096	0.42037	-0.0699804	-0.141364	-1.03236	-0.780065	-0.121511	0.0287404	0.320134	0.376569	0.127607	0.336859	0.0136295	-0.335864	-0.0134802	-0.601664	-0.201248	-0.645985	0.434915	0.13352	0.159557	0.745283	0.131632	0.296521	-0.539425	0.0171575	-0.39551	-0.252327	Q13023	A-kinase anchor protein 6 OS=Homo sapiens OX=9606 GN=AKAP6 PE=1 SV=3	AKAP6	>sp|Q13023|AKAP6_HUMAN A-kinase anchor protein 6 OS=Homo sapiens OX=9606 GN=AKAP6 PE=1 SV=3	PD/HC	5.05275	8.85619e-06	0.00436123	-0.570076	0.0577778	0.040333	0
-1.15117	-0.612354	-0.53769	-0.784295	-0.368455	0.808017	0.534176	-0.312448	0.0339468	-0.13855	-0.0849382	-1.32224	-0.959899	-0.250404	-0.535544	0.656236	0.419544	0.556696	0.451409	0.471967	-0.0317775	-0.0611847	-0.262996	0.0590729	-0.314215	0.293633	0.14513	0.0774356	-0.123429	-0.668542	Q7L5N1	COP9 signalosome complex subunit 6 OS=Homo sapiens OX=9606 GN=COPS6 PE=1 SV=1	COPS6	>sp|Q7L5N1|CSN6_HUMAN COP9 signalosome complex subunit 6 OS=Homo sapiens OX=9606 GN=COPS6 PE=1 SV=1	PD/HC	4.10115	7.92226e-05	0.00440175	0.694887	0.884444	0.0625783	0
-2.98048	3.20078	-0.127515	-1.86793	-0.875985	1.26229	-0.314925	0.00154675	1.92891	0.872604	-0.603342	-0.844289	-1.07336	0.713556	-2.75473	2.88224	0.564727	1.16182	1.33642	-3.06268	0.299131	-1.83	-2.43521	-3.52429	-1.23804	5.28529	1.31351	-1.01289	4.12557	0.155169	P19652	Alpha-1-acid glycoprotein 2 OS=Homo sapiens OX=9606 GN=ORM2 PE=1 SV=2	ORM2	>sp|P19652|A1AG2_HUMAN Alpha-1-acid glycoprotein 2 OS=Homo sapiens OX=9606 GN=ORM2 PE=1 SV=2	PD/HC	2.44826	0.00356236	0.00440263	2.16275	0.822222	0.0815964	0.00705882
0.104619	-1.35833	-1.22886	-1.1314	-0.800428	-0.481504	0.430928	-0.637391	0.415948	0.88648	-0.528644	-0.417836	0.0833112	0.222716	-0.517773	-0.278712	1.10743	1.32442	-0.0166078	0.559762	-0.119742	-0.469912	-0.557827	-0.556164	-0.318929	0.845736	0.260471	0.191208	-0.445057	0.62004	P49006	MARCKS-related protein OS=Homo sapiens OX=9606 GN=MARCKSL1 PE=1 SV=2	MARCKSL1	>sp|P49006|MRP_HUMAN MARCKS-related protein OS=Homo sapiens OX=9606 GN=MARCKSL1 PE=1 SV=2	PD/HC	3.57984	0.000263123	0.00445316	0.825223	0.857778	0.0665327	0.00371747
-0.110162	0.390437	0.512459	-0.148906	0.592996	-0.151086	-0.618111	-1.1887	0.422044	-0.252811	0.800375	0.112438	0.725749	-0.0961928	0.63723	-0.774463	-0.0485402	0.202865	-0.0109872	-0.410638	0.750062	0.292775	0.361314	0.248186	0.488576	0.0763563	-0.541138	-0.602404	-0.18648	-0.123669	O14787	Transportin-2 OS=Homo sapiens OX=9606 GN=TNPO2 PE=1 SV=3	TNPO2	>sp|O14787|TNPO2_HUMAN Transportin-2 OS=Homo sapiens OX=9606 GN=TNPO2 PE=1 SV=3	PD/HC	4.35157	4.45069e-05	0.00446087	-0.651006	0.0977778	0.0529811	0
-0.369171	-0.386458	-0.872248	-0.751316	-0.450389	-0.211799	-0.386076	-0.431509	0.756767	0.423821	-0.924372	-0.617289	-0.825391	-0.459056	-0.518322	0.110434	0.709916	0.412764	0.405863	0.466213	0.444182	-0.755318	-0.137898	-0.490663	-0.289265	0.325808	-0.20805	0.0613752	-0.412534	0.442884	Q96S66	Chloride channel CLIC-like protein 1 OS=Homo sapiens OX=9606 GN=CLCC1 PE=1 SV=1	CLCC1	>sp|Q96S66|CLCC1_HUMAN Chloride channel CLIC-like protein 1 OS=Homo sapiens OX=9606 GN=CLCC1 PE=1 SV=1	PD/HC	4.29267	5.09722e-05	0.00451193	0.657923	0.888889	0.0610219	0
-1.21744	-0.728902	-1.04017	-0.67159	-0.31004	0.31117	0.344586	-0.245312	0.36017	-0.147839	-0.497649	-0.600442	-0.45705	-0.132074	-0.916723	0.245119	0.858264	-0.00573305	0.0991604	0.100681	0.12405	-0.253935	-0.0764317	-0.406266	-0.455521	-0.338861	0.46861	0.197103	-0.151275	-0.309281	Q9NT62	Ubiquitin-like-conjugating enzyme ATG3 OS=Homo sapiens OX=9606 GN=ATG3 PE=1 SV=1	ATG3	>sp|Q9NT62|ATG3_HUMAN Ubiquitin-like-conjugating enzyme ATG3 OS=Homo sapiens OX=9606 GN=ATG3 PE=1 SV=1	PD/HC	4.4783	3.32429e-05	0.00454545	0.62845	0.906667	0.0516579	0
-0.476792	-0.510227	-0.311267	-0.22034	-0.0390587	0.69175	0.30299	-0.530506	0.192136	0.0267451	-0.307003	-0.6982	-0.675216	0.0892185	-0.403613	0.428689	0.254937	0.440302	0.292117	0.111412	-0.408872	-0.31174	-0.314224	-0.00386192	-0.331201	0.432695	0.0147762	0.61369	-0.138322	0.139786	Q86X76	Deaminated glutathione amidase OS=Homo sapiens OX=9606 GN=NIT1 PE=1 SV=2	NIT1	>sp|Q86X76|NIT1_HUMAN Deaminated glutathione amidase OS=Homo sapiens OX=9606 GN=NIT1 PE=1 SV=2	PD/HC	5.23529	5.8172e-06	0.00461935	0.546373	0.92	0.0593043	0
-1.50037	1.35185	0.82843	-1.83096	-0.168479	-0.41895	5.37425	2.07919	-1.27622	1.62224	-2.1966	2.49251	-0.459877	0.174946	-1.5294	0.280914	0.359021	1.51339	2.34935	-1.16936	-0.240184	-2.15124	-0.221164	-1.12252	-0.946133	1.61788	1.36552	0.79165	2.88974	2.22058	P0C0L4	Complement C4-A OS=Homo sapiens OX=9606 GN=C4A PE=1 SV=2	C4A	>sp|P0C0L4|CO4A_HUMAN Complement C4-A OS=Homo sapiens OX=9606 GN=C4A PE=1 SV=2	PD/HC	2.53098	0.00294455	0.00462069	1.80789	0.808889	0.0787335	0.0177515
-5.41386	-0.879132	-2.41934	-4.24463	-0.720954	3.72825	2.10208	3.03277	0.127404	2.8752	5.63882	-1.50882	-1.86577	-0.639875	1.91532	-1.56231	2.4966	0.674695	8.97181	-5.40337	-3.79244	-5.57674	-2.70246	2.90372	-3.50277	5.05056	7.02207	5.07766	-2.88072	1.80537	Q9UBL0	cAMP-regulated phosphoprotein 21 OS=Homo sapiens OX=9606 GN=ARPP21 PE=1 SV=2	ARPP21	>sp|Q9UBL0|ARP21_HUMAN cAMP-regulated phosphoprotein 21 OS=Homo sapiens OX=9606 GN=ARPP21 PE=1 SV=2	PD/HC	2.22984	0.00589062	0.00462203	3.72847	0.782222	0.0887284	0.0226244
-0.893799	-0.5524	-0.266161	-0.252128	-0.478765	-0.66878	1.64185	-0.297533	0.228328	0.392261	-1.38322	0.191243	-0.377023	-0.501118	-1.24495	0.619041	0.777496	0.812655	0.535723	0.202546	-0.54142	-0.127882	-0.513427	-0.32565	0.289928	-0.271616	-0.0621157	-0.475167	1.03384	1.48556	Q7L5N7	Lysophosphatidylcholine acyltransferase 2 OS=Homo sapiens OX=9606 GN=LPCAT2 PE=1 SV=1	LPCAT2	>sp|Q7L5N7|PCAT2_HUMAN Lysophosphatidylcholine acyltransferase 2 OS=Homo sapiens OX=9606 GN=LPCAT2 PE=1 SV=1	PD/HC	3.43637	0.000366129	0.00465096	0.862057	0.853333	0.0702984	0.00357143
1.40417	0.210215	0.298022	0.488453	-0.446231	-0.339128	-0.9077	-0.14278	-0.263064	-0.338961	0.13509	0.464075	0.780216	0.348247	0.321039	0.322663	0.116519	-0.449387	0.227168	-0.395716	1.43286	0.592825	0.32814	-0.19752	0.547789	-0.025854	-0.949545	-0.350981	0.140167	-1.06337	Q9H9S3	Protein transport protein Sec61 subunit alpha isoform 2 OS=Homo sapiens OX=9606 GN=SEC61A2 PE=2 SV=3	SEC61A2	>sp|Q9H9S3|S61A2_HUMAN Protein transport protein Sec61 subunit alpha isoform 2 OS=Homo sapiens OX=9606 GN=SEC61A2 PE=2 SV=3	PD/HC	3.82992	0.000147937	0.00465236	-0.741824	0.106667	0.0596893	0
-0.474603	-1.43473	0.19162	-0.55102	-0.246516	1.13553	0.292958	-0.19461	0.584717	0.739607	-0.413976	0.166467	-0.808961	0.299113	-0.837988	0.650395	1.14046	-0.174549	-0.555557	0.420293	-0.613475	-0.281021	-0.485525	-0.20765	0.0501833	0.431071	0.500882	-0.396189	0.570744	0.656452	Q9BVC5	Ashwin OS=Homo sapiens OX=9606 GN=C2orf49 PE=1 SV=1	C2orf49	>sp|Q9BVC5|ASHWN_HUMAN Ashwin OS=Homo sapiens OX=9606 GN=C2orf49 PE=1 SV=1	PD/HC	3.7397	0.000182098	0.00470085	0.763352	0.88	0.0639662	0
1.0395	0.320279	0.95467	0.279535	-0.403952	-0.217448	-0.429294	-0.273382	-0.217062	0.118157	-0.508359	0.951256	1.08464	-0.157311	1.16535	-0.344237	0.416231	-0.153553	0.107584	-0.0719148	0.652925	0.661779	1.15751	0.201455	0.802317	0.0882549	-0.443223	-0.369642	-0.163281	-0.662783	P05388	60S acidic ribosomal protein P0 OS=Homo sapiens OX=9606 GN=RPLP0 PE=1 SV=1	RPLP0	>sp|P05388|RLA0_HUMAN 60S acidic ribosomal protein P0 OS=Homo sapiens OX=9606 GN=RPLP0 PE=1 SV=1	PD/HC	3.906	0.000124164	0.004742	-0.721146	0.155556	0.0792465	0.00651466
-1.44076	-0.174554	-1.48996	0.918656	-0.798566	-0.524875	0.661144	1.71539	0.604916	0.0643969	-1.23937	-0.440049	-1.44526	0.154738	-0.662911	0.202348	1.18058	0.833442	-0.0462628	1.06246	-0.580707	0.49072	-0.00777873	-1.70837	-0.608818	0.15518	0.677701	-1.04949	0.370659	0.237404	P62805	Histone H4 OS=Homo sapiens OX=9606 GN=HIST1H4A PE=1 SV=2	HIST1H4A	>sp|P62805|H4_HUMAN Histone H4 OS=Homo sapiens OX=9606 GN=HIST1H4A PE=1 SV=2	PD/HC	3.11945	0.000759545	0.00474894	1.01187	0.844444	0.0717398	0.0030303
2.41502	1.40515	2.37706	-0.398878	-1.52392	-1.13997	-0.452678	2.90292	1.1378	-2.02923	0.772712	1.36197	0.899641	0.735923	1.44197	-0.311415	-1.88152	-0.460103	-0.314748	-0.669833	0.978806	-0.0452655	1.61037	-0.109227	1.67349	0.648149	-2.40297	-1.81477	-2.61354	-0.362679	P18827	Syndecan-1 OS=Homo sapiens OX=9606 GN=SDC1 PE=1 SV=3	SDC1	>sp|P18827|SDC1_HUMAN Syndecan-1 OS=Homo sapiens OX=9606 GN=SDC1 PE=1 SV=3	PD/HC	2.62091	0.0023938	0.00475424	-1.55729	0.164444	0.0785264	0.00576369
0.308838	0.461518	1.00661	0.601446	0.273133	-0.373503	-0.289592	-0.0702365	0.644825	-0.391967	-0.0090796	0.324379	0.499274	0.380166	0.367005	0.116596	-0.237654	0.114311	-0.247772	-0.476859	0.17985	0.740255	0.206598	0.173279	0.348784	0.0848667	-0.387372	-0.67943	0.0357543	-0.775596	Q5VTQ0	Tetratricopeptide repeat protein 39B OS=Homo sapiens OX=9606 GN=TTC39B PE=1 SV=4	TTC39B	>sp|Q5VTQ0|TT39B_HUMAN Tetratricopeptide repeat protein 39B OS=Homo sapiens OX=9606 GN=TTC39B PE=1 SV=4	PD/HC	4.76821	1.70527e-05	0.00475584	-0.586379	0.0755556	0.0560844	0
-0.995179	-0.288278	-0.860364	-0.676145	0.295791	2.79405	-0.214777	0.0442446	1.23036	0.259147	0.869903	-0.246321	-0.86539	-0.226956	-0.905927	1.27407	0.539417	-0.390623	0.0448284	0.268363	-0.427371	0.0744766	-0.780677	-0.460931	-0.0639912	0.90327	-0.383932	2.01035	0.583856	0.587897	A0A0G2JIW1	Heat shock 70 kDa protein 1B OS=Homo sapiens OX=9606 GN=HSPA1B PE=1 SV=1	HSPA1B	>tr|A0A0G2JIW1|A0A0G2JIW1_HUMAN Heat shock 70 kDa protein 1B OS=Homo sapiens OX=9606 GN=HSPA1B PE=1 SV=1	PD/HC	3.1174	0.000763129	0.00477637	1.00719	0.862222	0.0664484	0.00408163
-1.43568	-0.61635	2.10878	-1.63359	-0.29132	1.86012	3.65912	2.0103	-3.3387	1.18168	-3.13906	-1.53062	0.0207352	-0.475773	-1.57716	2.70227	-0.425254	2.22752	3.62117	-2.06811	0.55435	-1.27795	-2.13867	-1.58967	-0.425343	3.96315	-0.888436	-0.0440324	5.8756	-0.0387428	A0A096LPE2	SAA2-SAA4 readthrough OS=Homo sapiens OX=9606 GN=SAA2-SAA4 PE=4 SV=1	SAA2-SAA4	>tr|A0A096LPE2|A0A096LPE2_HUMAN SAA2-SAA4 readthrough OS=Homo sapiens OX=9606 GN=SAA2-SAA4 PE=4 SV=1	PD/HC	2.39029	0.00407112	0.00477801	2.24967	0.786667	0.0896984	0.0189573
-0.912026	0.939932	1.27672	1.98149	0.674783	-0.631251	-0.717189	-0.253945	-0.579828	-0.253528	0.27107	-0.314559	0.658994	-0.527779	1.44553	0.0220097	-0.63348	0.856955	0.478731	0.0301781	0.39237	0.730933	1.23812	0.20538	0.575372	-0.476233	-0.757512	-1.4295	-0.630505	-0.592916	Q8TCC3	39S ribosomal protein L30, mitochondrial OS=Homo sapiens OX=9606 GN=MRPL30 PE=1 SV=1	MRPL30	>sp|Q8TCC3|RM30_HUMAN 39S ribosomal protein L30, mitochondrial OS=Homo sapiens OX=9606 GN=MRPL30 PE=1 SV=1	PD/HC	3.22197	0.000599827	0.0048	-0.946957	0.164444	0.0783434	0.00600601
1.17035	0.737164	1.49295	0.0787438	0.240853	-0.722742	-0.181419	0.205216	-0.173069	-0.522656	0.232221	0.040127	0.738018	-0.198274	1.2312	-0.549518	-0.388176	0.939362	0.787408	-0.293547	0.580675	0.371811	0.817798	0.992516	0.801605	0.361299	-0.286355	-1.04711	-0.292176	-0.32407	Q9Y4C2	TRPM8 channel-associated factor 1 OS=Homo sapiens OX=9606 GN=TCAF1 PE=1 SV=3	TCAF1	>sp|Q9Y4C2|TCAF1_HUMAN TRPM8 channel-associated factor 1 OS=Homo sapiens OX=9606 GN=TCAF1 PE=1 SV=3	PD/HC	3.61865	0.00024063	0.00484874	-0.787687	0.133333	0.0683691	0
-0.25211	-0.277776	-0.610216	-1.01561	-0.588337	0.462104	-0.16403	0.288177	0.219764	0.392221	0.0626413	-1.16941	-1.33826	-0.0417416	-0.299295	0.796327	0.600687	0.443861	0.824202	0.166049	-0.149179	-0.352687	-0.0714211	-0.0246982	0.197077	0.255607	0.132186	0.637878	-0.086515	-0.525937	Q969J3	BLOC-1-related complex subunit 5 OS=Homo sapiens OX=9606 GN=BORCS5 PE=1 SV=1	BORCS5	>sp|Q969J3|BORC5_HUMAN BLOC-1-related complex subunit 5 OS=Homo sapiens OX=9606 GN=BORCS5 PE=1 SV=1	PD/HC	4.01123	9.74478e-05	0.00486373	0.691573	0.897778	0.0585278	0
-0.0735501	-0.670131	-1.27235	-0.357581	-0.910207	0.334105	0.580874	0.0394909	-0.0523541	0.135433	-0.593274	-0.350562	-0.410959	-0.296673	-1.92606	0.571569	-0.0981775	-0.264424	-0.0330363	0.270487	-0.602166	-0.102574	-0.42462	-0.922405	0.0611078	-0.750907	0.421053	0.148636	0.180604	0.271019	Q6NXT6	Transmembrane anterior posterior transformation protein 1 homolog OS=Homo sapiens OX=9606 GN=TAPT1 PE=1 SV=1	TAPT1	>sp|Q6NXT6|TAPT1_HUMAN Transmembrane anterior posterior transformation protein 1 homolog OS=Homo sapiens OX=9606 GN=TAPT1 PE=1 SV=1	PD/HC	3.92004	0.000120216	0.00496033	0.707092	0.915556	0.0554355	0
0.230662	1.03114	0.477088	1.68283	0.515734	-1.05461	-0.826216	0.506109	0.0778904	-0.404306	-0.313642	1.104	-0.00191973	1.41169	0.874434	-0.303228	-0.905215	-0.294654	1.70494	-0.39084	0.210877	0.359734	0.415934	1.60117	0.619667	0.788202	-1.09883	-1.27409	-0.607679	-0.302841	Q8WVM0	Dimethyladenosine transferase 1, mitochondrial OS=Homo sapiens OX=9606 GN=TFB1M PE=1 SV=1	TFB1M	>sp|Q8WVM0|TFB1M_HUMAN Dimethyladenosine transferase 1, mitochondrial OS=Homo sapiens OX=9606 GN=TFB1M PE=1 SV=1	PD/HC	3.14934	0.000709024	0.00496667	-0.97365	0.16	0.079447	0.00647249
-0.953125	-1.063	-0.128052	-1.78893	-0.941807	0.401	0.555378	0.213895	0.492686	0.528683	-0.283597	-0.668433	-0.942311	0.0287109	-0.830338	0.816184	1.95213	0.420505	1.39041	0.679565	0.487834	0.0550975	0.19746	-0.135262	0.170522	0.365986	1.36542	-0.00231521	-0.725038	-0.895406	Q6VEQ5	WAS protein family homolog 2 OS=Homo sapiens OX=9606 GN=WASH2P PE=2 SV=2	WASH2P	>sp|Q6VEQ5|WASH2_HUMAN WAS protein family homolog 2 OS=Homo sapiens OX=9606 GN=WASH2P PE=2 SV=2	PD/HC	3.18124	0.000658811	0.00497071	0.956954	0.875556	0.0637106	0
-1.38077	-0.0323242	-0.724491	-1.13361	-1.01622	-1.25282	1.15362	-0.980849	0.25587	1.75194	-1.42237	0.164095	-1.05597	0.256775	-2.26723	0.352854	1.38263	1.3902	0.405894	0.65205	-0.620885	-1.38549	0.44957	-1.5492	0.26368	0.959377	-0.659167	-1.16974	0.676243	1.43285	P08758	Annexin A5 OS=Homo sapiens OX=9606 GN=ANXA5 PE=1 SV=2	ANXA5	>sp|P08758|ANXA5_HUMAN Annexin A5 OS=Homo sapiens OX=9606 GN=ANXA5 PE=1 SV=2	PD/HC	2.86123	0.00137649	0.0049896	1.18703	0.831111	0.0745453	0.00791557
0.38613	-0.147102	0.42406	-0.0460138	-0.275724	-1.01316	-1.50266	0.37832	-0.7341	-0.141974	-0.765437	0.181182	-0.043279	0.353591	0.513543	-0.114162	-0.56943	-0.230323	-0.891342	0.253932	0.270123	0.692169	0.765323	0.585221	0.0922068	0.0207591	-0.871576	-1.91009	-0.737057	-1.14413	Q9P0M9	39S ribosomal protein L27, mitochondrial OS=Homo sapiens OX=9606 GN=MRPL27 PE=1 SV=1	MRPL27	>sp|Q9P0M9|RM27_HUMAN 39S ribosomal protein L27, mitochondrial OS=Homo sapiens OX=9606 GN=MRPL27 PE=1 SV=1	PD/HC	3.51562	0.000305056	0.00499585	-0.812865	0.142222	0.0674548	0
0.192693	-0.492419	-0.465946	-0.251764	0.29823	1.3297	-0.113943	-0.776196	0.477878	0.374214	-0.880463	-0.59497	-0.870945	-0.0474825	-0.507364	0.865701	1.73602	0.645214	0.210837	0.0736294	-0.847255	-0.0929681	-0.725134	-0.331782	0.273828	0.763845	-0.221449	-0.171331	0.876411	0.791327	Q9UKT8	F-box/WD repeat-containing protein 2 OS=Homo sapiens OX=9606 GN=FBXW2 PE=1 SV=2	FBXW2	>sp|Q9UKT8|FBXW2_HUMAN F-box/WD repeat-containing protein 2 OS=Homo sapiens OX=9606 GN=FBXW2 PE=1 SV=2	PD/HC	3.50573	0.000312086	0.00502268	0.813707	0.857778	0.0676364	0.00362319
-0.23899	-0.177414	0.0152251	0.2694	-0.890377	-1.17864	1.41604	0.0680342	-0.418515	-1.14105	-1.43386	-2.33058	-0.478082	-1.36211	-0.486976	0.103017	0.135171	-0.405316	0.625955	1.28498	-0.186215	-1.67017	-1.72025	-1.06107	-2.32604	0.608528	0.797543	0.480721	-0.448754	0.136785	A0A1B0GV38	Gamma-aminobutyric acid receptor subunit alpha-1 OS=Homo sapiens OX=9606 GN=GABRA1 PE=1 SV=1	GABRA1	>tr|A0A1B0GV38|A0A1B0GV38_HUMAN Gamma-aminobutyric acid receptor subunit alpha-1 OS=Homo sapiens OX=9606 GN=GABRA1 PE=1 SV=1	PD/HC	2.9839	0.00103776	0.00503306	1.07613	0.835556	0.0736833	0.00558659
0.868924	0.695924	0.842386	0.37452	-0.644772	-0.160422	-0.410823	0.513586	-0.131134	-0.0454114	0.184745	0.299532	1.01026	-0.0853807	1.28959	0.00467903	0.19472	-0.1584	-0.323695	-0.494181	0.719356	0.537134	0.627977	1.14013	0.100992	-0.0868208	-0.294227	-0.0996181	-0.157349	-0.55503	Q9UBS4	DnaJ homolog subfamily B member 11 OS=Homo sapiens OX=9606 GN=DNAJB11 PE=1 SV=1	DNAJB11	>sp|Q9UBS4|DJB11_HUMAN DnaJ homolog subfamily B member 11 OS=Homo sapiens OX=9606 GN=DNAJB11 PE=1 SV=1	PD/HC	4.05313	8.84841e-05	0.0050352	-0.677696	0.111111	0.0740753	0
0.834625	0.525723	0.781148	0.142321	0.15687	-0.433187	-0.511	0.0807275	-0.0612701	0.0841497	0.207775	0.2893	0.781668	0.172191	0.550433	-0.162137	-0.437282	-0.0620677	0.041605	-0.401354	-0.181008	0.085261	0.129835	0.384861	0.525646	0.110353	-0.34906	-0.933609	0.206986	-0.467126	Q9NZR2	Low-density lipoprotein receptor-related protein 1B OS=Homo sapiens OX=9606 GN=LRP1B PE=1 SV=2	LRP1B	>sp|Q9NZR2|LRP1B_HUMAN Low-density lipoprotein receptor-related protein 1B OS=Homo sapiens OX=9606 GN=LRP1B PE=1 SV=2	PD/HC	4.75002	1.77819e-05	0.00509465	-0.578728	0.0622222	0.0442268	0
-0.278087	-0.102103	-0.141915	-0.914995	0.0284831	0.0810428	0.023146	0.802119	0.373612	-0.362024	-0.203695	-0.966944	-0.642733	-0.74605	0.25041	0.854312	0.423835	0.435666	0.747739	0.491635	-0.232233	0.318236	-0.17847	-0.342923	-0.699746	0.782966	0.696413	0.986044	-0.0339687	-0.593748	P09622	Dihydrolipoyl dehydrogenase, mitochondrial OS=Homo sapiens OX=9606 GN=DLD PE=1 SV=2	DLD	>sp|P09622|DLDH_HUMAN Dihydrolipoyl dehydrogenase, mitochondrial OS=Homo sapiens OX=9606 GN=DLD PE=1 SV=2	PD/HC	3.9077	0.000123681	0.00510062	0.704103	0.875556	0.0630774	0
-2.17096	-0.921425	-0.550415	-2.6029	0.0659574	1.81969	-0.159186	0.211423	0.882548	0.927737	2.01358	-0.774573	-1.09746	-0.474551	0.21648	-0.58065	0.693754	-0.318093	3.34151	-0.463265	-0.88761	-1.90982	-0.573125	0.694549	-1.80892	0.562331	2.57502	1.6562	-0.713194	0.573753	Q6UUV9	CREB-regulated transcription coactivator 1 OS=Homo sapiens OX=9606 GN=CRTC1 PE=1 SV=2	CRTC1	>sp|Q6UUV9|CRTC1_HUMAN CREB-regulated transcription coactivator 1 OS=Homo sapiens OX=9606 GN=CRTC1 PE=1 SV=2	PD/HC	2.64239	0.00227829	0.00511475	1.45272	0.826667	0.0769408	0.00733496
-0.91422	-0.370529	-0.209205	-0.376856	-0.267692	0.501621	0.945841	0.217945	-0.210345	0.440382	0.280791	-0.437461	-0.213006	0.0925388	0.068262	-0.0569948	0.759448	0.295128	0.323098	-0.110953	-0.563185	-0.853456	-0.106336	0.147372	-0.168026	0.450787	1.13064	0.738667	-0.135722	0.496794	P25786	Proteasome subunit alpha type-1 OS=Homo sapiens OX=9606 GN=PSMA1 PE=1 SV=1	PSMA1	>sp|P25786|PSA1_HUMAN Proteasome subunit alpha type-1 OS=Homo sapiens OX=9606 GN=PSMA1 PE=1 SV=1	PD/HC	4.21786	6.05542e-05	0.00515337	0.645156	0.902222	0.0529664	0
-1.04053	-1.60154	-0.794366	-1.48872	-0.977314	-0.0386731	0.169171	-0.736629	1.73729	1.43064	-0.907058	0.0258645	-1.24462	-0.404396	-1.52645	0.939306	1.5695	0.0766382	0.24764	0.634028	0.397055	0.885417	0.0493538	-1.95891	0.391892	0.176407	0.268028	0.202023	-0.385648	-0.452217	E7EVA0	Microtubule-associated protein OS=Homo sapiens OX=9606 GN=MAP4 PE=1 SV=1	MAP4	>tr|E7EVA0|E7EVA0_HUMAN Microtubule-associated protein OS=Homo sapiens OX=9606 GN=MAP4 PE=1 SV=1	PD/HC	2.97331	0.00106338	0.0052057	1.06879	0.817778	0.0794601	0.0137615
-1.0244	0.048335	-0.55572	-0.806253	0.177864	0.448663	0.628288	0.404016	-0.00321071	0.700939	0.169022	-0.298865	-0.199628	-0.296331	0.394641	-0.148469	0.451657	0.736926	1.38791	-0.213121	-0.428747	-0.960843	-0.173164	0.554226	-0.723176	0.226088	0.9526	0.419513	0.024872	0.818179	P78406	mRNA export factor OS=Homo sapiens OX=9606 GN=RAE1 PE=1 SV=1	RAE1	>sp|P78406|RAE1L_HUMAN mRNA export factor OS=Homo sapiens OX=9606 GN=RAE1 PE=1 SV=1	PD/HC	3.77111	0.000169391	0.00521633	0.730526	0.875556	0.0632827	0
-0.395421	-0.15336	-1.39604	-0.85435	-0.396559	0.340613	0.0220345	-0.188429	0.673848	1.35374	-0.959907	-0.050824	0.160602	0.503879	-1.4144	0.85031	1.46641	0.980225	0.774365	0.62594	-0.24214	0.40095	-0.0226504	-0.754789	0.248379	0.314384	-0.598492	0.812929	-0.467652	0.882237	Q8TDH9	Biogenesis of lysosome-related organelles complex 1 subunit 5 OS=Homo sapiens OX=9606 GN=BLOC1S5 PE=1 SV=1	BLOC1S5	>sp|Q8TDH9|BL1S5_HUMAN Biogenesis of lysosome-related organelles complex 1 subunit 5 OS=Homo sapiens OX=9606 GN=BLOC1S5 PE=1 SV=1	PD/HC	3.29975	0.000501471	0.00530894	0.87794	0.844444	0.0739353	0.0031348
-0.874725	-0.352278	-1.17964	-1.18533	-0.202066	0.396983	0.803049	0.0442081	-0.0117168	1.84886	-0.528025	1.35954	-0.805068	-0.144922	-0.962628	-0.265852	1.47629	0.916847	0.106688	-0.00301183	-1.25132	-0.322717	0.102099	-0.465736	0.506357	0.207237	0.610379	0.917934	-0.462091	1.84942	P26038	Moesin OS=Homo sapiens OX=9606 GN=MSN PE=1 SV=3	MSN	>sp|P26038|MOES_HUMAN Moesin OS=Homo sapiens OX=9606 GN=MSN PE=1 SV=3	PD/HC	3.08697	0.000818524	0.00535223	0.982779	0.862222	0.0726472	0.00401606
0.723771	0.581885	0.151828	0.709758	-0.349516	-1.01073	-1.27176	0.629274	-0.914049	-0.179113	-0.834285	0.430421	0.388554	0.32758	1.37496	-1.54023	-0.178138	-0.546823	-0.542825	-0.236245	0.649318	-0.330524	-0.361293	0.290317	0.479557	-0.248089	0.107809	-1.23512	-0.417538	-0.664567	P62263	40S ribosomal protein S14 OS=Homo sapiens OX=9606 GN=RPS14 PE=1 SV=3	RPS14	>sp|P62263|RS14_HUMAN 40S ribosomal protein S14 OS=Homo sapiens OX=9606 GN=RPS14 PE=1 SV=3	PD/HC	3.40969	0.00038932	0.00535497	-0.832031	0.155556	0.072277	0.00675676
-0.114866	-0.48181	-0.149153	-0.445743	0.268297	-0.491119	1.17576	0.649544	0.517758	0.103808	-0.0428315	-0.334195	-0.924187	0.00281752	-0.361777	0.381778	-0.00637661	0.522123	0.155872	0.0031089	-0.508939	-0.745443	-0.0995586	0.0561434	-0.243608	0.486403	0.790191	0.0448104	0.229924	1.09182	P19440	Glutathione hydrolase 1 proenzyme OS=Homo sapiens OX=9606 GN=GGT1 PE=1 SV=2	GGT1	>sp|P19440|GGT1_HUMAN Glutathione hydrolase 1 proenzyme OS=Homo sapiens OX=9606 GN=GGT1 PE=1 SV=2	PD/HC	4.13924	7.25712e-05	0.00536566	0.652017	0.902222	0.0604377	0
0.345604	-0.453683	-0.934319	-0.310178	0.243413	-0.0908103	-0.245898	0.463988	0.667921	0.053921	0.139882	-1.17834	-0.914708	-0.575982	0.144482	1.23267	0.521967	0.210834	0.561053	0.660814	-0.273346	-0.162734	-0.231906	0.390256	-1.24319	-0.20194	0.815111	1.3003	0.211736	0.399059	O14949	Cytochrome b-c1 complex subunit 8 OS=Homo sapiens OX=9606 GN=UQCRQ PE=1 SV=4	UQCRQ	>sp|O14949|QCR8_HUMAN Cytochrome b-c1 complex subunit 8 OS=Homo sapiens OX=9606 GN=UQCRQ PE=1 SV=4	PD/HC	3.57968	0.000263224	0.00542685	0.771698	0.871111	0.0632994	0.0046729
-0.625019	-0.335085	-0.249291	-0.979689	-0.535326	-0.0229774	0.505016	0.207323	0.299484	0.649636	-0.633203	-0.0856235	-1.62953	0.0635296	-0.175999	0.339938	0.327078	0.247042	0.325715	-0.00378871	-1.33526	-0.0936702	-0.021214	0.254282	-0.134368	0.840492	0.363819	1.50063	-0.629157	0.0219936	193	THIO_HUMAN	THIO	>gi|193| THIO_HUMAN	PD/HC	3.60643	0.000247497	0.00543548	0.765847	0.911111	0.0566932	0
-0.464137	-0.555286	-1.52637	-1.28482	-1.22993	-0.051399	0.458023	0.258791	0.789419	1.24688	-1.99682	-0.716965	0.187149	-0.0526499	-0.247604	1.50171	1.01249	0.174421	-0.183437	0.641404	-0.948146	1.79711	-0.395069	-0.874205	0.151444	1.74701	1.569	1.75511	-1.11517	-0.679939	G3V560	NADH dehydrogenase [ubiquinone] 1 alpha subcomplex subunit 4-like 2 OS=Homo sapiens OX=9606 GN=NDUFA4L2 PE=1 SV=1	NDUFA4L2	>tr|G3V560|G3V560_HUMAN NADH dehydrogenase [ubiquinone] 1 alpha subcomplex subunit 4-like 2 OS=Homo sapiens OX=9606 GN=NDUFA4L2 PE=1 SV=1	PD/HC	2.84967	0.0014136	0.00543775	1.15204	0.831111	0.0797044	0.00828729
-1.33208	-1.07423	-0.725981	-0.990309	-0.262641	-0.0220115	0.628845	-1.0026	0.366224	0.434659	0.330121	-1.0792	-0.948354	-0.0246622	-0.868038	0.287894	0.990234	0.185937	0.135851	0.470751	-0.187748	-0.712861	-0.20162	-0.626294	-0.419584	0.512808	0.851381	-0.334855	-0.805642	-0.125913	P36405	ADP-ribosylation factor-like protein 3 OS=Homo sapiens OX=9606 GN=ARL3 PE=1 SV=2	ARL3	>sp|P36405|ARL3_HUMAN ADP-ribosylation factor-like protein 3 OS=Homo sapiens OX=9606 GN=ARL3 PE=1 SV=2	PD/HC	3.54968	0.000282048	0.005448	0.779803	0.857778	0.0739686	0.00378788
-0.615246	-1.11368	0.481695	-0.869153	-0.085408	1.00715	2.41317	1.10127	-0.52865	0.0994371	-1.28918	0.312558	0.483739	-0.316983	-0.75091	0.516215	0.844816	0.164356	-0.109264	0.813047	-0.0366868	-0.168259	-0.560984	-0.39491	-0.32987	-0.541915	-0.11471	0.622448	1.69786	1.05511	Q9NPA3	Mid1-interacting protein 1 OS=Homo sapiens OX=9606 GN=MID1IP1 PE=1 SV=1	MID1IP1	>sp|Q9NPA3|M1IP1_HUMAN Mid1-interacting protein 1 OS=Homo sapiens OX=9606 GN=MID1IP1 PE=1 SV=1	PD/HC	3.12875	0.000743449	0.00544869	0.952909	0.848889	0.068875	0.00337838
-1.33294	-0.905044	-1.54404	-2.04041	-0.306787	-0.199796	0.792531	0.465952	-0.536434	0.62372	-0.0669607	-1.20677	-1.34041	0.0729275	-0.753236	1.14082	0.911631	0.209719	1.22783	0.668306	-0.0442357	-0.446842	-0.189647	-0.54221	0.16733	-1.3159	-0.653248	0.643775	0.0874738	-0.177584	Q8WUR7	UPF0235 protein C15orf40 OS=Homo sapiens OX=9606 GN=C15orf40 PE=1 SV=2	C15orf40	>sp|Q8WUR7|CO040_HUMAN UPF0235 protein C15orf40 OS=Homo sapiens OX=9606 GN=C15orf40 PE=1 SV=2	PD/HC	3.10292	0.000788999	0.00551697	0.957871	0.84	0.0715928	0.0057971
0.818115	0.741772	0.699509	0.929762	2.31374	-0.677197	-1.23715	-0.178475	-0.551864	-0.714906	1.47418	0.891378	0.927094	0.197483	1.32868	-1.61132	-0.746888	-0.97814	0.334745	-1.86385	-0.858669	-1.53322	0.312169	2.83066	-0.591804	-0.105185	0.128373	0.040377	-0.683172	1.05292	Q86XP1	Diacylglycerol kinase eta OS=Homo sapiens OX=9606 GN=DGKH PE=1 SV=1	DGKH	>sp|Q86XP1|DGKH_HUMAN Diacylglycerol kinase eta OS=Homo sapiens OX=9606 GN=DGKH PE=1 SV=1	PD/HC	2.76897	0.00170228	0.00552988	-1.21817	0.182222	0.0878826	0.0167464
1.02807	0.562357	1.55499	0.104002	-0.572083	-0.921103	-1.47883	0.288422	-0.114686	-1.08267	-0.362908	-0.822817	1.02812	-0.822465	1.48767	-0.937949	-0.548915	0.327219	0.114895	0.0845831	0.173528	1.51366	0.354853	0.692355	0.811493	-0.500318	-0.306449	-0.782691	-0.592702	-1.39669	A0A0G2JKF9	GABBR1 OS=Homo sapiens OX=9606 GN=GABBR1 PE=1 SV=1	GABBR1	>tr|A0A0G2JKF9|A0A0G2JKF9_HUMAN GABBR1 OS=Homo sapiens OX=9606 GN=GABBR1 PE=1 SV=1	PD/HC	3.07078	0.000849619	0.00556349	-0.971914	0.173333	0.0760821	0.0103359
1.50816	-1.18868	-2.52756	-4.01096	-3.78219	-0.0807872	3.8035	0.929053	5.2586	2.09754	-0.292436	-5.2639	0.785969	-4.1093	-0.323266	0.904918	2.03108	1.68888	7.53122	-3.10111	0.124696	-0.308036	-0.0921457	-1.03787	-0.825932	7.40841	-0.424173	-0.59629	-1.21633	-3.08826	Q9UHF0	Tachykinin-3 OS=Homo sapiens OX=9606 GN=TAC3 PE=1 SV=1	TAC3	>sp|Q9UHF0|TKNK_HUMAN Tachykinin-3 OS=Homo sapiens OX=9606 GN=TAC3 PE=1 SV=1	PD/HC	2.21685	0.00606947	0.00557455	2.96598	0.773333	0.0877399	0.0404858
-1.21679	-0.983862	-0.134985	-0.269964	-0.0712218	0.683526	0.366328	-0.848166	0.329007	0.706106	-1.12979	-0.278326	-1.02239	0.326109	-1.36401	0.715636	1.13154	0.477902	0.323371	0.604505	0.377694	0.146175	0.136631	-1.39241	-0.0358019	0.257501	0.180412	-0.29534	0.100159	0.804374	Q9UH65	Switch-associated protein 70 OS=Homo sapiens OX=9606 GN=SWAP70 PE=1 SV=1	SWAP70	>sp|Q9UH65|SWP70_HUMAN Switch-associated protein 70 OS=Homo sapiens OX=9606 GN=SWAP70 PE=1 SV=1	PD/HC	3.37038	0.00042621	0.00560792	0.829987	0.866667	0.0647982	0.00440529
0.907657	0.727061	0.897301	0.0263209	-0.0389175	-1.99568	-1.37526	0.219089	-1.06021	-0.112274	-1.11996	0.593442	0.173021	0.190791	1.49843	-0.698847	-0.0791388	-0.572595	0.355027	-0.227291	-0.000691493	0.0796799	0.17077	0.669125	0.563633	0.170596	-0.118547	-0.960685	-1.16995	-0.43104	H0YBH7	Store-operated calcium entry-associated regulatory factor (Fragment) OS=Homo sapiens OX=9606 GN=SARAF PE=1 SV=1	SARAF	>tr|H0YBH7|H0YBH7_HUMAN Store-operated calcium entry-associated regulatory factor (Fragment) OS=Homo sapiens OX=9606 GN=SARAF PE=1 SV=1	PD/HC	3.21546	0.000608894	0.00566008	-0.892965	0.133333	0.068878	0
0.739645	0.446048	0.703192	0.235662	0.716677	-1.94571	-2.04359	-0.328628	-1.08223	-0.0737103	-0.617804	0.372947	0.863418	0.134444	0.829898	-1.53328	-0.767615	0.0432484	-0.555855	0.13186	0.0598246	0.0607034	0.422217	0.133053	-0.203613	1.71705	-1.30121	-0.991012	-0.919473	-0.260692	Q9Y3D9	28S ribosomal protein S23, mitochondrial OS=Homo sapiens OX=9606 GN=MRPS23 PE=1 SV=2	MRPS23	>sp|Q9Y3D9|RT23_HUMAN 28S ribosomal protein S23, mitochondrial OS=Homo sapiens OX=9606 GN=MRPS23 PE=1 SV=2	PD/HC	3.03198	0.000929003	0.00568959	-0.987144	0.115556	0.0700886	0
-0.501113	-1.73278	-1.01469	-1.04837	-0.454207	0.258624	0.502416	-0.971202	0.856584	0.582036	-1.60838	0.129882	-0.638466	0.712455	-1.66683	0.190243	0.622106	0.114855	-0.991469	0.248978	-0.0805934	-0.681954	-0.329601	-2.20843	-0.437566	-0.482154	1.09778	0.368192	0.270211	0.0857489	O00161	Synaptosomal-associated protein 23 OS=Homo sapiens OX=9606 GN=SNAP23 PE=1 SV=1	SNAP23	>sp|O00161|SNP23_HUMAN Synaptosomal-associated protein 23 OS=Homo sapiens OX=9606 GN=SNAP23 PE=1 SV=1	PD/HC	3.08856	0.000815527	0.00570079	0.95424	0.84	0.0779223	0.00589971
0.369774	0.0203025	0.264706	0.965091	0.604	0.281517	-0.559929	-0.88435	-0.0986014	-0.454817	0.948311	0.101391	0.257068	0.640129	0.768822	-0.458029	-0.433619	-0.683639	-0.0092349	-0.679428	0.0402692	-0.431026	0.219903	1.42694	-0.305658	-0.152014	-0.607779	0.477183	-0.242235	-0.171756	Q8IZD9	Dedicator of cytokinesis protein 3 OS=Homo sapiens OX=9606 GN=DOCK3 PE=1 SV=1	DOCK3	>sp|Q8IZD9|DOCK3_HUMAN Dedicator of cytokinesis protein 3 OS=Homo sapiens OX=9606 GN=DOCK3 PE=1 SV=1	PD/HC	3.78975	0.000162274	0.00570646	-0.70445	0.12	0.0617442	0
1.06611	0.325409	0.26755	1.46309	0.583249	-0.327476	-0.271808	0.295337	-0.351233	-0.372901	0.953611	0.205952	1.02616	-0.00145552	0.997779	0.144145	-0.710856	-0.409516	-0.317071	0.0314959	-0.440715	0.26824	0.322582	1.39715	-0.173143	-0.0750886	-0.252547	-0.0115267	0.232709	-0.013646	Q5U5X0	Complex III assembly factor LYRM7 OS=Homo sapiens OX=9606 GN=LYRM7 PE=1 SV=1	LYRM7	>sp|Q5U5X0|LYRM7_HUMAN Complex III assembly factor LYRM7 OS=Homo sapiens OX=9606 GN=LYRM7 PE=1 SV=1	PD/HC	3.76735	0.000170864	0.00571203	-0.711437	0.128889	0.0717764	0
-1.04181	-0.814067	-0.858515	-0.916901	-1.0142	-0.269679	0.0766573	0.386073	0.281327	0.775164	-1.15006	-0.87685	-1.17118	-0.721296	-0.955594	1.11554	0.560876	0.219416	0.374513	0.455944	-0.279272	1.05974	-0.197697	-0.78849	-0.0410586	0.404345	-0.335682	-0.97118	-0.0206384	-0.555902	O95466	Formin-like protein 1 OS=Homo sapiens OX=9606 GN=FMNL1 PE=1 SV=3	FMNL1	>sp|O95466|FMNL1_HUMAN Formin-like protein 1 OS=Homo sapiens OX=9606 GN=FMNL1 PE=1 SV=3	PD/HC	3.38797	0.000409291	0.00571765	0.817602	0.857778	0.0750155	0.00381679
-0.395984	-0.684746	-0.831402	-0.208268	-0.658756	0.389923	-0.185064	0.0276209	0.105861	0.295328	-0.785473	0.0654698	-0.592176	-0.327278	-1.04415	0.382392	0.535001	-0.0466026	-0.0145154	0.117202	-0.0497273	-0.196532	-0.297117	-1.06905	-0.106435	-0.228759	0.0456016	-0.488842	0.210724	0.454836	Q9UQE7	Structural maintenance of chromosomes protein 3 OS=Homo sapiens OX=9606 GN=SMC3 PE=1 SV=2	SMC3	>sp|Q9UQE7|SMC3_HUMAN Structural maintenance of chromosomes protein 3 OS=Homo sapiens OX=9606 GN=SMC3 PE=1 SV=2	PD/HC	4.5191	3.02621e-05	0.00574659	0.585489	0.911111	0.0535012	0
0.787744	-0.126257	0.697623	0.952275	1.12311	-0.932154	0.344782	-0.794235	-0.166432	-0.310673	0.554657	-0.395294	0.0634387	0.686389	0.749153	-0.0965951	-0.544541	-0.17505	-0.106631	-0.305184	0.285437	-0.37108	0.551907	1.24471	-0.303521	-0.0730162	-0.207388	-0.919029	-0.0341479	-0.00842813	Q00535	Cyclin-dependent-like kinase 5 OS=Homo sapiens OX=9606 GN=CDK5 PE=1 SV=3	CDK5	>sp|Q00535|CDK5_HUMAN Cyclin-dependent-like kinase 5 OS=Homo sapiens OX=9606 GN=CDK5 PE=1 SV=3	PD/HC	3.70695	0.000196357	0.00575	-0.721934	0.173333	0.080783	0.010101
-0.484079	-0.323519	0.526071	-0.523506	-0.691042	1.62306	2.44678	0.81295	-0.178932	0.269502	0.21639	0.222481	-0.822935	1.20355	-0.837872	1.83612	0.11591	-0.845699	0.0025974	-0.124675	-0.514824	-1.09357	-0.208049	-0.405094	-0.539731	1.15811	0.169795	1.43014	2.38833	0.702135	P49908	Selenoprotein P OS=Homo sapiens OX=9606 GN=SELENOP PE=1 SV=3	SELENOP	>sp|P49908|SEPP1_HUMAN Selenoprotein P OS=Homo sapiens OX=9606 GN=SELENOP PE=1 SV=3	PD/HC	2.89072	0.00128611	0.00584854	1.07212	0.826667	0.0802203	0.00757576
0.463764	1.09131	0.620932	0.345463	0.353813	-1.10034	-0.393016	0.945087	-0.840297	-0.0590343	0.369084	0.499843	0.0430125	0.519933	0.976151	-0.678962	-0.573262	0.281942	-0.614635	-0.555048	-0.675856	0.159136	0.867267	0.151335	1.39089	0.0693672	-0.670632	-0.439277	0.57846	-0.557279	Q8IYU8	Calcium uptake protein 2, mitochondrial OS=Homo sapiens OX=9606 GN=MICU2 PE=1 SV=2	MICU2	>sp|Q8IYU8|MICU2_HUMAN Calcium uptake protein 2, mitochondrial OS=Homo sapiens OX=9606 GN=MICU2 PE=1 SV=2	PD/HC	3.46308	0.000344287	0.00585992	-0.785534	0.16	0.0777704	0.00634921
0.535704	2.05289	-0.688328	1.88481	0.325795	-1.42239	-0.539821	1.13918	-0.848475	0.187138	-0.595832	1.4382	1.96341	3.20599	2.60688	-0.940487	-0.941242	-0.321142	0.744592	-0.296512	0.806181	0.679385	1.23464	1.29165	-0.994743	0.0519722	0.00713002	-0.135486	0.546071	-0.0458804	P42766	60S ribosomal protein L35 OS=Homo sapiens OX=9606 GN=RPL35 PE=1 SV=2	RPL35	>sp|P42766|RL35_HUMAN 60S ribosomal protein L35 OS=Homo sapiens OX=9606 GN=RPL35 PE=1 SV=2	PD/HC	2.717	0.00191866	0.00586047	-1.23747	0.2	0.0850015	0.0243446
-0.235798	-0.185582	-0.545077	-0.480932	-1.07209	0.325101	0.286479	0.749908	0.598701	0.102548	-0.349037	-0.779158	-0.223687	-0.996503	0.516752	-0.359172	0.224487	0.261581	0.973002	-0.268138	-0.284576	-0.381605	-0.237262	0.199936	-0.71216	0.242621	0.892126	0.959766	-0.525963	0.26541	Q86Y82	Syntaxin-12 OS=Homo sapiens OX=9606 GN=STX12 PE=1 SV=1	STX12	>sp|Q86Y82|STX12_HUMAN Syntaxin-12 OS=Homo sapiens OX=9606 GN=STX12 PE=1 SV=1	PD/HC	3.78458	0.000164217	0.00587234	0.699683	0.857778	0.0704457	0.00374532
1.61494	-0.0190023	1.5886	0.291708	-0.612295	-0.756055	-0.289815	-0.544531	-0.266365	0.411886	-0.333547	1.22917	1.42281	-0.0823414	1.36518	-0.951335	-0.0469733	1.2357	0.305092	-0.383942	0.621802	0.785099	0.920914	0.309904	1.29268	0.145475	-0.695536	-0.749598	-0.800134	0.0217042	Q06210	Glutamine--fructose-6-phosphate aminotransferase [isomerizing] 1 OS=Homo sapiens OX=9606 GN=GFPT1 PE=1 SV=3	GFPT1	>sp|Q06210|GFPT1_HUMAN Glutamine--fructose-6-phosphate aminotransferase [isomerizing] 1 OS=Homo sapiens OX=9606 GN=GFPT1 PE=1 SV=3	PD/HC	3.12613	0.000747938	0.00589189	-0.917337	0.168889	0.0750767	0.0110497
0.00977387	-0.640189	-0.5661	-0.669355	0.103894	0.162481	-0.110842	0.0244707	-0.576908	0.795928	-0.680558	-1.47457	-3.48754	-0.642896	-0.614381	0.937989	0.631191	1.00707	1.10951	0.627869	0.278848	0.748548	-0.391598	-1.77959	-0.688392	0.731775	-0.271808	0.413976	-0.526206	0.343971	P78536	Disintegrin and metalloproteinase domain-containing protein 17 OS=Homo sapiens OX=9606 GN=ADAM17 PE=1 SV=1	ADAM17	>sp|P78536|ADA17_HUMAN Disintegrin and metalloproteinase domain-containing protein 17 OS=Homo sapiens OX=9606 GN=ADAM17 PE=1 SV=1	PD/HC	2.9008	0.00125662	0.00590038	1.05297	0.871111	0.0659893	0.00456621
-1.16211	-0.250378	-0.0932431	-0.666814	-1.06709	-0.98105	1.85394	1.13882	0.278797	1.10269	-0.964361	0.0779181	-0.0330372	-1.034	-0.593409	0.377765	1.35653	-1.37745	0.313736	-0.339308	0.540346	-0.968295	-1.2748	-1.12391	0.0578738	0.25624	-0.0236348	0.307753	0.815147	1.2389	Q12805	EGF-containing fibulin-like extracellular matrix protein 1 OS=Homo sapiens OX=9606 GN=EFEMP1 PE=1 SV=2	EFEMP1	>sp|Q12805|FBLN3_HUMAN EGF-containing fibulin-like extracellular matrix protein 1 OS=Homo sapiens OX=9606 GN=EFEMP1 PE=1 SV=2	PD/HC	2.98781	0.00102846	0.0059044	0.991613	0.826667	0.0823497	0.0075188
-1.04111	-0.913131	-0.489702	-1.50564	-1.63201	0.997382	0.532661	0.376835	-0.292725	0.197384	-1.41731	-0.53584	-0.940154	-0.48276	-0.530891	0.927257	0.94855	1.30722	0.673937	1.02556	-0.00996721	0.259506	0.378768	-0.719341	1.04098	0.652781	-0.972201	-0.273653	0.0909481	-0.451724	Q9ULV4	Coronin-1C OS=Homo sapiens OX=9606 GN=CORO1C PE=1 SV=1	CORO1C	>sp|Q9ULV4|COR1C_HUMAN Coronin-1C OS=Homo sapiens OX=9606 GN=CORO1C PE=1 SV=1	PD/HC	3.05833	0.000874323	0.00590769	0.951921	0.831111	0.0797393	0.00821918
-0.865877	-0.917683	-0.810667	-0.378728	-0.96215	0.511504	0.853784	0.161125	-0.713441	0.970763	-1.34305	0.753749	-0.241998	-0.269551	-0.916183	0.652582	-0.0439161	-1.44084	-0.0951484	0.17856	-1.00062	-0.480692	-0.874884	-1.5142	0.00996488	0.0479905	0.166998	0.27426	0.86832	0.679281	A0A1W2PPZ5	Transcription elongation factor A protein 1 OS=Homo sapiens OX=9606 GN=TCEA1 PE=1 SV=1	TCEA1	>tr|A0A1W2PPZ5|A0A1W2PPZ5_HUMAN Transcription elongation factor A protein 1 OS=Homo sapiens OX=9606 GN=TCEA1 PE=1 SV=1	PD/HC	3.24932	0.000563219	0.00591137	0.858959	0.857778	0.0743213	0.00361011
0.550331	0.957789	0.866831	0.107465	-0.041729	-0.388058	-0.182851	0.526609	-0.353485	-0.580915	0.318874	0.29628	-0.0900911	0.239414	0.984465	-0.0467041	-0.258559	-0.39408	-0.741808	0.0658453	0.0313848	0.738078	0.576619	0.988032	-0.177884	0.00170417	-0.223066	0.0895106	-0.135114	-0.409041	Q9HCJ1	Progressive ankylosis protein homolog OS=Homo sapiens OX=9606 GN=ANKH PE=1 SV=2	ANKH	>sp|Q9HCJ1|ANKH_HUMAN Progressive ankylosis protein homolog OS=Homo sapiens OX=9606 GN=ANKH PE=1 SV=2	PD/HC	4.17834	6.6322e-05	0.00591171	-0.625058	0.0977778	0.0522436	0
-0.409069	-0.261301	-0.31903	-0.579673	-0.0546978	0.296331	0.198815	0.435422	0.744977	-0.136134	-0.0222659	-0.539545	0.0861763	-0.555015	-0.0419549	0.901372	-0.0944418	0.481577	0.49228	0.211802	-0.491193	0.0565435	-0.112021	0.0270185	-0.549287	0.784052	0.382202	0.786111	-0.0293444	-0.422547	P61604	10 kDa heat shock protein, mitochondrial OS=Homo sapiens OX=9606 GN=HSPE1 PE=1 SV=2	HSPE1	>sp|P61604|CH10_HUMAN 10 kDa heat shock protein, mitochondrial OS=Homo sapiens OX=9606 GN=HSPE1 PE=1 SV=2	PD/HC	4.44647	3.57711e-05	0.00592762	0.586519	0.88	0.0619871	0
0.259984	0.38233	0.582578	0.852172	0.767381	0.0792512	-0.802672	-0.266129	-0.375763	-0.349892	0.675408	0.14637	0.0957146	0.0731256	0.851034	-0.695441	-0.727463	-0.432043	-0.297253	0.37808	-0.422248	0.17593	0.0255865	0.892598	-0.250027	-0.693539	-0.280704	0.262681	-0.212553	-0.121228	E7EWQ4	Diacylglycerol kinase OS=Homo sapiens OX=9606 GN=DGKI PE=1 SV=2	DGKI	>tr|E7EWQ4|E7EWQ4_HUMAN Diacylglycerol kinase OS=Homo sapiens OX=9606 GN=DGKI PE=1 SV=2	PD/HC	4.05152	8.88128e-05	0.0059313	-0.64284	0.128889	0.0662753	0
0.550517	0.408574	0.632706	0.0649213	0.0728546	-1.36372	-1.10455	-0.593779	0.205317	-0.649802	-0.265197	-0.470369	1.03838	-0.858354	0.843245	0.445871	-0.56039	0.00933004	0.0543901	-0.230091	0.658357	0.643114	0.79396	-0.0978983	0.169749	-0.633634	-0.507806	-1.00709	-0.448514	-1.41439	P42704	Leucine-rich PPR motif-containing protein, mitochondrial OS=Homo sapiens OX=9606 GN=LRPPRC PE=1 SV=3	LRPPRC	>sp|P42704|LPPRC_HUMAN Leucine-rich PPR motif-containing protein, mitochondrial OS=Homo sapiens OX=9606 GN=LRPPRC PE=1 SV=3	PD/HC	3.38907	0.000408255	0.00593916	-0.798895	0.146667	0.0705831	0
1.26266	0.651657	1.19582	0.463479	-0.122705	-0.624959	-0.475151	0.378444	-0.414571	-0.313621	0.0784103	0.403989	0.409807	0.03856	1.11014	-0.429872	-0.789286	-0.403638	0.802387	0.420264	0.090458	1.33438	1.70017	0.513179	-0.170103	0.306782	-0.974788	0.39621	-0.653255	-0.473784	Q76NI1	Kinase non-catalytic C-lobe domain-containing protein 1 OS=Homo sapiens OX=9606 GN=KNDC1 PE=2 SV=2	KNDC1	>sp|Q76NI1|KNDC1_HUMAN Kinase non-catalytic C-lobe domain-containing protein 1 OS=Homo sapiens OX=9606 GN=KNDC1 PE=2 SV=2	PD/HC	3.3383	0.000458884	0.00597343	-0.813916	0.142222	0.0636153	0
-0.0234444	-0.191403	-0.700053	-0.487285	-0.543413	0.0964477	0.0903455	0.131671	0.168263	0.340954	-0.292946	-0.113011	-0.400014	-0.022228	-0.115493	0.438536	0.3986	0.358213	0.52324	0.300662	-0.153254	-0.326865	-0.0886615	-0.0470971	0.136135	0.0391542	-0.0421089	0.214882	0.27485	0.176269	O60841	Eukaryotic translation initiation factor 5B OS=Homo sapiens OX=9606 GN=EIF5B PE=1 SV=4	EIF5B	>sp|O60841|IF2P_HUMAN Eukaryotic translation initiation factor 5B OS=Homo sapiens OX=9606 GN=EIF5B PE=1 SV=4	PD/HC	6.15371	7.01925e-07	0.00600378	0.458601	0.968889	0.0280898	0
0.762904	0.23609	0.179408	0.484777	-0.296426	-0.169863	-1.10435	0.0445118	-0.524998	0.104376	0.332704	0.475872	0.481149	-0.100015	1.1589	-0.572756	-0.335812	-0.249667	-0.31491	-0.834342	-0.622213	0.370274	-0.000269886	0.355737	0.397927	-0.0241241	-0.467932	-0.317705	-0.283844	-0.215925	P08240	Signal recognition particle receptor subunit alpha OS=Homo sapiens OX=9606 GN=SRPRA PE=1 SV=2	SRPRA	>sp|P08240|SRPRA_HUMAN Signal recognition particle receptor subunit alpha OS=Homo sapiens OX=9606 GN=SRPRA PE=1 SV=2	PD/HC	4.07949	8.3274e-05	0.00600752	-0.632277	0.111111	0.0641415	0
0.473912	1.16825	0.58808	0.777968	-0.156307	-1.32639	-1.24593	1.29459	-0.273127	-0.399523	0.612921	0.269452	0.505545	0.067235	1.56961	-0.789995	-1.17293	-0.369016	-0.21709	-0.226083	0.627073	0.56558	0.304593	1.08332	-0.442655	-0.700748	-0.900003	0.596049	0.775933	-0.412317	Q8N2C7	Protein unc-80 homolog OS=Homo sapiens OX=9606 GN=UNC80 PE=1 SV=2	UNC80	>sp|Q8N2C7|UNC80_HUMAN Protein unc-80 homolog OS=Homo sapiens OX=9606 GN=UNC80 PE=1 SV=2	PD/HC	3.14075	0.000723181	0.00600755	-0.892077	0.177778	0.0884775	0.0148515
-0.810716	-0.0381549	-0.814582	0.593364	-0.605432	0.407395	2.07884	-0.118027	-0.198464	0.382335	-0.610926	0.153707	-0.94345	-0.736396	-1.02737	-0.107978	0.567264	2.27751	2.3747	1.29333	-0.24149	-0.399094	-1.10027	1.32725	0.555639	0.601464	1.16496	-0.546322	0.0447442	1.16437	P50151	Guanine nucleotide-binding protein G(I)/G(S)/G(O) subunit gamma-10 OS=Homo sapiens OX=9606 GN=GNG10 PE=1 SV=1	GNG10	>sp|P50151|GBG10_HUMAN Guanine nucleotide-binding protein G(I)/G(S)/G(O) subunit gamma-10 OS=Homo sapiens OX=9606 GN=GNG10 PE=1 SV=1	PD/HC	2.85412	0.00139919	0.00600758	1.07227	0.831111	0.0727913	0.00795756
0.71988	0.814938	-1.05771	-0.277797	0.0432173	0.936867	0.196806	1.77917	-0.405793	-0.833998	-0.163292	-2.17204	-0.713912	-0.75812	0.0791215	1.39992	0.891111	1.04992	1.73333	1.0055	-0.865193	0.229244	-0.490411	0.186954	-1.12909	1.23213	1.10654	1.66036	-0.736617	-0.30795	Q9UII2	ATPase inhibitor, mitochondrial OS=Homo sapiens OX=9606 GN=ATP5IF1 PE=1 SV=1	ATP5IF1	>sp|Q9UII2|ATIF1_HUMAN ATPase inhibitor, mitochondrial OS=Homo sapiens OX=9606 GN=ATP5IF1 PE=1 SV=1	PD/HC	2.83513	0.00146174	0.0060113	1.0841	0.822222	0.082499	0.0070922
0.370442	0.738932	0.786573	0.357064	1.30297	-0.606721	-0.392134	-0.149841	-0.34429	-0.264953	-0.0564648	0.832533	0.411955	-0.11775	0.611539	-0.450233	-0.483048	-0.271788	0.294468	-0.17626	-0.159438	0.473974	0.174853	0.500086	0.0408486	0.628158	-0.413946	-1.36512	-0.223885	0.248621	Q9Y606	tRNA pseudouridine synthase A OS=Homo sapiens OX=9606 GN=PUS1 PE=1 SV=3	PUS1	>sp|Q9Y606|TRUA_HUMAN tRNA pseudouridine synthase A OS=Homo sapiens OX=9606 GN=PUS1 PE=1 SV=3	PD/HC	3.79976	0.000158576	0.00603377	-0.682606	0.0977778	0.0631364	0
-0.245192	-0.189037	0.0962311	-0.651562	0.217708	-0.476759	-0.338362	0.530793	0.446762	0.179434	-1.44428	-2.00259	-1.85627	-0.297107	-1.49733	0.45146	3.51428	0.514699	-0.162705	1.83809	0.209287	-0.672785	0.478048	-0.408503	-0.34914	-0.120512	-0.0561838	0.371631	0.613184	1.16512	Q9UG01	Intraflagellar transport protein 172 homolog OS=Homo sapiens OX=9606 GN=IFT172 PE=1 SV=2	IFT172	>sp|Q9UG01|IF172_HUMAN Intraflagellar transport protein 172 homolog OS=Homo sapiens OX=9606 GN=IFT172 PE=1 SV=2	PD/HC	2.7615	0.00173181	0.00616075	1.1389	0.848889	0.067873	0.00332226
0.307216	0.885302	0.915906	-0.053766	0.423831	-0.330948	-1.08718	-0.1628	-0.0475731	-0.652284	-0.351079	-0.306101	0.710485	-0.0667951	0.382642	-0.205674	0.0581331	0.157156	0.0189046	-0.098387	0.564754	0.0390632	0.393885	0.217686	0.280178	-0.293384	-1.04274	-0.873448	-0.353272	-0.418869	O75976	Carboxypeptidase D OS=Homo sapiens OX=9606 GN=CPD PE=1 SV=2	CPD	>sp|O75976|CBPD_HUMAN Carboxypeptidase D OS=Homo sapiens OX=9606 GN=CPD PE=1 SV=2	PD/HC	3.98358	0.000103853	0.00616479	-0.645038	0.12	0.0599132	0
-0.340305	-0.803877	-0.209983	-0.0985636	-0.921036	1.3541	-0.313972	-0.0139898	0.478112	0.0215395	-0.742023	-0.36365	0.247892	-0.626853	-0.753061	1.18336	0.401311	0.00255084	0.297872	0.64076	-0.547097	-0.238373	0.223735	-1.27425	0.587694	0.270662	0.284128	0.308658	-0.101121	0.206378	O75477	Erlin-1 OS=Homo sapiens OX=9606 GN=ERLIN1 PE=1 SV=1	ERLIN1	>sp|O75477|ERLN1_HUMAN Erlin-1 OS=Homo sapiens OX=9606 GN=ERLIN1 PE=1 SV=1	PD/HC	3.59656	0.000253185	0.0061791	0.725339	0.875556	0.0673901	0
-1.54255	-0.252731	-0.889261	-1.34479	-0.883414	0.806557	0.44267	0.211485	-0.254005	0.530711	0.556544	-0.900652	-1.45354	-0.698266	0.0119427	0.479577	-0.197779	0.358343	0.913553	-0.151914	-0.770294	-1.91605	-0.0733492	0.912013	-0.700685	-0.10568	-0.0202161	0.423956	-0.207825	-0.216632	Q86WC4	Osteopetrosis-associated transmembrane protein 1 OS=Homo sapiens OX=9606 GN=OSTM1 PE=1 SV=1	OSTM1	>sp|Q86WC4|OSTM1_HUMAN Osteopetrosis-associated transmembrane protein 1 OS=Homo sapiens OX=9606 GN=OSTM1 PE=1 SV=1	PD/HC	3.1734	0.000670803	0.00624953	0.863859	0.817778	0.0866824	0.013986
0.00716139	-0.604895	-0.609261	-0.804846	0.657485	-2.38058	2.08282	-0.0363651	1.66118	1.80435	-0.330483	-1.17774	0.884121	1.21471	-0.558635	-1.32127	0.525208	1.99785	1.15028	0.300907	-1.26545	-1.2965	-1.16003	-2.18983	-0.171028	0.568711	1.73048	1.0674	1.45393	2.65396	Q8IWA5	Choline transporter-like protein 2 OS=Homo sapiens OX=9606 GN=SLC44A2 PE=1 SV=3	SLC44A2	>sp|Q8IWA5|CTL2_HUMAN Choline transporter-like protein 2 OS=Homo sapiens OX=9606 GN=SLC44A2 PE=1 SV=3	PD/HC	2.55719	0.00277209	0.00627829	1.37761	0.804444	0.0871744	0.0168224
-0.9415	-1.25603	1.26869	0.480241	-0.0580162	-2.41342	-1.48008	-0.144684	-1.7538	0.749866	0.656182	1.25	0.132911	0.00626361	0.51451	0.935023	-0.216186	-2.63504	-0.815724	-1.42559	0.0055416	0.105276	1.33037	0.444426	0.0330259	-0.945387	-1.25786	-0.00473272	-0.72453	-0.806015	E9PLT0	Cold shock domain-containing protein E1 OS=Homo sapiens OX=9606 GN=CSDE1 PE=1 SV=1	CSDE1	>tr|E9PLT0|E9PLT0_HUMAN Cold shock domain-containing protein E1 OS=Homo sapiens OX=9606 GN=CSDE1 PE=1 SV=1	PD/HC	2.76202	0.00172972	0.00628253	-1.12734	0.168889	0.0813196	0.0108696
-0.700949	-0.372287	-0.598539	-1.13248	-1.16248	-0.21785	-0.200397	0.359284	-0.484377	0.231663	-0.819035	0.0404247	-1.21048	0.237959	0.0233727	0.0606104	-0.0487621	0.303287	0.0890687	-0.162648	-0.707903	-0.667165	-0.591428	-0.0753941	-0.367064	0.617527	0.39987	0.154865	0.258063	0.0036672	Q9Y679	Ancient ubiquitous protein 1 OS=Homo sapiens OX=9606 GN=AUP1 PE=1 SV=1	AUP1	>sp|Q9Y679|AUP1_HUMAN Ancient ubiquitous protein 1 OS=Homo sapiens OX=9606 GN=AUP1 PE=1 SV=1	PD/HC	4.03644	9.19522e-05	0.00636296	0.631154	0.875556	0.0630838	0
0.334418	-0.0327664	-0.0604679	0.596992	0.836075	-0.918451	-0.550328	-0.208369	0.548425	-0.736643	-0.334689	1.43966	0.125751	-0.0214063	-0.0664945	-0.707167	-0.904422	-1.00216	0.516802	0.126305	0.159962	0.555357	0.704998	0.555017	0.408721	0.260419	-0.844546	-0.500571	-0.342633	-0.611693	Q9NVR0	Kelch-like protein 11 OS=Homo sapiens OX=9606 GN=KLHL11 PE=1 SV=1	KLHL11	>sp|Q9NVR0|KLH11_HUMAN Kelch-like protein 11 OS=Homo sapiens OX=9606 GN=KLHL11 PE=1 SV=1	PD/HC	3.51834	0.000303153	0.00641774	-0.73841	0.142222	0.0716606	0
0.164108	0.189327	0.630303	0.395396	0.295194	-0.740029	-0.404735	0.23896	-0.566706	-0.161753	0.0167282	0.130123	0.29511	0.150208	0.762318	-0.0553814	-0.273145	-0.162401	-0.443723	-0.270407	0.0542435	0.105646	0.374624	0.167296	0.296337	0.328904	-0.548475	-0.884901	0.167012	-0.307518	O76031	ATP-dependent Clp protease ATP-binding subunit clpX-like, mitochondrial OS=Homo sapiens OX=9606 GN=CLPX PE=1 SV=2	CLPX	>sp|O76031|CLPX_HUMAN ATP-dependent Clp protease ATP-binding subunit clpX-like, mitochondrial OS=Homo sapiens OX=9606 GN=CLPX PE=1 SV=2	PD/HC	4.76463	1.71939e-05	0.00642804	-0.540751	0.111111	0.0667928	0
-0.905931	0.889443	-1.10216	1.73928	-0.760653	-0.117489	0.279276	1.89308	0.590857	-0.181147	0.351741	-1.0758	-1.55326	-0.468079	0.313164	1.57191	1.40765	2.26495	1.75351	0.608793	-0.316831	0.51804	-0.0289967	-0.89638	-1.05322	2.56546	2.079	-0.361217	-0.618147	0.133734	P16403	Histone H1.2 OS=Homo sapiens OX=9606 GN=HIST1H1C PE=1 SV=2	HIST1H1C	>sp|P16403|H12_HUMAN Histone H1.2 OS=Homo sapiens OX=9606 GN=HIST1H1C PE=1 SV=2	PD/HC	2.66494	0.002163	0.00644567	1.21466	0.808889	0.0800325	0.0179283
0.748432	0.786509	0.457219	0.149899	-0.385225	-1.10515	-0.110821	0.758123	-0.449813	-0.822043	0.870145	0.0586214	0.955483	-0.167907	0.647715	0.346181	-0.126787	-0.42349	-0.45591	-0.295585	0.436769	0.356622	0.533251	0.576466	-0.172158	-0.642759	0.0525769	-0.859835	0.0969163	-0.63787	Q9BQ95	Evolutionarily conserved signaling intermediate in Toll pathway, mitochondrial OS=Homo sapiens OX=9606 GN=ECSIT PE=1 SV=1	ECSIT	>sp|Q9BQ95|ECSIT_HUMAN Evolutionarily conserved signaling intermediate in Toll pathway, mitochondrial OS=Homo sapiens OX=9606 GN=ECSIT PE=1 SV=1	PD/HC	3.64984	0.000223954	0.00649265	-0.701874	0.137778	0.0689188	0
0.671649	0.309789	0.479028	0.570381	-0.612223	-0.590841	-0.61807	0.0865985	-0.0902486	-0.996053	0.486915	-0.865666	0.371795	-0.0321993	0.745816	0.0756872	-0.401622	-0.459414	0.0888432	-0.461706	0.476436	0.152402	0.466797	0.195089	0.275772	-0.233222	-1.03437	-0.667189	-0.0844798	-1.02899	P57768	Sorting nexin-16 OS=Homo sapiens OX=9606 GN=SNX16 PE=1 SV=2	SNX16	>sp|P57768|SNX16_HUMAN Sorting nexin-16 OS=Homo sapiens OX=9606 GN=SNX16 PE=1 SV=2	PD/HC	3.77476	0.000167975	0.00653211	-0.673791	0.111111	0.0687292	0
0.118328	-0.734612	-1.37823	-0.18854	0.102644	0.809463	1.57379	0.919606	0.12128	-0.902545	-0.427384	0.421745	-0.129546	-1.15977	0.0711284	0.265165	0.0558862	0.00654509	0.996051	-0.12149	-1.10761	-0.273862	-0.686457	0.107172	-0.14938	-0.0602225	0.383904	1.47265	1.30164	0.63094	R4GN18	Membrane cofactor protein (Fragment) OS=Homo sapiens OX=9606 GN=CD46 PE=1 SV=1	CD46	>tr|R4GN18|R4GN18_HUMAN Membrane cofactor protein (Fragment) OS=Homo sapiens OX=9606 GN=CD46 PE=1 SV=1	PD/HC	3.14997	0.000707994	0.00666667	0.857803	0.844444	0.0715517	0.00303951
1.61667	-0.0427935	1.3517	0.391539	-0.809406	-0.514071	0.0958685	0.803562	-0.910262	-1.05558	0.495856	0.211247	0.771739	-0.506057	2.45923	-1.29727	-1.6297	0.375837	0.374415	-0.468385	0.179322	0.0455182	0.442342	1.71326	0.608286	1.21068	-1.32508	-0.89219	-1.48995	-0.979306	B1APG3	cAMP-dependent protein kinase catalytic subunit beta OS=Homo sapiens OX=9606 GN=PRKACB PE=1 SV=1	PRKACB	>tr|B1APG3|B1APG3_HUMAN cAMP-dependent protein kinase catalytic subunit beta OS=Homo sapiens OX=9606 GN=PRKACB PE=1 SV=1	PD/HC	2.75315	0.00176543	0.0066691	-1.10866	0.182222	0.0789177	0.0166667
0.554969	1.15906	1.25102	-0.183956	-0.953599	0.140087	-0.737215	-0.11148	-1.24842	-1.3869	-0.314511	-0.469941	1.40923	-0.216134	1.23318	-0.656095	-0.0417705	0.413817	0.13817	0.89983	0.662157	0.786429	0.76257	1.04365	0.353715	-0.132098	-1.29908	-1.07422	-0.870194	-1.62	A0A0A0MQW5	Serine/threonine-protein kinase LMTK3 OS=Homo sapiens OX=9606 GN=LMTK3 PE=1 SV=1	LMTK3	>tr|A0A0A0MQW5|A0A0A0MQW5_HUMAN Serine/threonine-protein kinase LMTK3 OS=Homo sapiens OX=9606 GN=LMTK3 PE=1 SV=1	PD/HC	2.92158	0.00119791	0.00667153	-0.97756	0.195556	0.0816031	0.0181087
1.22441	0.797956	1.39992	0.306994	-0.424803	-0.966227	-0.212122	0.378085	0.158745	-0.495292	-0.257609	0.447138	0.793529	0.4074	1.36111	-0.469819	0.584409	-0.497545	-0.322251	-0.658521	0.204521	-0.165391	0.878516	0.488223	-0.344203	0.0985016	-0.591179	-0.658424	0.0431212	-1.76898	Q14DG7	Transmembrane protein 132B OS=Homo sapiens OX=9606 GN=TMEM132B PE=2 SV=2	TMEM132B	>sp|Q14DG7|T132B_HUMAN Transmembrane protein 132B OS=Homo sapiens OX=9606 GN=TMEM132B PE=2 SV=2	PD/HC	3.20032	0.000630487	0.00669091	-0.833014	0.142222	0.0649098	0
0.764189	0.685571	0.337106	0.612419	-0.322754	-0.718475	-0.598159	0.286465	0.403048	-0.398098	0.167645	0.106294	0.453093	-0.0226148	1.00377	-0.0220521	-0.515088	0.412467	-0.370504	0.0804655	0.105448	0.618848	0.918116	0.406129	0.213914	-0.12989	-0.876494	-0.738759	0.135267	-0.8008	Q6ZMQ8	Serine/threonine-protein kinase LMTK1 OS=Homo sapiens OX=9606 GN=AATK PE=1 SV=2	AATK	>sp|Q6ZMQ8|LMTK1_HUMAN Serine/threonine-protein kinase LMTK1 OS=Homo sapiens OX=9606 GN=AATK PE=1 SV=2	PD/HC	3.82111	0.000150969	0.00669581	-0.659852	0.133333	0.063826	0
0.543108	0.183337	0.026285	0.458737	1	-1.08028	-0.730226	-0.824775	-0.043951	-0.118781	0.45006	0.0702323	0.0573637	1.04005	-0.011571	-0.282101	-0.100562	-0.55606	-0.584049	-0.628197	-0.00529386	-0.0446064	-0.286873	0.972003	-0.665153	-0.06262	-0.555867	-0.151082	-0.644334	0.100539	B4E0T2	cDNA FLJ56404, highly similar to Peroxisomal targeting signal 1 receptor OS=Homo sapiens OX=9606 GN=PEX5 PE=1 SV=1	PEX5	>tr|B4E0T2|B4E0T2_HUMAN cDNA FLJ56404, highly similar to Peroxisomal targeting signal 1 receptor OS=Homo sapiens OX=9606 GN=PEX5 PE=1 SV=1	PD/HC	3.76471	0.000171908	0.00673684	-0.670002	0.115556	0.0618818	0
0.0781922	-1.12699	-1.53864	-0.0323637	0.608332	0.124652	0.301542	0.096126	0.173036	0.560759	-1.17398	-1.34962	-0.0356791	0.34603	-0.293449	0.150402	0.731597	0.621757	0.802149	0.176104	-0.423675	-0.73769	-0.080924	0.171137	-0.621851	-0.105725	0.680861	0.266709	-0.296009	1.21967	P14550	Alcohol dehydrogenase [NADP(+)] OS=Homo sapiens OX=9606 GN=AKR1A1 PE=1 SV=3	AKR1A1	>sp|P14550|AK1A1_HUMAN Alcohol dehydrogenase [NADP(+)] OS=Homo sapiens OX=9606 GN=AKR1A1 PE=1 SV=3	PD/HC	3.32757	0.000470358	0.00682098	0.780987	0.853333	0.0721213	0.00348432
0.618971	-0.554423	-1.50474	-1.21695	-1.04506	-0.286326	-0.0873124	1.10467	0.797734	-0.45838	0.00987815	-1.28381	-1.7773	0.482384	-0.198105	1.80384	0.0318053	0.321909	0.0490698	-0.689669	-0.0524201	-0.0495537	-1.008	-0.343374	-1.37165	0.487192	0.255546	1.59056	-0.529141	1.303	Q5RHP9	Glutamate-rich protein 3 OS=Homo sapiens OX=9606 GN=ERICH3 PE=2 SV=1	ERICH3	>sp|Q5RHP9|ERIC3_HUMAN Glutamate-rich protein 3 OS=Homo sapiens OX=9606 GN=ERICH3 PE=2 SV=1	PD/HC	2.87447	0.00133514	0.00683333	0.999243	0.813333	0.0789398	0.0172043
-0.34232	-1.15884	-1.45585	-0.857299	-2.81416	-0.378837	1.8423	0.318925	-0.657811	1.98878	-2.93906	-0.360088	-1.67058	-0.235659	-1.20364	0.691369	1.08167	1.31481	1.31737	0.864361	-1.18818	0.589084	0.21969	0.504935	1.44219	-0.0785442	0.722654	-0.244261	-1.18917	0.339279	P22732	Solute carrier family 2, facilitated glucose transporter member 5 OS=Homo sapiens OX=9606 GN=SLC2A5 PE=1 SV=1	SLC2A5	>sp|P22732|GTR5_HUMAN Solute carrier family 2, facilitated glucose transporter member 5 OS=Homo sapiens OX=9606 GN=SLC2A5 PE=1 SV=1	PD/HC	2.56636	0.00271419	0.00696751	1.29351	0.8	0.080163	0.0163043
-0.53466	-0.222753	-0.0472571	-1.51587	0.946463	-1.59148	1.02421	-0.924344	0.703852	1.65881	-2.88454	-0.354839	0.321244	1.41756	-1.18865	0.456954	2.093	-0.672505	1.52718	0.0253521	-0.728758	-1.82794	-1.02458	-2.73514	-0.99683	0.742129	1.3304	-0.537652	2.06206	1.50552	P17900	Ganglioside GM2 activator OS=Homo sapiens OX=9606 GN=GM2A PE=1 SV=4	GM2A	>sp|P17900|SAP3_HUMAN Ganglioside GM2 activator OS=Homo sapiens OX=9606 GN=GM2A PE=1 SV=4	PD/HC	2.50396	0.00313355	0.00699099	1.38533	0.8	0.0813183	0.0159292
1.30829	-0.330399	1.11216	0.646352	1.2999	0.475335	-0.0875469	-3.01329	0.599943	-0.430556	0.451541	0.225451	1.38182	0.924529	1.22781	-0.793343	-0.417825	-0.406794	-0.905023	-0.219603	0.184279	1.00064	0.357395	-0.373364	-0.0162671	0.649369	-0.774825	0.552353	0.223998	-1.42305	D6RHZ7	Rap1 GTPase-GDP dissociation stimulator 1 (Fragment) OS=Homo sapiens OX=9606 GN=RAP1GDS1 PE=1 SV=1	RAP1GDS1	>tr|D6RHZ7|D6RHZ7_HUMAN Rap1 GTPase-GDP dissociation stimulator 1 (Fragment) OS=Homo sapiens OX=9606 GN=RAP1GDS1 PE=1 SV=1	PD/HC	2.82187	0.00150704	0.00705036	-1.02473	0.164444	0.0697863	0.0060241
0.355795	0.32773	0.710479	0.677489	0.807232	0.369721	-0.201367	-0.183744	-0.324597	-0.456728	0.973377	-0.0311995	0.324754	0.407846	0.699604	-0.380333	-0.517012	-0.164295	-0.0593135	-0.214131	-0.101156	0.16126	0.216067	1.16043	-0.0561715	0.177516	-0.144734	0.0828138	-0.00821831	0.118401	F5GXV7	Neurobeachin OS=Homo sapiens OX=9606 GN=NBEA PE=1 SV=2	NBEA	>tr|F5GXV7|F5GXV7_HUMAN Neurobeachin OS=Homo sapiens OX=9606 GN=NBEA PE=1 SV=2	PD/HC	4.36978	4.26795e-05	0.00708079	-0.569304	0.0977778	0.0545588	0
0.469554	-0.79488	0.0462974	0.92204	1.22042	0.210533	-0.92133	-1.1446	-0.274755	0.507632	0.937449	0.141995	-0.457562	0.71865	0.806061	-0.0571448	-0.592674	-0.769353	0.0816237	-0.288121	0.613016	0.212457	0.985234	0.851496	0.350439	-0.233531	0.327043	-0.373192	-0.607545	-0.162277	Q15256	Receptor-type tyrosine-protein phosphatase R OS=Homo sapiens OX=9606 GN=PTPRR PE=1 SV=2	PTPRR	>sp|Q15256|PTPRR_HUMAN Receptor-type tyrosine-protein phosphatase R OS=Homo sapiens OX=9606 GN=PTPRR PE=1 SV=2	PD/HC	3.3821	0.000414857	0.00708244	-0.75469	0.151111	0.0737475	0
2.17817	0.481405	0.726619	0.743486	-2.05945	-1.66433	-0.321451	0.916227	0.465558	-1.44064	0.215699	0.761933	1.26994	-0.571881	1.86644	-1.7335	-1.67265	1.27033	0.726293	-0.891695	0.0016109	1.32301	1.00517	-0.0096604	1.88088	0.0432285	-1.49254	-0.885936	-0.745985	-2.45233	Q96EP9	Sodium/bile acid cotransporter 4 OS=Homo sapiens OX=9606 GN=SLC10A4 PE=1 SV=2	SLC10A4	>sp|Q96EP9|NTCP4_HUMAN Sodium/bile acid cotransporter 4 OS=Homo sapiens OX=9606 GN=SLC10A4 PE=1 SV=2	PD/HC	2.53446	0.00292105	0.00719857	-1.31285	0.2	0.0831622	0.0246679
1.11593	0.344678	1.45897	0.38764	-0.165052	-0.365301	-0.479043	-0.0969972	-0.36295	-0.173469	0.327367	0.558201	1.19887	0.122833	1.40747	-0.683812	-0.331022	-0.135425	-0.164367	-0.654495	-0.128589	1.05118	0.0376303	-0.946567	0.139015	0.186992	0.0534376	-0.848458	-0.663293	0.160989	P48651	Phosphatidylserine synthase 1 OS=Homo sapiens OX=9606 GN=PTDSS1 PE=1 SV=1	PTDSS1	>sp|P48651|PTSS1_HUMAN Phosphatidylserine synthase 1 OS=Homo sapiens OX=9606 GN=PTDSS1 PE=1 SV=1	PD/HC	3.33708	0.000460174	0.00721429	-0.764453	0.142222	0.0719432	0
-3.22711	-2.55575	-1.76095	-5.37318	-2.39712	-0.0729077	0.54749	-1.11401	1.2456	0.5504	-0.393732	-0.85095	-1.39914	-1.24959	-0.355276	-1.72196	0.720256	0.693697	-1.06956	0.677259	-0.128153	-1.11058	0.25772	-0.863648	-0.32022	-0.356011	-0.0919581	-0.428892	0.0167179	-0.471032	Q8WVE0	EEF1A lysine methyltransferase 1 OS=Homo sapiens OX=9606 GN=EEF1AKMT1 PE=1 SV=1	EEF1AKMT1	>sp|Q8WVE0|EFMT1_HUMAN EEF1A lysine methyltransferase 1 OS=Homo sapiens OX=9606 GN=EEF1AKMT1 PE=1 SV=1	PD/HC	2.48101	0.00330359	0.00729412	1.39018	0.813333	0.0761223	0.0169133
-0.882229	-1.26219	-2.28893	-2.83963	-2.91864	-0.4288	-1.007	-0.788908	-0.986379	0.234088	0.297966	-1.689	-2.19881	-0.356508	-0.883659	0.394551	-0.818158	-0.445288	0.337382	-0.0458168	-1.39764	0.0349834	-1.52406	-0.505915	-0.915937	0.45702	-0.743641	0.263121	-0.585917	-0.0106766	Q86VY4	Testis-specific Y-encoded-like protein 5 OS=Homo sapiens OX=9606 GN=TSPYL5 PE=1 SV=2	TSPYL5	>sp|Q86VY4|TSYL5_HUMAN Testis-specific Y-encoded-like protein 5 OS=Homo sapiens OX=9606 GN=TSPYL5 PE=1 SV=2	PD/HC	2.82075	0.00151096	0.00730249	1.01038	0.813333	0.0794957	0.017316
0.462248	-0.220465	1.21679	0.291469	0.132273	-1.23178	-0.472649	-2.0464	0.437319	0.00877431	-0.0486938	0.298146	0.670627	-0.0691697	-0.0605946	-0.284252	-0.788724	-0.065033	0.0204169	0.0685188	0.749776	0.911396	0.733295	-0.273303	1.06912	0.486451	-0.44178	-0.99894	-0.445099	-0.557437	Q9NX74	tRNA-dihydrouridine(20) synthase [NAD(P)+]-like OS=Homo sapiens OX=9606 GN=DUS2 PE=1 SV=1	DUS2	>sp|Q9NX74|DUS2L_HUMAN tRNA-dihydrouridine(20) synthase [NAD(P)+]-like OS=Homo sapiens OX=9606 GN=DUS2 PE=1 SV=1	PD/HC	3.19404	0.000639677	0.00732504	-0.811568	0.155556	0.0710916	0.00682594
0.793705	2.28724	0.370553	1.06436	0.0954026	0.00224257	-0.57535	0.930194	-0.760154	0.117871	0.436626	1.01054	-0.7086	0.728006	-0.20806	-0.337738	-0.551791	-0.122629	0.136891	-0.199487	0.104788	0.667153	1.26247	0.946071	0.488387	-0.73814	0.108279	-0.380198	0.202448	-1.00665	Q86TS9	39S ribosomal protein L52, mitochondrial OS=Homo sapiens OX=9606 GN=MRPL52 PE=1 SV=2	MRPL52	>sp|Q86TS9|RM52_HUMAN 39S ribosomal protein L52, mitochondrial OS=Homo sapiens OX=9606 GN=MRPL52 PE=1 SV=2	PD/HC	3.13589	0.000731323	0.00735461	-0.83419	0.16	0.0716098	0.00619195
0.800706	0.219685	0.157809	0.336475	0.154546	-0.25353	0.116579	-0.152125	-0.305038	-0.455287	0.55238	-0.0752386	0.280541	0.0103608	0.401628	-0.129125	-0.261594	-0.275258	-0.0731114	-0.428585	0.349961	0.153237	-0.0235176	0.12707	0.470888	0.0116055	-0.712539	-0.440945	0.210945	-0.203505	Q6P3S6	F-box only protein 42 OS=Homo sapiens OX=9606 GN=FBXO42 PE=1 SV=1	FBXO42	>sp|Q6P3S6|FBX42_HUMAN F-box only protein 42 OS=Homo sapiens OX=9606 GN=FBXO42 PE=1 SV=1	PD/HC	5.30484	4.95635e-06	0.00741239	-0.484536	0.0622222	0.0416531	0
0.569342	0.0401308	0.519907	0.323301	-0.829965	-0.894475	-0.379186	0.296216	-0.814225	-0.45606	-0.536034	0.310458	0.341637	0.497073	1.14506	-0.239601	-0.021766	-0.13704	-0.535868	-0.258464	0.0584325	0.319648	0.234005	0.0525636	0.32613	-0.304701	-0.646366	-0.968982	-0.263357	-0.7142	P63173	60S ribosomal protein L38 OS=Homo sapiens OX=9606 GN=RPL38 PE=1 SV=2	RPL38	>sp|P63173|RL38_HUMAN 60S ribosomal protein L38 OS=Homo sapiens OX=9606 GN=RPL38 PE=1 SV=2	PD/HC	3.79038	0.000162039	0.00745679	-0.647317	0.12	0.0717862	0
-0.312349	-0.66847	0.0827726	-0.286089	-0.948915	-0.165756	0.902191	-0.0753603	0.960651	0.633825	-0.160583	-0.415402	-0.182137	-0.211785	-0.120363	0.768977	0.776707	0.640086	0.917728	0.51649	0.38017	0.61292	-0.677536	-0.273059	-0.0839358	-0.605706	0.630195	0.195945	0.944925	-0.07032	Q9UKY7	Protein CDV3 homolog OS=Homo sapiens OX=9606 GN=CDV3 PE=1 SV=1	CDV3	>sp|Q9UKY7|CDV3_HUMAN Protein CDV3 homolog OS=Homo sapiens OX=9606 GN=CDV3 PE=1 SV=1	PD/HC	3.62033	0.000239702	0.0074629	0.682356	0.88	0.0681164	0
0.601673	0.149276	0.163335	0.725248	0.584604	0.00988767	-0.383659	-0.740466	-0.195441	-0.234242	0.48066	0.303247	0.285758	0.505212	0.756287	-0.315476	-0.539442	-0.551984	-0.298019	-0.843223	0.111184	-0.432812	0.19128	1.02608	-0.378185	-0.0358022	0.068685	0.190719	0.0101597	-0.0322179	Q92845	Kinesin-associated protein 3 OS=Homo sapiens OX=9606 GN=KIFAP3 PE=1 SV=2	KIFAP3	>sp|Q92845|KIFA3_HUMAN Kinesin-associated protein 3 OS=Homo sapiens OX=9606 GN=KIFAP3 PE=1 SV=2	PD/HC	4.08115	8.2956e-05	0.007529	-0.597558	0.106667	0.0677583	0
-0.104243	-1.02953	-0.81497	0.317664	-0.987069	-0.204943	2.13895	1.28784	0.630381	1.71414	0.308314	-0.797554	1.34801	-0.986672	0.561115	-0.144342	0.986152	-0.562928	2.63366	0.622724	-0.54053	-1.68053	0.879343	-0.48552	0.121064	0.234231	1.66626	-0.44061	0.506363	3.38016	Q504Y0	Zinc transporter ZIP12 OS=Homo sapiens OX=9606 GN=SLC39A12 PE=2 SV=3	SLC39A12	>sp|Q504Y0|S39AC_HUMAN Zinc transporter ZIP12 OS=Homo sapiens OX=9606 GN=SLC39A12 PE=2 SV=3	PD/HC	2.57902	0.00263619	0.00754225	1.22261	0.804444	0.0782114	0.0166667
0.160802	0.534582	0.988119	0.154751	0.791983	-1.65769	-0.890427	-1.11501	-0.0180956	0.143568	-0.310522	0.163766	1.56739	-0.04701	0.220242	-0.975165	0.968296	-0.405714	0.21633	0.334489	0.883973	0.619109	0.326377	0.12207	0.608139	0.116708	-0.454993	-1.33904	-0.381312	-0.246702	O75881	25-hydroxycholesterol 7-alpha-hydroxylase OS=Homo sapiens OX=9606 GN=CYP7B1 PE=1 SV=2	CYP7B1	>sp|O75881|CP7B1_HUMAN 25-hydroxycholesterol 7-alpha-hydroxylase OS=Homo sapiens OX=9606 GN=CYP7B1 PE=1 SV=2	PD/HC	3.11381	0.000769473	0.00762105	-0.832569	0.155556	0.0708934	0.00668896
0.0682731	-0.528637	-0.0377946	-0.0296248	0.638265	-0.384171	0.43127	0.791889	0.452774	0.280162	0.790617	-0.773863	-0.682407	-0.424984	0.443968	1.51867	0.933246	0.386226	1.00526	0.895844	-0.306038	0.178652	-0.42553	0.30814	-1.06655	0.396359	1.44286	1.31695	-0.0416279	0.316665	P14854	Cytochrome c oxidase subunit 6B1 OS=Homo sapiens OX=9606 GN=COX6B1 PE=1 SV=2	COX6B1	>sp|P14854|CX6B1_HUMAN Cytochrome c oxidase subunit 6B1 OS=Homo sapiens OX=9606 GN=COX6B1 PE=1 SV=2	PD/HC	3.27095	0.000535856	0.00762872	0.772659	0.844444	0.0729728	0.00297619
-2.17159	-2.25422	-2.77354	-3.22768	-1.93328	-2.38437	7.8949	10.382	-2.4031	10.0624	-2.29824	7.48989	-4.39468	-1.49563	5.40381	3.61755	7.51627	8.92363	-1.14285	-1.12826	-3.50904	-2.08193	1.8426	-1.07348	3.75677	-2.22374	7.76312	3.71903	-2.01555	11.2936	P04229	HLA class II histocompatibility antigen, DRB1-1 beta chain OS=Homo sapiens OX=9606 GN=HLA-DRB1 PE=1 SV=2	HLA-DRB1	>sp|P04229|2B11_HUMAN HLA class II histocompatibility antigen, DRB1-1 beta chain OS=Homo sapiens OX=9606 GN=HLA-DRB1 PE=1 SV=2	PD/HC	1.98724	0.0102982	0.00764336	4.57299	0.76	0.0866707	0.0630202
0.119287	0.914853	1.11969	0.910427	-0.174023	-1.22246	-0.939072	0.937021	0.280637	-0.853729	-0.237312	0.594102	0.215853	0.414196	2.03856	-1.3528	-0.230677	-0.599523	0.62682	-1.47768	0.275218	-1.30134	1.18799	1.07906	0.0953457	-0.368464	-0.893648	-0.198752	-1.39756	0.116587	P06280	Alpha-galactosidase A OS=Homo sapiens OX=9606 GN=GLA PE=1 SV=1	GLA	>sp|P06280|AGAL_HUMAN Alpha-galactosidase A OS=Homo sapiens OX=9606 GN=GLA PE=1 SV=1	PD/HC	2.82044	0.00151203	0.0076719	-0.988346	0.182222	0.0778286	0.0162791
-0.782797	-0.361953	0.359651	-1.17195	-1.42555	-0.328585	0.865976	0.71932	-0.89571	1.89103	-1.41806	-0.607737	-1.09084	-0.714557	0.456451	0.688914	0.354377	1.47594	1.57371	1.39943	-1.27855	0.145759	1.6684	-0.541922	0.370556	0.0847717	0.299392	-0.273517	0.850413	0.53788	A0A0A0MRM9	Nucleolar and coiled-body phosphoprotein 1 (Fragment) OS=Homo sapiens OX=9606 GN=NOLC1 PE=1 SV=1	NOLC1	>tr|A0A0A0MRM9|A0A0A0MRM9_HUMAN Nucleolar and coiled-body phosphoprotein 1 (Fragment) OS=Homo sapiens OX=9606 GN=NOLC1 PE=1 SV=1	PD/HC	2.7463	0.0017935	0.00767944	1.04243	0.817778	0.0831184	0.0138568
-1.25108	-0.607493	-0.776466	0.0203078	0.161069	2.19899	-0.99981	1.20405	0.444241	0.415073	-0.733355	-0.671812	-0.434848	-0.225944	-1.03526	1.25646	1.03704	1.22571	1.65363	-1.29196	-0.73131	0.537419	0.447447	-1.3452	0.502834	0.0429594	1.11467	0.201546	-0.540435	1.80339	Q9Y6N5	Sulfide:quinone oxidoreductase, mitochondrial OS=Homo sapiens OX=9606 GN=SQOR PE=1 SV=1	SQOR	>sp|Q9Y6N5|SQOR_HUMAN Sulfide:quinone oxidoreductase, mitochondrial OS=Homo sapiens OX=9606 GN=SQOR PE=1 SV=1	PD/HC	2.71951	0.0019076	0.00775652	1.06062	0.795556	0.0847747	0.0193322
1.2767	0.719363	0.884571	-0.220988	0.200419	-1.51066	-0.831493	0.537929	-1.37078	0.294645	-0.0124467	-0.190436	0.645198	-0.106588	1.93458	-0.242647	-0.635544	0.438014	0.115829	-0.211665	0.568737	0.261693	0.906349	0.0233585	0.0598825	0.7393	-0.608365	-1.33848	-0.649353	-1.4096	Q9Y291	28S ribosomal protein S33, mitochondrial OS=Homo sapiens OX=9606 GN=MRPS33 PE=1 SV=1	MRPS33	>sp|Q9Y291|RT33_HUMAN 28S ribosomal protein S33, mitochondrial OS=Homo sapiens OX=9606 GN=MRPS33 PE=1 SV=1	PD/HC	2.92827	0.0011796	0.00791696	-0.908885	0.186667	0.0828239	0.0157658
-0.701834	0.617445	0.444515	-0.533305	0.193382	-0.00535268	-0.231287	-0.229989	0.16105	0.549614	-0.478833	-1.91982	-2.68675	0.371545	-0.995438	2.02641	2.14836	1.04099	1.9446	1.27912	-0.221641	0.18345	0.970777	-1.93388	0.867725	2.64436	0.450705	0.0843948	0.096695	0.638902	Q16656	Nuclear respiratory factor 1 OS=Homo sapiens OX=9606 GN=NRF1 PE=1 SV=1	NRF1	>sp|Q16656|NRF1_HUMAN Nuclear respiratory factor 1 OS=Homo sapiens OX=9606 GN=NRF1 PE=1 SV=1	PD/HC	2.54566	0.00284667	0.00792401	1.22808	0.768889	0.0827572	0.0503311
0.396755	0.561649	1.03283	0.400491	0.610009	0.235834	-0.0747347	0.606487	-0.00160635	-0.920751	0.480245	0.0842904	0.637102	0.167138	1.44766	-0.298982	-0.76431	-0.0455696	0.447793	-0.278709	-0.0801922	0.26034	0.675115	1.22431	0.0968856	-0.0673167	0.326008	-0.194273	-0.333002	-0.66014	Q5SYC1	Clavesin-2 OS=Homo sapiens OX=9606 GN=CLVS2 PE=2 SV=1	CLVS2	>sp|Q5SYC1|CLVS2_HUMAN Clavesin-2 OS=Homo sapiens OX=9606 GN=CLVS2 PE=2 SV=1	PD/HC	3.62916	0.000234878	0.00793068	-0.66786	0.128889	0.0656719	0
-0.190366	-0.421615	-0.708622	-0.687279	-0.861429	0.636045	0.216989	0.0180463	0.148274	0.0080566	0.189509	-0.987099	-0.594566	0.0747807	-0.0275678	0.599717	0.293809	0.367537	0.697953	0.240026	-0.440278	0.300434	-0.344826	0.123405	-0.315476	0.425214	0.348235	0.705421	-0.314009	-0.278782	Q16543	Hsp90 co-chaperone Cdc37 OS=Homo sapiens OX=9606 GN=CDC37 PE=1 SV=1	CDC37	>sp|Q16543|CDC37_HUMAN Hsp90 co-chaperone Cdc37 OS=Homo sapiens OX=9606 GN=CDC37 PE=1 SV=1	PD/HC	4.01034	9.76477e-05	0.00794444	0.600235	0.888889	0.055289	0
0.660618	0.805715	1.06181	0.26418	0.46403	-1.85428	-0.405485	1.00954	-1.31616	-0.180902	0.0962502	0.277275	0.148055	-0.372676	1.24971	-0.631393	-0.507582	-0.153062	1.02403	-0.572476	0.588005	0.116132	0.799859	0.590204	0.719068	-0.290098	-0.0702561	-2.01001	-0.355501	0.327926	Q96CU9	FAD-dependent oxidoreductase domain-containing protein 1 OS=Homo sapiens OX=9606 GN=FOXRED1 PE=1 SV=2	FOXRED1	>sp|Q96CU9|FXRD1_HUMAN FAD-dependent oxidoreductase domain-containing protein 1 OS=Homo sapiens OX=9606 GN=FOXRED1 PE=1 SV=2	PD/HC	2.94189	0.00114318	0.00798621	-0.896929	0.164444	0.082913	0.00589971
-0.763409	-0.773101	-0.378865	-0.833835	0.0511774	-0.16775	0.610299	0.176809	0.890931	0.44353	-1.48547	-0.0783457	0.319844	-1.13058	-0.720123	0.205901	0.572764	0.0973298	-0.114444	0.661889	0.170718	0.0506916	-0.0931019	-1.38204	-0.330532	-0.341783	0.403706	-0.452063	0.928471	-0.212141	Q02252	Methylmalonate-semialdehyde dehydrogenase [acylating], mitochondrial OS=Homo sapiens OX=9606 GN=ALDH6A1 PE=1 SV=2	ALDH6A1	>sp|Q02252|MMSA_HUMAN Methylmalonate-semialdehyde dehydrogenase [acylating], mitochondrial OS=Homo sapiens OX=9606 GN=ALDH6A1 PE=1 SV=2	PD/HC	3.33365	0.000463822	0.008	0.738695	0.835556	0.0740953	0.00571429
0.917197	0.691668	0.518882	0.306725	-0.955948	0.308219	-0.0896067	0.435007	-0.347624	-0.613057	0.218287	0.120637	0.364787	0.66895	1.35835	-0.394016	-0.532597	-0.260007	0.292926	-0.465373	0.619018	-0.138006	0.685823	1.01425	-0.136434	0.0592857	-1.38229	-0.706474	-0.965161	-0.408295	Q9Y4B5	Microtubule cross-linking factor 1 OS=Homo sapiens OX=9606 GN=MTCL1 PE=1 SV=5	MTCL1	>sp|Q9Y4B5|MTCL1_HUMAN Microtubule cross-linking factor 1 OS=Homo sapiens OX=9606 GN=MTCL1 PE=1 SV=5	PD/HC	3.2819	0.000522516	0.008	-0.754884	0.142222	0.0744429	0
0.0327396	-0.620905	-1.33905	-0.0881045	-0.834804	1.20608	0.402233	-0.197766	-0.37198	0.0740197	-1.02729	-0.530703	-0.996743	0.484604	-1.67227	1.1178	0.689798	0.0115142	0.174702	0.811632	0.10063	-0.0743417	-0.420433	-1.08051	0.204488	-0.140569	-0.0332251	0.152833	0.609921	-0.407811	Q92556	Engulfment and cell motility protein 1 OS=Homo sapiens OX=9606 GN=ELMO1 PE=1 SV=2	ELMO1	>sp|Q92556|ELMO1_HUMAN Engulfment and cell motility protein 1 OS=Homo sapiens OX=9606 GN=ELMO1 PE=1 SV=2	PD/HC	3.15564	0.000698808	0.0080068	0.797458	0.822222	0.0799145	0.00724638
0.579901	0.215836	0.390994	0.128049	-0.360476	-0.585576	-1.17541	-0.502546	-0.00134287	-0.189539	-0.429312	0.0275137	0.20976	-0.289974	0.724842	-0.615759	-0.0154213	0.146714	-0.0119394	-0.275448	0.20178	-0.0795026	0.451841	0.126678	0.320046	-0.400818	-0.736574	-0.621445	-1.03015	-0.802834	Q92538	Golgi-specific brefeldin A-resistance guanine nucleotide exchange factor 1 OS=Homo sapiens OX=9606 GN=GBF1 PE=1 SV=2	GBF1	>sp|Q92538|GBF1_HUMAN Golgi-specific brefeldin A-resistance guanine nucleotide exchange factor 1 OS=Homo sapiens OX=9606 GN=GBF1 PE=1 SV=2	PD/HC	3.9746	0.000106023	0.00800684	-0.602404	0.115556	0.0615085	0
1.20745	0.583522	1.12701	-0.0688929	-1.54226	-0.828881	-0.95211	0.446916	-1.74249	-0.55484	-0.00373066	0.245982	0.554301	0.013033	2.02578	-0.659164	-0.844242	0.220665	0.0260155	-0.469368	-0.243921	0.434839	-0.0858712	0.880003	0.244035	0.645554	-1.05028	-0.67884	-1.20449	-1.38477	P26641	Elongation factor 1-gamma OS=Homo sapiens OX=9606 GN=EEF1G PE=1 SV=3	EEF1G	>sp|P26641|EF1G_HUMAN Elongation factor 1-gamma OS=Homo sapiens OX=9606 GN=EEF1G PE=1 SV=3	PD/HC	2.83339	0.00146762	0.00800688	-0.960107	0.186667	0.083118	0.0149254
-0.0655168	0.200223	0.223046	-0.455369	-0.280459	0.207179	-0.287549	-0.289899	1.21125	0.431861	-1.17716	-0.147391	-0.597715	-0.552221	-0.0776812	0.183583	0.714952	0.22425	0.684029	0.103438	-0.199501	-0.223337	-0.20026	-0.224953	0.111677	0.0897409	0.358087	1.07879	0.282207	0.928749	Q9NZD8	Maspardin OS=Homo sapiens OX=9606 GN=SPG21 PE=1 SV=1	SPG21	>sp|Q9NZD8|SPG21_HUMAN Maspardin OS=Homo sapiens OX=9606 GN=SPG21 PE=1 SV=1	PD/HC	3.75262	0.000176757	0.00801363	0.639153	0.862222	0.0723959	0.00406504
0.728043	1.03855	0.487731	-0.331073	0.532615	-0.622087	-1.05071	-0.0234906	0.21618	0.0717566	0.57839	0.626438	0.362639	0.459545	0.89411	-0.469496	-1.60666	-0.654103	0.0793287	-1.25186	0.807143	1.8548	0.664011	1.39019	-1.0097	0.114215	-0.798297	-0.397903	1.46831	0.178068	Q9NRX1	RNA-binding protein PNO1 OS=Homo sapiens OX=9606 GN=PNO1 PE=1 SV=1	PNO1	>sp|Q9NRX1|PNO1_HUMAN RNA-binding protein PNO1 OS=Homo sapiens OX=9606 GN=PNO1 PE=1 SV=1	PD/HC	2.89227	0.00128153	0.00801365	-0.922012	0.137778	0.0805316	0
0.531092	0.927585	0.634794	-0.337684	0.0829811	-0.424449	-0.945874	0.249628	-0.166556	-0.607601	0.613969	0.436563	0.168358	0.461824	0.414854	-0.298033	-0.864744	-0.0534024	0.314556	-1.01386	-0.295979	-0.610229	0.39224	0.978879	0.160748	-0.561495	0.144536	-0.163504	-0.773812	-0.356614	Q92543	Sorting nexin-19 OS=Homo sapiens OX=9606 GN=SNX19 PE=1 SV=2	SNX19	>sp|Q92543|SNX19_HUMAN Sorting nexin-19 OS=Homo sapiens OX=9606 GN=SNX19 PE=1 SV=2	PD/HC	3.59263	0.000255488	0.0080137	-0.672081	0.137778	0.0679496	0
-0.408639	-0.558494	-1.14	-0.587218	-0.546608	0.894791	0.0192165	-0.502463	-0.376194	0.332154	-0.703513	-0.195284	-0.33468	0.0840553	-1.44561	0.300667	0.39785	0.0764034	-0.0199828	0.434977	0.0934588	-0.660232	-0.455715	-1.04232	0.171723	-0.421731	0.319257	0.456754	-0.0219241	0.155173	E7EW20	Unconventional myosin-VI OS=Homo sapiens OX=9606 GN=MYO6 PE=1 SV=2	MYO6	>tr|E7EW20|E7EW20_HUMAN Unconventional myosin-VI OS=Homo sapiens OX=9606 GN=MYO6 PE=1 SV=2	PD/HC	3.67063	0.000213487	0.00814261	0.651602	0.862222	0.0659348	0.00404858
0.135423	0.655915	-2.712	-1.74168	-0.862365	1.75836	2.51559	1.55861	-1.08828	2.3115	-1.68494	2.81655	0.631764	-0.651787	-1.88015	-0.684405	1.79064	2.31539	1.70912	-0.450819	-0.608014	0.882137	-0.805536	-1.23576	-0.0728736	1.04958	1.12038	-0.827481	-0.204754	3.84618	P40121	Macrophage-capping protein OS=Homo sapiens OX=9606 GN=CAPG PE=1 SV=2	CAPG	>sp|P40121|CAPG_HUMAN Macrophage-capping protein OS=Homo sapiens OX=9606 GN=CAPG PE=1 SV=2	PD/HC	2.32358	0.00474705	0.00817597	1.5902	0.786667	0.0860491	0.0189274
0.118364	-0.0841808	-0.439129	-0.541124	-0.921065	0.295888	0.372143	0.418919	0.222975	0.749141	-0.34188	-0.340233	-0.754433	-0.406688	0.2814	0.523082	1.19688	0.610965	0.234383	-0.00530741	-0.288508	0.112024	0.0857962	-0.118125	0.126935	0.91396	0.798975	0.675298	-0.345963	-0.540554	P27797	Calreticulin OS=Homo sapiens OX=9606 GN=CALR PE=1 SV=1	CALR	>sp|P27797|CALR_HUMAN Calreticulin OS=Homo sapiens OX=9606 GN=CALR PE=1 SV=1	PD/HC	3.71657	0.000192058	0.00817627	0.642109	0.871111	0.070048	0.00452489
0.38655	-0.167983	-0.380834	-0.277227	0.0383631	-1.61516	-1.37653	1.04504	-1.14725	-1.50867	0.737252	-0.993676	1.3464	-1.58804	0.356355	-1.01047	-0.757549	-1.16604	-1.3531	-1.19127	0.88485	0.762824	0.442128	1.39315	-1.93572	-5.83725	-0.284684	-6.33745	-5.08249	0.76009	P30049	ATP synthase subunit delta, mitochondrial OS=Homo sapiens OX=9606 GN=ATP5F1D PE=1 SV=2	ATP5F1D	>sp|P30049|ATPD_HUMAN ATP synthase subunit delta, mitochondrial OS=Homo sapiens OX=9606 GN=ATP5F1D PE=1 SV=2	PD/HC	2.22963	0.00589351	0.0082084	-1.85781	0.204444	0.0894817	0.03663
1.12133	-0.0578458	0.804742	0.303287	-0.450197	-1.12655	-0.453962	-0.269786	-0.193898	0.0658516	0.338554	0.157388	0.985908	-0.0920128	0.449566	-0.236013	-0.879319	-0.144687	-0.330095	0.175598	0.330014	0.312783	0.299999	0.423799	-0.460814	-1.28089	-0.478465	-0.592369	0.177461	-0.103351	Q9H8M1	Coenzyme Q-binding protein COQ10 homolog B, mitochondrial OS=Homo sapiens OX=9606 GN=COQ10B PE=2 SV=1	COQ10B	>sp|Q9H8M1|CQ10B_HUMAN Coenzyme Q-binding protein COQ10 homolog B, mitochondrial OS=Homo sapiens OX=9606 GN=COQ10B PE=2 SV=1	PD/HC	3.54584	0.000284551	0.00820875	-0.675798	0.12	0.0620079	0
1.38606	0.352968	2.3918	0.184648	-0.828134	-0.437732	-1.27128	0.377613	-0.241448	-1.42061	0.542605	-1.19182	0.346289	-0.641839	2.14535	-0.955423	-0.0576459	0.644715	-0.602331	0.509246	0.862219	0.01594	1.32708	1.0989	0.706319	0.334187	-1.20482	-0.722869	-0.992415	-1.75159	P18505	Gamma-aminobutyric acid receptor subunit beta-1 OS=Homo sapiens OX=9606 GN=GABRB1 PE=1 SV=2	GABRB1	>sp|P18505|GBRB1_HUMAN Gamma-aminobutyric acid receptor subunit beta-1 OS=Homo sapiens OX=9606 GN=GABRB1 PE=1 SV=2	PD/HC	2.63747	0.00230424	0.00820911	-1.09939	0.191111	0.0775053	0.0186722
0.885425	0.210253	0.436082	0.478843	-0.0983556	-0.158771	0.107421	-0.255723	0.117397	-0.440437	0.319354	0.016875	0.796921	0.3682	0.589464	-0.0348301	-0.0489972	0.0677735	-0.279433	-0.258026	0.560477	0.254339	0.221093	0.283847	0.177524	0.00241739	-0.583711	-0.0734879	0.33367	-0.583048	Q9Y3F4	Serine-threonine kinase receptor-associated protein OS=Homo sapiens OX=9606 GN=STRAP PE=1 SV=1	STRAP	>sp|Q9Y3F4|STRAP_HUMAN Serine-threonine kinase receptor-associated protein OS=Homo sapiens OX=9606 GN=STRAP PE=1 SV=1	PD/HC	4.82142	1.50863e-05	0.00820946	-0.505875	0.08	0.0518088	0
1.47772	0.237938	0.421904	-0.221	-0.699484	-0.422108	-1.14029	0.362212	-0.197559	-0.00906117	0.763515	0.444118	0.794194	-0.275793	1.31728	-0.482086	-0.400157	-0.160854	0.0204768	-0.797379	0.373554	0.207442	0.601322	1.13822	0.427477	0.0332931	0.0428397	0.18392	-0.404675	-0.559265	P07949	Proto-oncogene tyrosine-protein kinase receptor Ret OS=Homo sapiens OX=9606 GN=RET PE=1 SV=3	RET	>sp|P07949|RET_HUMAN Proto-oncogene tyrosine-protein kinase receptor Ret OS=Homo sapiens OX=9606 GN=RET PE=1 SV=3	PD/HC	3.33288	0.000464641	0.0082349	-0.729273	0.137778	0.0720412	0
-0.660753	-0.0433423	-0.542946	-0.0119056	-0.408537	0.489722	0.779602	0.694004	-0.434302	0.668302	-0.747915	0.0369162	-0.717835	-0.455082	-0.156944	0.287839	0.449859	0.418852	-0.0272808	0.801179	-0.397304	0.763885	0.225054	-0.648257	-0.186845	0.0299473	0.145817	-0.0587471	0.292042	1.3025	O75367	Core histone macro-H2A.1 OS=Homo sapiens OX=9606 GN=H2AFY PE=1 SV=4	H2AFY	>sp|O75367|H2AY_HUMAN Core histone macro-H2A.1 OS=Homo sapiens OX=9606 GN=H2AFY PE=1 SV=4	PD/HC	3.63792	0.000230187	0.00832831	0.652743	0.866667	0.0679019	0.00423729
0.482021	0.202732	-0.841926	-0.244336	-0.557833	0.374101	0.27637	0.295674	-0.299142	-0.0166608	-0.377367	-0.725095	-0.444908	-0.27702	-0.151769	0.0663634	0.221488	0.538013	0.93969	0.318177	-0.450991	-0.284176	-0.509505	0.0125182	-0.338508	-0.130528	0.439014	0.947106	-0.203832	0.592698	O43617	Trafficking protein particle complex subunit 3 OS=Homo sapiens OX=9606 GN=TRAPPC3 PE=1 SV=1	TRAPPC3	>sp|O43617|TPPC3_HUMAN Trafficking protein particle complex subunit 3 OS=Homo sapiens OX=9606 GN=TRAPPC3 PE=1 SV=1	PD/HC	3.99675	0.000100751	0.00833445	0.59098	0.888889	0.0599252	0
0.16296	0.794328	0.890401	2.00643	0.387503	-1.10244	-0.520132	-0.0713373	0.0114379	-1.02349	0.971596	0.502628	0.799209	0.897235	2.3502	-1.36272	-1.14329	-1.3871	-0.204937	-0.876176	-0.895018	-1.33431	0.185593	2.93399	-1.25675	0.594078	0.446247	0.0122926	-1.12584	-0.384069	Q8IV01	Synaptotagmin-12 OS=Homo sapiens OX=9606 GN=SYT12 PE=1 SV=1	SYT12	>sp|Q8IV01|SYT12_HUMAN Synaptotagmin-12 OS=Homo sapiens OX=9606 GN=SYT12 PE=1 SV=1	PD/HC	2.5543	0.00279062	0.00846077	-1.1689	0.186667	0.0841454	0.0154867
-0.4581	0.149358	0.40088	0.125402	0.170207	0.708785	-0.303699	-1.41423	-0.150552	0.859928	0.202067	-1.11987	-1.1178	-0.92162	-0.721235	1.19206	2.0911	0.713678	1.77167	1.37481	-1.01984	-0.0215785	-0.191523	-0.17771	-0.227447	1.94612	0.00125578	0.334741	0.291776	0.225035	Q15291	Retinoblastoma-binding protein 5 OS=Homo sapiens OX=9606 GN=RBBP5 PE=1 SV=2	RBBP5	>sp|Q15291|RBBP5_HUMAN Retinoblastoma-binding protein 5 OS=Homo sapiens OX=9606 GN=RBBP5 PE=1 SV=2	PD/HC	2.77322	0.00168571	0.00846667	0.97142	0.831111	0.0805489	0.0078534
-2.22402	-0.713106	-2.22668	-0.613442	-0.565095	0.179917	1.17368	1.02914	-0.13428	1.34495	0.956148	-0.177176	-0.157318	-0.154042	0.0588616	0.480674	-0.816809	0.148633	0.110834	-1.11755	-0.641894	-0.889319	-0.941642	-2.7466	-0.989728	-0.657317	-0.470725	0.952698	0.662097	1.48321	P53801	Pituitary tumor-transforming gene 1 protein-interacting protein OS=Homo sapiens OX=9606 GN=PTTG1IP PE=1 SV=1	PTTG1IP	>sp|P53801|PTTG_HUMAN Pituitary tumor-transforming gene 1 protein-interacting protein OS=Homo sapiens OX=9606 GN=PTTG1IP PE=1 SV=1	PD/HC	2.62308	0.00238189	0.0084792	1.09295	0.813333	0.0817181	0.0172414
-0.114432	-0.033178	0.276551	0.720442	0.585888	-0.329004	0.146407	-0.623177	0.135126	-0.38114	0.387226	0.0511668	0.261151	0.637915	-0.158688	0.0399595	-0.253335	-0.115672	-0.75802	0.0873024	0.288349	0.242521	0.158935	0.212176	0.397046	-0.270193	-0.517999	-0.396711	-0.00345046	-0.568574	Q15369	Elongin-C OS=Homo sapiens OX=9606 GN=ELOC PE=1 SV=1	ELOC	>sp|Q15369|ELOC_HUMAN Elongin-C OS=Homo sapiens OX=9606 GN=ELOC PE=1 SV=1	PD/HC	4.65683	2.20381e-05	0.00848505	-0.51477	0.0844444	0.048383	0
1.94752	-4.08098	1.22741	-5.0699	0.232495	4.5803	-1.1122	-0.285664	1.18856	4.08795	-1.69523	-2.4483	-2.17523	-2.28899	-2.96658	4.76366	2.7763	1.77307	-1.64509	1.25702	-1.6857	2.31524	4.50607	-1.67099	-2.23673	2.99058	-2.14998	2.05201	-0.824672	2.25135	P59665	Neutrophil defensin 1 OS=Homo sapiens OX=9606 GN=DEFA1 PE=1 SV=1	DEFA1	>sp|P59665|DEF1_HUMAN Neutrophil defensin 1 OS=Homo sapiens OX=9606 GN=DEFA1 PE=1 SV=1	PD/HC	2.08494	0.00822349	0.00852318	2.51954	0.8	0.0829309	0.0160428
1.83094	0.945305	0.61869	0.771501	-0.675239	-1.19542	-0.759237	0.654022	-1.20697	0.0206789	-0.12291	0.907275	1.10581	0.35309	2.0491	-0.611701	-0.944017	-0.340813	0.0651157	-0.515787	-0.526055	0.0508625	-0.61577	1.30253	0.694353	1.29991	-0.282965	-0.488988	-0.669455	-0.864242	Q9NUL3	Double-stranded RNA-binding protein Staufen homolog 2 OS=Homo sapiens OX=9606 GN=STAU2 PE=1 SV=2	STAU2	>sp|Q9NUL3|STAU2_HUMAN Double-stranded RNA-binding protein Staufen homolog 2 OS=Homo sapiens OX=9606 GN=STAU2 PE=1 SV=2	PD/HC	2.7712	0.00169356	0.00853731	-0.968623	0.191111	0.0792656	0.0190678
-0.30275	0.507597	0.949595	0.708036	0.644286	-1.7192	-0.634845	0.485392	-1.25563	-0.175586	-0.873702	0.0328948	0.78952	-0.405517	0.74775	-0.0556458	-0.377792	0.407532	-0.235373	-0.685218	0.165432	0.523798	0.786143	0.184248	0.376099	-0.231966	-0.662618	-2.53225	-0.261226	-0.352628	Q9H2W6	39S ribosomal protein L46, mitochondrial OS=Homo sapiens OX=9606 GN=MRPL46 PE=1 SV=1	MRPL46	>sp|Q9H2W6|RM46_HUMAN 39S ribosomal protein L46, mitochondrial OS=Homo sapiens OX=9606 GN=MRPL46 PE=1 SV=1	PD/HC	2.91949	0.00120369	0.00864793	-0.874699	0.16	0.0723774	0.00643087
1.03275	0.57218	0.101035	0.563471	-0.101942	-0.112678	-0.524777	0.196529	-0.272532	-0.618726	1.35859	-0.35748	0.495484	-0.127366	0.767365	0.786765	-0.478137	0.222616	-0.176951	-0.56439	0.265337	-0.152502	0.670768	0.535575	0.73151	-0.0117091	-0.541616	-0.464001	-0.727297	-0.409445	Q9P242	Neuronal tyrosine-phosphorylated phosphoinositide-3-kinase adapter 2 OS=Homo sapiens OX=9606 GN=NYAP2 PE=1 SV=3	NYAP2	>sp|Q9P242|NYAP2_HUMAN Neuronal tyrosine-phosphorylated phosphoinositide-3-kinase adapter 2 OS=Homo sapiens OX=9606 GN=NYAP2 PE=1 SV=3	PD/HC	3.51661	0.000304361	0.00870627	-0.670075	0.142222	0.0667066	0
-3.01291	-2.51999	-1.76181	-0.170858	-0.734865	1.26671	1.89451	-2.21499	4.89867	2.23321	-0.110154	-1.24397	1.91986	-3.28488	1.44484	0.403114	4.18496	-1.49287	-1.45418	-0.867411	0.587457	-0.0469263	-4.15605	-0.929245	-0.269107	-0.289123	1.43955	4.4103	1.1865	1.60279	Q53TN4	Cytochrome b reductase 1 OS=Homo sapiens OX=9606 GN=CYBRD1 PE=1 SV=1	CYBRD1	>sp|Q53TN4|CYBR1_HUMAN Cytochrome b reductase 1 OS=Homo sapiens OX=9606 GN=CYBRD1 PE=1 SV=1	PD/HC	2.14606	0.00714403	0.00874465	2.09936	0.746667	0.0930051	0.0711207
-0.863739	2.23816	0.0225989	0.293294	0.755347	-0.0902787	-3.13899	-1.14553	1.20135	-1.13462	1.45379	-0.495108	0.384337	0.930401	-1.01883	-1.81779	-0.497207	-1.12403	0.85476	-0.386274	0.567433	-0.431351	1.3751	0.0744535	0.461696	-1.6766	-0.376062	-0.510684	-1.13967	-0.730792	M0QYM7	Tubulin beta-4A chain (Fragment) OS=Homo sapiens OX=9606 GN=TUBB4A PE=1 SV=8	TUBB4A	>tr|M0QYM7|M0QYM7_HUMAN Tubulin beta-4A chain (Fragment) OS=Homo sapiens OX=9606 GN=TUBB4A PE=1 SV=8	PD/HC	2.53636	0.00290831	0.00878161	-1.164	0.182222	0.0807849	0.0162413
0.223834	-0.602411	-0.422631	-1.8112	-1.10187	0.00798376	0.637827	0.0604769	-0.173316	0.583742	-1.74515	0.430103	0.0260737	-2.08627	-1.2544	-0.128871	0.463475	-1.22578	0.119722	0.364625	-0.642245	-1.01176	-0.0227574	-1.28612	-0.296705	-0.336607	0.0916113	-0.340904	0.294057	1.20518	Q9Y467	Sal-like protein 2 OS=Homo sapiens OX=9606 GN=SALL2 PE=1 SV=4	SALL2	>sp|Q9Y467|SALL2_HUMAN Sal-like protein 2 OS=Homo sapiens OX=9606 GN=SALL2 PE=1 SV=4	PD/HC	2.89779	0.00126534	0.00878289	0.881782	0.826667	0.0749814	0.00753769
0.760058	0.44613	1.08028	0.00660228	-0.273715	-0.639507	-0.110195	0.219559	-0.0507356	-0.183322	0.297844	-0.0673965	0.792153	-0.244413	1.34614	-0.781898	-0.150706	-0.31277	0.157913	-0.183327	-0.134603	0.412566	0.670905	0.514433	0.183969	0.129602	-0.314116	-0.542999	-0.280712	-0.644839	Q9NYS0	NF-kappa-B inhibitor-interacting Ras-like protein 1 OS=Homo sapiens OX=9606 GN=NKIRAS1 PE=1 SV=1	NKIRAS1	>sp|Q9NYS0|KBRS1_HUMAN NF-kappa-B inhibitor-interacting Ras-like protein 1 OS=Homo sapiens OX=9606 GN=NKIRAS1 PE=1 SV=1	PD/HC	3.68871	0.000204781	0.00880656	-0.631933	0.128889	0.0660118	0
-0.0265455	-0.302745	-0.775814	-0.506828	-0.387242	0.692658	0.393382	0.316404	-0.248773	-0.623755	0.0677013	-1.08311	-0.589641	-0.174266	-0.254627	0.655808	0.141324	0.250385	0.17111	0.182693	-0.489947	-0.135951	-0.875084	-0.189354	-0.310618	0.523774	0.124077	0.911981	-0.0713986	-0.420557	P31948	Stress-induced-phosphoprotein 1 OS=Homo sapiens OX=9606 GN=STIP1 PE=1 SV=1	STIP1	>sp|P31948|STIP1_HUMAN Stress-induced-phosphoprotein 1 OS=Homo sapiens OX=9606 GN=STIP1 PE=1 SV=1	PD/HC	3.85777	0.00013875	0.00882353	0.602212	0.875556	0.0708218	0
-0.0653095	2.46635	1.18762	0.215638	0.448162	-0.691359	-0.854352	-1.03235	-0.742484	1.04687	0.921854	-0.512504	1.75312	1.33946	0.646097	-0.0120425	-0.00127406	-1.32785	1.13863	-1.82029	1.31573	0.992642	-1.30075	-0.0838074	1.3722	0.748506	-1.17864	-0.90433	0.182218	-0.53183	P05452	Tetranectin OS=Homo sapiens OX=9606 GN=CLEC3B PE=1 SV=3	CLEC3B	>sp|P05452|TETN_HUMAN Tetranectin OS=Homo sapiens OX=9606 GN=CLEC3B PE=1 SV=3	PD/HC	2.58069	0.00262612	0.00883797	-1.11181	0.195556	0.0818894	0.0177866
0.871909	0.0979601	0.617499	1.26585	1.77331	-0.706971	-0.00188695	0.50975	0.184473	-0.859595	1.50774	-0.0758129	1.26515	-0.525675	1.04857	0.0670349	-0.271788	-0.685644	-0.0212907	0.134727	0.869607	0.0278933	0.784774	1.65578	-0.472099	-0.578488	0.862758	0.0941096	-0.129902	-0.419993	O43676	NADH dehydrogenase [ubiquinone] 1 beta subcomplex subunit 3 OS=Homo sapiens OX=9606 GN=NDUFB3 PE=1 SV=3	NDUFB3	>sp|O43676|NDUB3_HUMAN NADH dehydrogenase [ubiquinone] 1 beta subcomplex subunit 3 OS=Homo sapiens OX=9606 GN=NDUFB3 PE=1 SV=3	PD/HC	2.97425	0.0010611	0.00899184	-0.835678	0.186667	0.0838905	0.0157303
0.600485	0.258098	0.145934	0.352568	0.01733	-1.66652	-1.44461	0.478802	-0.772447	-0.259324	-0.951006	0.269936	0.268513	-0.439818	0.422939	-0.396386	-0.276196	0.187562	-0.0817335	0.199961	0.260851	0.747211	0.806137	-0.286101	0.449918	-0.680078	-1.13814	-1.76522	-0.689361	-0.679528	Q9Y3B7	39S ribosomal protein L11, mitochondrial OS=Homo sapiens OX=9606 GN=MRPL11 PE=1 SV=1	MRPL11	>sp|Q9Y3B7|RM11_HUMAN 39S ribosomal protein L11, mitochondrial OS=Homo sapiens OX=9606 GN=MRPL11 PE=1 SV=1	PD/HC	3.06887	0.000853353	0.00902597	-0.793748	0.164444	0.078914	0.00598802
1.29301	0.516395	0.846458	0.477063	-0.308923	-0.306882	-0.529085	0.222904	-0.0678881	-0.598688	0.669234	0.0956062	0.900131	0.267653	1.0782	-0.153384	-0.631853	-0.338217	-0.0418509	-0.132339	-0.0831631	0.279754	-0.0745314	0.573544	0.312798	0.24321	-0.358522	-0.0383998	0.67609	-0.69986	Q5TCQ9	Membrane-associated guanylate kinase, WW and PDZ domain-containing protein 3 OS=Homo sapiens OX=9606 GN=MAGI3 PE=1 SV=3	MAGI3	>sp|Q5TCQ9|MAGI3_HUMAN Membrane-associated guanylate kinase, WW and PDZ domain-containing protein 3 OS=Homo sapiens OX=9606 GN=MAGI3 PE=1 SV=3	PD/HC	3.62345	0.000237983	0.00902764	-0.639866	0.137778	0.0665976	0
0.685615	-0.162377	0.367401	0.269487	0.142412	-0.552927	-1.02659	-2.11388	-0.29072	-0.395941	-0.28899	0.300869	0.0325413	-0.00670479	0.0931324	-0.165125	-0.339537	0.0137515	-1.9323	0.212713	0.0185255	0.108161	0.849313	-0.23285	0.38173	-0.00475688	-0.885177	-0.723397	0.161079	-0.702061	O15131	Importin subunit alpha-6 OS=Homo sapiens OX=9606 GN=KPNA5 PE=1 SV=2	KPNA5	>sp|O15131|IMA6_HUMAN Importin subunit alpha-6 OS=Homo sapiens OX=9606 GN=KPNA5 PE=1 SV=2	PD/HC	3.1808	0.000659474	0.00904235	-0.753543	0.124444	0.0637846	0
-0.853287	-0.812142	-0.452283	-1.03372	-0.562005	0.807389	0.749402	0.553412	0.242088	-0.00566374	0.953046	-1.52028	-0.84489	-0.681192	-0.570355	0.715616	0.323265	0.552765	1.03621	0.663431	0.0405336	0.561212	-0.733419	0.109012	-0.349518	0.827108	-0.708861	0.686521	-0.057726	-0.930633	P10636	Microtubule-associated protein tau OS=Homo sapiens OX=9606 GN=MAPT PE=1 SV=5	MAPT	>sp|P10636|TAU_HUMAN Microtubule-associated protein tau OS=Homo sapiens OX=9606 GN=MAPT PE=1 SV=5	PD/HC	3.01821	0.000958944	0.00905024	0.813574	0.804444	0.0859763	0.0170455
-0.175752	-0.188086	-0.489893	-1.03816	-0.0219895	0.698471	0.583572	0.763176	0.38934	0.363728	-0.691653	-0.47918	-0.789699	0.0748837	-0.365925	0.400332	0.433461	0.631291	1.1643	-0.285787	0.217518	-0.0629011	-0.372605	0.134205	-0.0806856	0.286041	0.255368	0.514756	0.0947682	-0.92459	Q9BYW1	Solute carrier family 2, facilitated glucose transporter member 11 OS=Homo sapiens OX=9606 GN=SLC2A11 PE=2 SV=1	SLC2A11	>sp|Q9BYW1|GTR11_HUMAN Solute carrier family 2, facilitated glucose transporter member 11 OS=Homo sapiens OX=9606 GN=SLC2A11 PE=2 SV=1	PD/HC	3.57254	0.000267585	0.00906752	0.646543	0.893333	0.0690215	0
-0.605074	-0.0297277	0.148795	0.392186	-0.0284793	0.0209526	0.512306	0.383729	0.130271	0.316156	0.111715	-0.791991	-0.969329	-0.206568	-0.2811	0.883506	1.12633	0.872901	1.0758	1.11955	-0.405279	0.169871	-0.380689	-0.930082	0.446613	0.638147	0.873781	0.0895617	-0.899708	0.261799	Q9BXV9	EKC/KEOPS complex subunit GON7 OS=Homo sapiens OX=9606 GN=GON7 PE=1 SV=2	GON7	>sp|Q9BXV9|GON7_HUMAN EKC/KEOPS complex subunit GON7 OS=Homo sapiens OX=9606 GN=GON7 PE=1 SV=2	PD/HC	3.28116	0.000523409	0.00908213	0.717615	0.853333	0.0747463	0.00350877
0.751506	1.78736	1.22687	-0.90895	-0.376074	0.301204	-2.19745	1.91582	-0.949827	-0.668985	1.69788	-0.201608	2.085	0.902433	0.582527	-0.488083	-1.44904	-0.262723	0.0496359	-0.454522	0.667593	0.253184	0.531937	2.37061	-1.32347	-0.583955	-0.410548	-1.78735	0.326052	-1.55125	Q9NX36	DnaJ homolog subfamily C member 28 OS=Homo sapiens OX=9606 GN=DNAJC28 PE=1 SV=2	DNAJC28	>sp|Q9NX36|DJC28_HUMAN DnaJ homolog subfamily C member 28 OS=Homo sapiens OX=9606 GN=DNAJC28 PE=1 SV=2	PD/HC	2.46868	0.00339878	0.00909677	-1.21719	0.182222	0.0818499	0.0167064
0.583252	0.132927	0.634007	0.866032	0.259881	-0.247089	0.157944	-0.817103	0.0173478	-0.249293	0.786995	-0.374354	0.869891	0.139612	0.696768	-0.222334	-0.0291281	-0.306224	-0.173412	-0.00164034	-0.0705163	0.221936	0.467456	0.533572	-0.153631	-0.0831429	-0.176016	-0.100702	-0.14439	-0.17719	Q10567	AP-1 complex subunit beta-1 OS=Homo sapiens OX=9606 GN=AP1B1 PE=1 SV=2	AP1B1	>sp|Q10567|AP1B1_HUMAN AP-1 complex subunit beta-1 OS=Homo sapiens OX=9606 GN=AP1B1 PE=1 SV=2	PD/HC	4.25542	5.55363e-05	0.00909791	-0.54308	0.12	0.0675226	0
-0.226737	-0.841242	-0.695458	-0.457218	-1.32378	-0.267834	1.27824	0.665675	-2.09461	1.04327	-2.47261	0.647526	-0.357094	-0.459903	-1.26811	1.03513	0.608833	0.538271	0.47752	0.718425	-0.13068	0.436675	-1.34773	-1.68777	0.07011	0.0723651	0.351333	-0.735184	0.791401	0.968973	P09429	High mobility group protein B1 OS=Homo sapiens OX=9606 GN=HMGB1 PE=1 SV=3	HMGB1	>sp|P09429|HMGB1_HUMAN High mobility group protein B1 OS=Homo sapiens OX=9606 GN=HMGB1 PE=1 SV=3	PD/HC	2.63904	0.00229596	0.00910501	1.03772	0.844444	0.0763298	0.00302115
0.530369	-0.227093	0.19524	0.405441	0.445841	0.24301	-0.0949685	-0.283237	0.139061	-0.938816	0.595796	0.114032	0.554501	-0.138424	0.770053	-0.571069	-0.384949	-0.0425208	-0.483214	-0.399098	-0.75197	-0.207968	0.350097	0.562047	0.42938	-0.460812	-0.888942	-0.608865	-0.225117	-0.380848	C9J7B1	Protein NipSnap homolog 2 (Fragment) OS=Homo sapiens OX=9606 GN=NIPSNAP2 PE=1 SV=1	NIPSNAP2	>tr|C9J7B1|C9J7B1_HUMAN Protein NipSnap homolog 2 (Fragment) OS=Homo sapiens OX=9606 GN=NIPSNAP2 PE=1 SV=1	PD/HC	3.83163	0.000147356	0.00911974	-0.600515	0.128889	0.0690258	0
-0.712523	-0.667112	-0.442446	-0.83868	-0.411221	0.737957	0.610058	-0.523072	0.139589	0.133082	0.0971182	-0.614056	-0.328766	-0.0650382	-0.569972	0.393542	1.10427	0.324241	0.256237	0.415116	0.429296	-0.116361	-0.142521	-0.535072	-0.309147	0.081462	-0.346859	0.524026	0.604396	-0.393655	P62993	Growth factor receptor-bound protein 2 OS=Homo sapiens OX=9606 GN=GRB2 PE=1 SV=1	GRB2	>sp|P62993|GRB2_HUMAN Growth factor receptor-bound protein 2 OS=Homo sapiens OX=9606 GN=GRB2 PE=1 SV=1	PD/HC	3.70615	0.000196723	0.00915385	0.619126	0.862222	0.068213	0.00393701
-0.888621	-1.13156	-0.578314	-0.628911	-0.229308	0.25709	0.894347	0.0353514	0.271384	0.536548	-0.112465	-0.0544544	-0.48587	0.652722	-1.04797	0.865066	-0.095939	-0.344382	-0.342203	0.248454	-0.568083	-0.153783	0.0189436	-0.6454	-0.368795	0.393554	0.107032	1.20812	0.0222309	-0.144009	Q8N1S5	Zinc transporter ZIP11 OS=Homo sapiens OX=9606 GN=SLC39A11 PE=2 SV=3	SLC39A11	>sp|Q8N1S5|S39AB_HUMAN Zinc transporter ZIP11 OS=Homo sapiens OX=9606 GN=SLC39A11 PE=2 SV=3	PD/HC	3.42955	0.000371919	0.0091776	0.675634	0.88	0.0674026	0
-2.50227	0.568653	3.28563	-1.82726	-0.146101	0.794166	-0.600757	1.46803	-1.31435	1.6414	-2.47939	-2.32964	-2.62694	0.930739	-2.51223	0.929236	0.43647	1.58431	1.56768	0.722542	-0.356751	0.749501	-1.67614	-3.30013	-0.821971	2.39407	-1.05259	-1.01501	3.71068	-0.0321611	P25311	Zinc-alpha-2-glycoprotein OS=Homo sapiens OX=9606 GN=AZGP1 PE=1 SV=2	AZGP1	>sp|P25311|ZA2G_HUMAN Zinc-alpha-2-glycoprotein OS=Homo sapiens OX=9606 GN=AZGP1 PE=1 SV=2	PD/HC	2.20439	0.00624605	0.00918211	1.75187	0.791111	0.0845416	0.0198347
0.831775	0.318722	0.85702	0.236219	-0.766227	-0.440554	-0.397258	0.286425	-0.368643	-0.70371	0.0818748	-0.182267	0.717443	-0.215265	0.974554	-0.235444	-0.535237	-0.0265542	-0.31172	0.14144	0.208966	0.748625	0.32815	0.386836	0.542265	0.148065	-0.93557	-0.565528	0.126143	-0.901547	Q8NE35	Cytoplasmic polyadenylation element-binding protein 3 OS=Homo sapiens OX=9606 GN=CPEB3 PE=1 SV=2	CPEB3	>sp|Q8NE35|CPEB3_HUMAN Cytoplasmic polyadenylation element-binding protein 3 OS=Homo sapiens OX=9606 GN=CPEB3 PE=1 SV=2	PD/HC	3.52507	0.000298487	0.00924204	-0.652559	0.128889	0.0660561	0
1.34211	-0.378119	-0.0773176	0.838278	-0.536501	-0.174625	0.112888	0.0479782	0.617633	-0.605762	0.417606	0.0250248	0.684874	0.852082	1.28724	-0.0704751	-0.395776	-0.813455	-0.806938	0.015852	0.732907	-0.0185691	0.372558	0.721574	0.288866	-0.482223	-0.907938	0.233067	-0.171182	-1.02755	A0A0A0MSB6	Calcipressin-2 OS=Homo sapiens OX=9606 GN=RCAN2 PE=1 SV=1	RCAN2	>tr|A0A0A0MSB6|A0A0A0MSB6_HUMAN Calcipressin-2 OS=Homo sapiens OX=9606 GN=RCAN2 PE=1 SV=1	PD/HC	3.21708	0.000606626	0.00925678	-0.732075	0.16	0.0708604	0.00638978
-1.56055	-0.641798	-0.341355	-1.70321	-0.617254	0.325893	1.19196	-0.98692	0.34771	1.59841	-0.673029	0.812834	-1.56261	-0.236604	-1.08726	0.588527	1.28789	1.2612	0.144816	0.532576	-0.216665	0.0494734	0.881685	-1.9146	0.935381	0.117725	0.150491	-0.266742	0.138368	0.746623	P48059	LIM and senescent cell antigen-like-containing domain protein 1 OS=Homo sapiens OX=9606 GN=LIMS1 PE=1 SV=4	LIMS1	>sp|P48059|LIMS1_HUMAN LIM and senescent cell antigen-like-containing domain protein 1 OS=Homo sapiens OX=9606 GN=LIMS1 PE=1 SV=4	PD/HC	2.65901	0.00219275	0.00927445	1.00361	0.808889	0.0866582	0.0183673
-0.290394	-1.01039	-1.01399	-3.05004	-1.86709	1.44735	0.219181	1.43768	-0.103375	2.37298	-1.21532	-2.73156	-1.92727	-0.12639	-0.225846	2.95132	1.7343	3.21517	1.99968	2.47748	-0.025707	4.43305	1.31387	-2.11758	-0.243601	0.575438	-0.800111	0.422422	-1.23023	-0.517257	P61513	60S ribosomal protein L37a OS=Homo sapiens OX=9606 GN=RPL37A PE=1 SV=2	RPL37A	>sp|P61513|RL37A_HUMAN 60S ribosomal protein L37a OS=Homo sapiens OX=9606 GN=RPL37A PE=1 SV=2	PD/HC	2.19574	0.00637183	0.00927848	1.75335	0.817778	0.0845836	0.0136674
-0.289702	-0.737688	-1.16969	0.20458	0.616561	1.16545	0.593795	0.153542	1.89695	-0.326016	-0.614538	-0.329913	0.166749	0.187909	-1.49027	1.09483	1.5833	0.0481802	-0.120619	1.11618	-0.00693	-0.00799045	-0.514442	0.360199	-0.32963	0.021512	0.977713	0.532957	1.90337	-0.894984	Q9BX67	Junctional adhesion molecule C OS=Homo sapiens OX=9606 GN=JAM3 PE=1 SV=1	JAM3	>sp|Q9BX67|JAM3_HUMAN Junctional adhesion molecule C OS=Homo sapiens OX=9606 GN=JAM3 PE=1 SV=1	PD/HC	2.79046	0.00162008	0.00928051	0.913398	0.8	0.0832795	0.0163934
0.157233	0.0333429	-0.0740522	-0.776224	-0.120738	-0.033512	-0.236706	1.23936	0.409102	0.208959	-0.0939534	-0.721617	0.260456	-0.90391	0.115842	0.568107	0.844086	0.541087	0.684018	0.605135	-0.385834	0.297299	-0.00671709	-0.47433	-0.376128	0.648517	0.602391	0.83291	0.063073	-0.473364	P38117	Electron transfer flavoprotein subunit beta OS=Homo sapiens OX=9606 GN=ETFB PE=1 SV=3	ETFB	>sp|P38117|ETFB_HUMAN Electron transfer flavoprotein subunit beta OS=Homo sapiens OX=9606 GN=ETFB PE=1 SV=3	PD/HC	3.58226	0.000261659	0.0092891	0.638166	0.857778	0.0741803	0.00364964
-0.661326	-0.510373	-0.137637	-0.395561	-0.806459	0.893292	0.479954	0.0511267	0.095916	0.347718	-0.692447	0.237031	-0.455183	-0.193904	-0.769741	0.575984	0.603603	-0.208772	-0.410192	0.540492	-0.180081	0.126374	-0.399469	-1.13742	0.221063	-0.0548766	0.203328	0.166188	0.240789	-0.227378	Q14498	RNA-binding protein 39 OS=Homo sapiens OX=9606 GN=RBM39 PE=1 SV=2	RBM39	>sp|Q14498|RBM39_HUMAN RNA-binding protein 39 OS=Homo sapiens OX=9606 GN=RBM39 PE=1 SV=2	PD/HC	3.77718	0.00016704	0.00929524	0.603487	0.853333	0.0682986	0.00342466
1.71109	1.56672	0.961052	1.08874	-0.552273	-1.66562	-0.814582	1.62998	-1.43237	-0.422296	-0.00304826	0.912916	1.60242	0.475693	2.10751	-0.79398	-0.733298	-0.488686	0.502666	-0.628166	-0.326605	-0.440522	-0.535536	0.685982	0.543416	-0.129846	-1.72178	-1.86708	-0.0939634	1.3535	Q9Y5X0	Sorting nexin-10 OS=Homo sapiens OX=9606 GN=SNX10 PE=1 SV=2	SNX10	>sp|Q9Y5X0|SNX10_HUMAN Sorting nexin-10 OS=Homo sapiens OX=9606 GN=SNX10 PE=1 SV=2	PD/HC	2.51597	0.0030481	0.00931002	-1.14021	0.191111	0.0785642	0.0187891
1.43484	0.304488	1.58095	-0.0829693	-0.795239	-1.1869	-0.782462	1.04255	0.507514	-0.332048	0.39242	0.600379	1.09958	-0.289584	2.12252	-1.10107	0.0681488	0.751934	-0.106262	-0.599548	0.66949	0.18761	1.46805	1.25566	0.0667792	0.326973	-1.05665	-0.416293	-0.568537	-0.705079	E9PQR4	Tubby-like protein OS=Homo sapiens OX=9606 GN=TUB PE=1 SV=1	TUB	>tr|E9PQR4|E9PQR4_HUMAN Tubby-like protein OS=Homo sapiens OX=9606 GN=TUB PE=1 SV=1	PD/HC	2.73634	0.0018351	0.00932283	-0.944846	0.191111	0.0815983	0.0188679
0.851105	-0.883209	0.0111561	-0.667036	-1.44466	-0.0253722	0.664334	-1.59655	1.40468	0.134666	-0.464095	-1.14604	-1.92529	0.393513	-1.12017	0.845268	0.859909	0.615224	0.50474	0.522752	-0.0989206	-0.290612	0.151277	-2.27593	-0.170149	0.163219	0.0179684	-0.0703062	1.22612	0.331705	Q16563	Synaptophysin-like protein 1 OS=Homo sapiens OX=9606 GN=SYPL1 PE=1 SV=1	SYPL1	>sp|Q16563|SYPL1_HUMAN Synaptophysin-like protein 1 OS=Homo sapiens OX=9606 GN=SYPL1 PE=1 SV=1	PD/HC	2.68789	0.00205167	0.00933962	0.978495	0.84	0.0781628	0.0058651
-0.41802	-0.0476181	-0.966091	-0.810028	-0.389393	-0.123499	-0.219533	-0.339697	0.758683	0.116214	-0.740602	-0.427953	-0.854179	-0.729231	-0.519078	0.17444	0.421375	0.602738	-0.205352	0.227004	-0.382103	0.0954083	-0.118515	-0.649556	0.414457	0.362345	-0.159755	0.65242	-0.229502	0.358902	A6NDU8	UPF0600 protein C5orf51 OS=Homo sapiens OX=9606 GN=C5orf51 PE=1 SV=1	C5orf51	>sp|A6NDU8|CE051_HUMAN UPF0600 protein C5orf51 OS=Homo sapiens OX=9606 GN=C5orf51 PE=1 SV=1	PD/HC	3.81159	0.000154314	0.00934169	0.595952	0.871111	0.0691154	0.00465116
-1.17511	-0.72541	-0.67026	-0.53451	-0.407751	0.398195	-0.414153	0.415073	0.761119	0.837325	-0.571462	-1.1732	-1.89533	-0.934007	-0.983028	0.424865	2.02544	0.247224	0.844381	0.723105	0.958719	0.10681	0.51144	-0.521621	-0.277838	-0.749368	-0.173039	-0.445745	-0.0794285	0.235289	Q8WYP5	Protein ELYS OS=Homo sapiens OX=9606 GN=AHCTF1 PE=1 SV=3	AHCTF1	>sp|Q8WYP5|ELYS_HUMAN Protein ELYS OS=Homo sapiens OX=9606 GN=AHCTF1 PE=1 SV=3	PD/HC	2.8245	0.00149796	0.00935636	0.889524	0.822222	0.0817486	0.00721154
-0.949094	-0.392823	-0.88931	-0.310331	-1.12914	0.332493	0.440772	0.14244	0.938893	0.0655763	0.296891	-0.359536	-0.952355	-0.24063	-0.162537	-0.106683	-0.464053	0.390855	0.327747	-0.351178	-0.664131	-0.286199	-0.207526	0.0930432	-0.38535	0.174378	1.22924	0.513031	-0.26349	-0.118762	Q9UPY6	Wiskott-Aldrich syndrome protein family member 3 OS=Homo sapiens OX=9606 GN=WASF3 PE=1 SV=2	WASF3	>sp|Q9UPY6|WASF3_HUMAN Wiskott-Aldrich syndrome protein family member 3 OS=Homo sapiens OX=9606 GN=WASF3 PE=1 SV=2	PD/HC	3.50165	0.00031503	0.009375	0.652686	0.866667	0.0661947	0.00442478
0.926784	0.64812	1.82757	0.437401	-0.676037	-2.26152	-1.48964	0.622055	-0.694388	-0.681067	-0.522487	0.967152	0.507797	-0.729828	1.87153	-2.33765	-0.301545	0.495167	0.293324	-2.22269	-0.309557	-1.63172	2.1419	0.292258	0.151205	-1.84636	-0.0770051	-0.0628583	-2.40041	0.00717802	P07858	Cathepsin B OS=Homo sapiens OX=9606 GN=CTSB PE=1 SV=3	CTSB	>sp|P07858|CATB_HUMAN Cathepsin B OS=Homo sapiens OX=9606 GN=CTSB PE=1 SV=3	PD/HC	2.41686	0.00382948	0.00937715	-1.2573	0.217778	0.0823578	0.052381
-0.5552	-0.66638	-0.77624	-0.365938	-0.470767	0.265743	0.385943	-0.149614	0.0868642	0.723385	-0.73232	0.136834	-0.589356	-0.330437	-0.982653	0.603169	0.769377	0.0409171	0.222247	0.319713	0.0895429	0.237877	-0.0328319	-0.603639	0.069348	-0.190366	0.0870738	-0.401911	0.265884	0.102545	Q14683	Structural maintenance of chromosomes protein 1A OS=Homo sapiens OX=9606 GN=SMC1A PE=1 SV=2	SMC1A	>sp|Q14683|SMC1A_HUMAN Structural maintenance of chromosomes protein 1A OS=Homo sapiens OX=9606 GN=SMC1A PE=1 SV=2	PD/HC	3.9068	0.000123937	0.00941654	0.580209	0.866667	0.0676243	0.00444444
0.852105	0.158206	0.98426	0.137798	-0.244407	-0.384893	-0.43983	0.0746272	-0.463927	0.219846	-0.573706	0.713087	0.533716	0.305412	1.00417	-0.331113	0.48542	-0.111958	-0.473636	0.00950974	0.457584	0.819082	1.05035	0.171547	0.32885	-0.0688872	-0.109493	-0.138117	-0.323288	-0.388832	P62913	60S ribosomal protein L11 OS=Homo sapiens OX=9606 GN=RPL11 PE=1 SV=2	RPL11	>sp|P62913|RL11_HUMAN 60S ribosomal protein L11 OS=Homo sapiens OX=9606 GN=RPL11 PE=1 SV=2	PD/HC	3.71619	0.000192227	0.00942679	-0.609509	0.142222	0.0762978	0
2.09391	1.44519	1.97022	0.861295	-2.85432	-1.4213	-1.8814	0.955906	-2.16379	-1.35145	0.077342	0.126306	0.959447	-2.14534	3.31593	-1.08113	-1.26091	0.570311	0.703022	-0.138927	-0.772777	0.510692	0.609134	1.97347	1.14025	0.177351	-1.96162	-1.13006	-0.993436	-2.4935	Q9NSD9	Phenylalanine--tRNA ligase beta subunit OS=Homo sapiens OX=9606 GN=FARSB PE=1 SV=3	FARSB	>sp|Q9NSD9|SYFB_HUMAN Phenylalanine--tRNA ligase beta subunit OS=Homo sapiens OX=9606 GN=FARSB PE=1 SV=3	PD/HC	2.26712	0.00540599	0.00945736	-1.51878	0.208889	0.0891576	0.0381282
-0.235948	-0.806422	-0.707024	-0.888388	-0.647901	-0.11876	0.763067	0.032571	0.155758	0.486061	-1.43436	-0.576549	-0.0534325	-1.29751	-1.05803	0.652215	0.224618	0.376804	0.515258	1.2791	0.00128	1.15406	-0.545116	-1.1256	0.17901	-0.26451	-0.378866	-0.227262	0.374433	-0.239701	P48728	Aminomethyltransferase, mitochondrial OS=Homo sapiens OX=9606 GN=AMT PE=1 SV=1	AMT	>sp|P48728|GCST_HUMAN Aminomethyltransferase, mitochondrial OS=Homo sapiens OX=9606 GN=AMT PE=1 SV=1	PD/HC	3.05308	0.000884956	0.00946812	0.778182	0.848889	0.0739851	0.003367
0.886895	0.277002	1.48135	0.445851	0.138844	-0.651395	-0.499353	-0.279851	-0.199544	-0.641736	0.424973	-0.284745	0.446105	-0.758488	1.15204	-0.216905	-0.754326	0.444111	0.013601	0.294337	0.125678	0.600404	0.590426	0.220712	0.41033	-0.287684	-0.586292	0.166661	-0.775411	-0.0864187	Q8TBP6	Solute carrier family 25 member 40 OS=Homo sapiens OX=9606 GN=SLC25A40 PE=1 SV=1	SLC25A40	>sp|Q8TBP6|S2540_HUMAN Solute carrier family 25 member 40 OS=Homo sapiens OX=9606 GN=SLC25A40 PE=1 SV=1	PD/HC	3.36467	0.000431851	0.00947205	-0.681173	0.151111	0.0748731	0
-0.00752816	-0.447986	-0.369067	-0.331586	0.386163	0.0584488	1.09901	-0.875482	0.764639	0.97753	-0.64835	-0.880522	-0.0895336	0.194589	-0.907494	0.432524	1.02249	0.87082	-0.117525	0.739043	-0.351963	-0.0804504	0.0437672	-1.16436	0.762688	-0.198071	0.8035	0.590709	0.122937	1.19715	P17655	Calpain-2 catalytic subunit OS=Homo sapiens OX=9606 GN=CAPN2 PE=1 SV=6	CAPN2	>sp|P17655|CAN2_HUMAN Calpain-2 catalytic subunit OS=Homo sapiens OX=9606 GN=CAPN2 PE=1 SV=6	PD/HC	3.10236	0.000790032	0.00947368	0.758624	0.844444	0.0717083	0.00306748
-0.625576	-0.59131	-0.540023	-1.50015	-1.13375	0.581325	0.849661	-0.29944	0.487189	0.950844	-1.04571	-0.0413282	-1.40742	-0.396388	-1.28005	0.233915	1.01719	1.66223	0.118955	0.716639	-0.16895	0.296878	0.730844	-0.759804	0.827967	-0.0453749	-0.835025	-0.146806	-0.0506858	0.237731	O75083	WD repeat-containing protein 1 OS=Homo sapiens OX=9606 GN=WDR1 PE=1 SV=4	WDR1	>sp|O75083|WDR1_HUMAN WD repeat-containing protein 1 OS=Homo sapiens OX=9606 GN=WDR1 PE=1 SV=4	PD/HC	2.83027	0.0014782	0.00955178	0.874207	0.813333	0.0790677	0.0165289
-1.18498	-0.37305	-0.412284	-0.304661	0.64012	-0.156121	0.6993	-0.0615278	0.226157	0.255422	-0.387103	-0.175737	-0.674071	-0.642207	-0.188746	-0.205153	1.13672	0.677998	0.556756	0.263428	-0.500294	-0.490826	0.0874853	-0.00174893	0.227938	0.654377	0.171143	0.397555	-0.26712	0.829847	O96033	Molybdopterin synthase sulfur carrier subunit OS=Homo sapiens OX=9606 GN=MOCS2 PE=1 SV=1	MOCS2	>sp|O96033|MOC2A_HUMAN Molybdopterin synthase sulfur carrier subunit OS=Homo sapiens OX=9606 GN=MOCS2 PE=1 SV=1	PD/HC	3.54517	0.000284993	0.00956173	0.637263	0.875556	0.0649368	0
-3.33483	-2.63661	1.03712	-2.62689	-1.13265	-0.588304	0.583527	-1.351	3.97388	2.73422	-1.25181	2.28486	-2.85845	-2.53318	-2.45985	-1.7259	2.59802	2.59179	-3.07824	1.06609	0.10108	-0.646521	0.416058	-1.71621	-1.27679	-0.654299	4.06446	1.75112	-1.29547	0.807412	O95990	Protein FAM107A OS=Homo sapiens OX=9606 GN=FAM107A PE=1 SV=1	FAM107A	>sp|O95990|F107A_HUMAN Protein FAM107A OS=Homo sapiens OX=9606 GN=FAM107A PE=1 SV=1	PD/HC	2.10543	0.0078445	0.00976	2.00747	0.76	0.0877412	0.0627219
-2.04433	-2.28013	-1.15646	0.992489	0.542774	0.197918	1.4126	-0.21241	0.189018	1.29725	-2.28162	0.253935	-1.52643	0.706976	-2.2546	1.55868	1.82796	0.312278	-0.678405	1.46776	1.3001	0.244935	-0.474966	-2.71332	0.187355	0.154094	0.747372	-0.914637	2.24446	0.0127893	O60664	Perilipin-3 OS=Homo sapiens OX=9606 GN=PLIN3 PE=1 SV=3	PLIN3	>sp|O60664|PLIN3_HUMAN Perilipin-3 OS=Homo sapiens OX=9606 GN=PLIN3 PE=1 SV=3	PD/HC	2.3393	0.00457824	0.00977504	1.34134	0.751111	0.0852305	0.0671892
1.04461	0.356789	0.635087	0.247739	-0.465671	-1.57684	-0.590179	0.844528	-0.889185	-0.29184	-0.84887	0.501586	-0.106708	0.521805	1.41684	-1.02251	0.20477	-0.163325	-0.794198	-0.526564	0.244322	0.205251	-0.14269	0.268664	0.405805	0.0116176	-0.439771	-0.839346	-0.412049	-0.705325	P60866	40S ribosomal protein S20 OS=Homo sapiens OX=9606 GN=RPS20 PE=1 SV=1	RPS20	>sp|P60866|RS20_HUMAN 40S ribosomal protein S20 OS=Homo sapiens OX=9606 GN=RPS20 PE=1 SV=1	PD/HC	3.05697	0.000877054	0.00980031	-0.764986	0.151111	0.0772096	0
-1.31302	-0.244414	0.188878	-2.90788	0.039685	1.33733	1.24636	-0.765414	-0.0888333	1.68204	2.49631	-1.79871	-0.860919	-0.580051	0.104209	1.88498	0.379591	0.941659	2.5096	0.828439	-0.562122	-0.354545	-0.586113	0.8425	-1.43927	3.06411	1.73622	0.398813	-1.18311	-0.485123	P07919	Cytochrome b-c1 complex subunit 6, mitochondrial OS=Homo sapiens OX=9606 GN=UQCRH PE=1 SV=2	UQCRH	>sp|P07919|QCR6_HUMAN Cytochrome b-c1 complex subunit 6, mitochondrial OS=Homo sapiens OX=9606 GN=UQCRH PE=1 SV=2	PD/HC	2.32213	0.0047629	0.00981595	1.36414	0.8	0.0874581	0.0162455
1.22772	1.37131	-0.543871	-0.115174	-0.298396	-1.38996	-1.1225	0.769028	-2.29027	-0.0782099	0.782118	0.893989	-0.237697	0.454392	-0.171781	-0.354827	-0.891478	-0.816038	-1.15686	-0.395498	-0.10651	-0.0288704	0.159974	0.34208	0.188554	-0.534468	0.0553893	-1.29214	-0.159128	0.405418	Q9H0H0	Integrator complex subunit 2 OS=Homo sapiens OX=9606 GN=INTS2 PE=1 SV=2	INTS2	>sp|Q9H0H0|INT2_HUMAN Integrator complex subunit 2 OS=Homo sapiens OX=9606 GN=INTS2 PE=1 SV=2	PD/HC	2.80223	0.00157677	0.00983767	-0.877958	0.182222	0.075856	0.0165877
0.976631	0.663143	1.24182	0.816435	-0.0389895	-0.945289	-0.970862	0.851386	-0.188095	-0.9682	0.230154	0.0108197	0.576141	0.368501	1.42717	-0.702458	-0.592572	-0.368365	0.204592	-0.885719	-0.745733	-0.365358	1.13234	1.44631	0.345453	0.529016	-0.569829	0.476929	-0.915266	0.475441	Q5JS37	NHL repeat-containing protein 3 OS=Homo sapiens OX=9606 GN=NHLRC3 PE=2 SV=1	NHLRC3	>sp|Q5JS37|NHLC3_HUMAN NHL repeat-containing protein 3 OS=Homo sapiens OX=9606 GN=NHLRC3 PE=2 SV=1	PD/HC	2.86363	0.00136889	0.00987156	-0.843609	0.182222	0.0760222	0.0164319
-0.423212	-0.306398	-0.573247	-0.106477	-0.484648	0.495728	1.08974	-0.0896489	-0.273685	0.592928	-0.6903	0.299499	-0.632753	0.0758729	-0.684261	0.87208	0.278492	-0.0881342	0.460705	0.293393	-0.467083	0.0390513	-0.239921	-0.756228	0.301879	-0.0167237	-0.0574093	-0.127005	0.968494	0.133985	Q9P258	Protein RCC2 OS=Homo sapiens OX=9606 GN=RCC2 PE=1 SV=2	RCC2	>sp|Q9P258|RCC2_HUMAN Protein RCC2 OS=Homo sapiens OX=9606 GN=RCC2 PE=1 SV=2	PD/HC	3.64049	0.000228828	0.00988092	0.612078	0.853333	0.0681085	0.00344828
0.123092	0.182413	-0.428374	-0.28938	-0.523447	0.517041	0.261076	0.616976	-0.253726	0.172191	0.617409	-1.2195	-0.729085	-0.354804	0.223518	0.396065	0.570865	0.48384	1.46849	0.271151	-0.403242	-0.690337	-0.286963	0.495793	-0.620032	0.267888	1.30584	1.24495	-0.570696	0.259603	P61106	Ras-related protein Rab-14 OS=Homo sapiens OX=9606 GN=RAB14 PE=1 SV=4	RAB14	>sp|P61106|RAB14_HUMAN Ras-related protein Rab-14 OS=Homo sapiens OX=9606 GN=RAB14 PE=1 SV=4	PD/HC	3.14437	0.000717185	0.0100305	0.727633	0.844444	0.0743178	0.00321543
0.598626	0.170447	1.17022	0.546738	0.733205	0.0546	0.387096	0.588321	0.0868795	-0.781606	0.667704	-0.242906	0.325962	0.653264	0.278245	-0.38708	-0.391099	0.275593	-0.616656	-0.232224	0.800993	0.480958	0.409725	-0.0967858	0.310986	0.288388	-0.538894	0.0109179	-0.291462	-1.08768	A6NHL2	Tubulin alpha chain-like 3 OS=Homo sapiens OX=9606 GN=TUBAL3 PE=1 SV=2	TUBAL3	>sp|A6NHL2|TBAL3_HUMAN Tubulin alpha chain-like 3 OS=Homo sapiens OX=9606 GN=TUBAL3 PE=1 SV=2	PD/HC	3.52996	0.000295151	0.0100883	-0.629486	0.128889	0.0624935	0
-0.453521	-0.658406	-0.682474	0.0408605	-0.622666	0.7543	-0.150015	-0.699661	0.84433	-0.210189	-1.1323	-1.04272	-0.356307	-0.548412	-0.685496	1.03724	0.558046	0.0413551	-0.0983227	0.692371	0.700836	-0.0387525	-0.156249	-1.45033	-0.322387	-0.0771995	1.20749	0.359501	0.311886	-0.652273	Q96K19	E3 ubiquitin-protein ligase RNF170 OS=Homo sapiens OX=9606 GN=RNF170 PE=1 SV=2	RNF170	>sp|Q96K19|RN170_HUMAN E3 ubiquitin-protein ligase RNF170 OS=Homo sapiens OX=9606 GN=RNF170 PE=1 SV=2	PD/HC	3.05734	0.000876312	0.0100912	0.755146	0.826667	0.0793395	0.00738916
0.367815	4.33988	2.4711	0.191045	-0.652793	-0.291284	-2.06978	-1.24243	-0.371555	-1.97057	1.32848	-1.3385	-0.318492	3.01124	0.934821	-0.346312	-1.45399	-1.80267	1.07281	-2.02734	0.315368	-0.00244356	-0.717967	1.27908	1.05385	2.94889	-1.75771	-2.11911	0.0744995	-0.182679	P43652	Afamin OS=Homo sapiens OX=9606 GN=AFM PE=1 SV=1	AFM	>sp|P43652|AFAM_HUMAN Afamin OS=Homo sapiens OX=9606 GN=AFM PE=1 SV=1	PD/HC	2.20125	0.00629139	0.0102033	-1.58678	0.191111	0.0814923	0.0191489
-0.444998	-0.362828	-1.17359	-0.752008	-0.780397	0.319066	0.372856	-0.0513506	-0.195642	0.488798	-0.85777	0.172873	-0.497266	-0.29788	-0.763309	0.125715	0.32287	0.635588	-0.230731	0.359502	-0.0953447	-0.136144	-0.187747	-1.08179	0.192823	0.169445	-0.324665	0.239429	-0.41261	-0.0642873	P52209	6-phosphogluconate dehydrogenase, decarboxylating OS=Homo sapiens OX=9606 GN=PGD PE=1 SV=3	PGD	>sp|P52209|6PGD_HUMAN 6-phosphogluconate dehydrogenase, decarboxylating OS=Homo sapiens OX=9606 GN=PGD PE=1 SV=3	PD/HC	3.74747	0.000178866	0.0102364	0.587957	0.862222	0.0675944	0.00392157
-0.304424	0.418317	-1.39642	-1.59973	-0.747342	-1.43407	2.00128	4.58331	-2.39568	1.03021	0.11084	-1.20408	-0.283073	1.15352	-0.258902	0.90795	0.410952	-2.53868	0.891747	-0.724951	-2.13405	-2.50354	-2.53033	-1.55639	-2.13614	0.880113	1.19265	1.06249	2.1264	1.35708	Q6P1K1	Heme transporter HRG1 OS=Homo sapiens OX=9606 GN=SLC48A1 PE=1 SV=1	SLC48A1	>sp|Q6P1K1|HRG1_HUMAN Heme transporter HRG1 OS=Homo sapiens OX=9606 GN=SLC48A1 PE=1 SV=1	PD/HC	2.18256	0.00656806	0.01029	1.6215	0.777778	0.0955885	0.029745
2.92498	3.89748	1.4114	2.89809	-0.580035	-0.679222	-0.624247	3.78173	-1.0717	-1.12669	0.20154	0.834555	4.60832	-0.98881	5.17223	-0.717779	0.108546	-0.206853	2.98432	-1.07143	0.61468	0.144137	0.884045	6.10902	1.16118	0.0137943	-1.33424	0.360177	1.10012	-1.92887	Q92828	Coronin-2A OS=Homo sapiens OX=9606 GN=CORO2A PE=1 SV=2	CORO2A	>sp|Q92828|COR2A_HUMAN Coronin-2A OS=Homo sapiens OX=9606 GN=CORO2A PE=1 SV=2	PD/HC	2.08418	0.00823798	0.0102995	-1.98034	0.186667	0.0802801	0.0151515
1.40929	0.230122	0.917607	0.603617	-1.37802	-0.289088	-1.22294	-0.450396	0.453831	-0.252531	0.0672449	-0.46355	1.53623	0.427486	1.80232	0.576124	0.0235564	-0.777333	-0.535593	-0.296941	1.15041	0.63025	1.08444	0.0201022	0.906397	-0.236686	-0.78923	-0.720577	1.03199	-1.5575	Q5T7N3	KN motif and ankyrin repeat domain-containing protein 4 OS=Homo sapiens OX=9606 GN=KANK4 PE=2 SV=1	KANK4	>sp|Q5T7N3|KANK4_HUMAN KN motif and ankyrin repeat domain-containing protein 4 OS=Homo sapiens OX=9606 GN=KANK4 PE=2 SV=1	PD/HC	2.67767	0.00210053	0.0103167	-0.932484	0.177778	0.0821186	0.0145278
0.488647	2.49939	-0.241502	0.604301	0.0950956	-0.555352	0.206888	0.8323	-1.13209	-0.118505	0.0430432	0.0363896	0.857819	1.51043	0.518127	0.332876	-0.807454	-0.275442	0.194938	-0.0580059	1.55791	0.583856	0.419804	2.2367	-0.664522	0.181207	-0.103578	-1.02559	-0.0396953	-1.03324	Q14145	Kelch-like ECH-associated protein 1 OS=Homo sapiens OX=9606 GN=KEAP1 PE=1 SV=2	KEAP1	>sp|Q14145|KEAP1_HUMAN Kelch-like ECH-associated protein 1 OS=Homo sapiens OX=9606 GN=KEAP1 PE=1 SV=2	PD/HC	2.67876	0.00209529	0.0103675	-0.92975	0.177778	0.0765265	0.0145631
-0.491009	-0.420034	-0.766388	-0.662244	0.441802	-0.206606	0.429065	-0.604497	0.912319	1.22004	-0.296798	0.235877	-0.611822	-0.423771	-0.609427	-0.195255	0.896169	-0.0108701	0.0457936	0.435272	0.298295	-0.29016	-0.220677	-0.638652	0.102084	0.183607	1.58201	0.587951	0.122333	0.765684	Q96HH9	GRAM domain-containing protein 2B OS=Homo sapiens OX=9606 GN=GRAMD2B PE=1 SV=1	GRAMD2B	>sp|Q96HH9|GRM2B_HUMAN GRAM domain-containing protein 2B OS=Homo sapiens OX=9606 GN=GRAMD2B PE=1 SV=1	PD/HC	3.19659	0.000635934	0.0104264	0.701062	0.848889	0.0706856	0.00325733
0.925132	0.909806	-0.0075556	0.112635	0.153704	-3.003	-2.7469	-1.06007	-2.70484	0.907632	-2.97455	0.823998	2.32168	-0.119344	0.108592	-2.11861	0.407388	0.0377961	-0.455308	-1.00444	-0.523761	0.950395	1.72737	-0.172286	0.562636	1.00773	-2.13274	-0.33	-2.51765	-0.633376	O95864	Fatty acid desaturase 2 OS=Homo sapiens OX=9606 GN=FADS2 PE=1 SV=1	FADS2	>sp|O95864|FADS2_HUMAN Fatty acid desaturase 2 OS=Homo sapiens OX=9606 GN=FADS2 PE=1 SV=1	PD/HC	2.26561	0.0054249	0.0104301	-1.40966	0.213333	0.0893596	0.0464716
0.0967073	0.622634	1.29447	0.459977	0.207964	-0.862706	-1.2664	0.756814	1.29155	-1.07072	0.603441	0.232512	0.638095	-0.0571157	2.19484	-0.901832	-0.23042	-0.782714	0.926218	-1.48153	0.286758	-0.408877	1.90955	0.164721	0.131536	-0.224166	-0.546934	-0.176512	-0.45317	-0.728422	P22304	Iduronate 2-sulfatase OS=Homo sapiens OX=9606 GN=IDS PE=1 SV=1	IDS	>sp|P22304|IDS_HUMAN Iduronate 2-sulfatase OS=Homo sapiens OX=9606 GN=IDS PE=1 SV=1	PD/HC	2.65512	0.00221248	0.0104828	-0.941877	0.173333	0.0847212	0.0101266
-0.848108	-0.232652	-0.705493	-0.996915	-0.547007	0.4003	-0.32227	-0.492465	0.67815	0.576786	-0.513386	-0.493591	-0.97104	-0.154958	-0.70693	0.420312	1.0298	0.463365	0.574406	0.257249	0.464734	0.22652	0.0745773	-0.638383	0.00583239	0.0771992	0.532363	0.00992756	-0.666546	0.320438	Q04206	Transcription factor p65 OS=Homo sapiens OX=9606 GN=RELA PE=1 SV=2	RELA	>sp|Q04206|TF65_HUMAN Transcription factor p65 OS=Homo sapiens OX=9606 GN=RELA PE=1 SV=2	PD/HC	3.34934	0.000447365	0.010503	0.659721	0.857778	0.0690618	0.0037037
0.602957	0.541165	0.763117	0.491595	0.305813	-0.000982579	-0.395348	-0.0996877	-0.4617	0.20084	0.769484	0.28384	0.444536	-0.0711136	1.06073	-0.339695	-0.443362	-0.26	-0.135438	-0.173514	0.789351	-0.113643	0.618464	-0.185366	-0.0582887	0.0192134	0.40238	0.166515	-0.16709	-0.15752	Q9P0I2	ER membrane protein complex subunit 3 OS=Homo sapiens OX=9606 GN=EMC3 PE=1 SV=3	EMC3	>sp|Q9P0I2|EMC3_HUMAN ER membrane protein complex subunit 3 OS=Homo sapiens OX=9606 GN=EMC3 PE=1 SV=3	PD/HC	4.07224	8.46767e-05	0.010559	-0.539202	0.124444	0.0604317	0
-1.0956	-0.919172	-1.36042	-0.786816	-0.189722	0.714112	-0.184772	0.249744	0.147713	0.669455	-0.145359	-0.0650098	-0.611678	-0.327905	-0.73021	-0.120668	0.576522	0.094379	0.433121	-0.362797	-0.200064	-0.299153	0.181885	-0.369152	-0.113318	0.855752	0.346185	-0.353686	-0.543201	0.0189005	Q9UPU7	TBC1 domain family member 2B OS=Homo sapiens OX=9606 GN=TBC1D2B PE=1 SV=2	TBC1D2B	>sp|Q9UPU7|TBD2B_HUMAN TBC1 domain family member 2B OS=Homo sapiens OX=9606 GN=TBC1D2B PE=1 SV=2	PD/HC	3.44097	0.000362271	0.0105731	0.638164	0.844444	0.0714536	0.003003
0.860262	0.230068	0.826352	-0.093303	-0.627968	-0.293044	-0.232045	0.253759	-0.643726	-0.0570914	0.308378	0.433993	0.177424	0.281377	1.08886	-0.265953	0.012875	-0.344205	-0.59328	-0.535057	0.360774	0.134177	0.429801	-0.0123101	0.381203	0.201182	-0.615911	-0.152108	-0.0415555	-0.481489	Q8IXB1	DnaJ homolog subfamily C member 10 OS=Homo sapiens OX=9606 GN=DNAJC10 PE=1 SV=2	DNAJC10	>sp|Q8IXB1|DJC10_HUMAN DnaJ homolog subfamily C member 10 OS=Homo sapiens OX=9606 GN=DNAJC10 PE=1 SV=2	PD/HC	3.81253	0.00015398	0.0106786	-0.571116	0.12	0.063745	0
1.08605	0.805388	2.36171	0.512227	-0.871098	-0.654479	-1.1005	1.00279	-0.311412	-0.833356	-0.0490888	-0.831661	1.40624	-1.03291	1.8821	-0.99594	-0.619222	0.569206	0.557578	0.211286	0.873979	0.122425	1.48532	1.10223	1.0206	-0.415613	-0.337588	-0.177219	-1.04695	-1.71144	P34903	Gamma-aminobutyric acid receptor subunit alpha-3 OS=Homo sapiens OX=9606 GN=GABRA3 PE=1 SV=1	GABRA3	>sp|P34903|GBRA3_HUMAN Gamma-aminobutyric acid receptor subunit alpha-3 OS=Homo sapiens OX=9606 GN=GABRA3 PE=1 SV=1	PD/HC	2.51384	0.00306312	0.0106945	-1.04909	0.204444	0.0823325	0.0358423
0.329955	0.758212	-0.0913179	1.07561	1.2617	-0.104536	-0.828043	-0.281178	-0.639472	-0.450322	0.910134	0.494645	0.687563	0.717375	0.647852	-0.624419	-0.21437	-1.00009	-0.0826018	-0.763965	0.0168036	-0.942166	-0.434317	1.46114	-0.599321	-0.268266	-0.2009	0.368064	-0.292964	0.294552	Q96T49	Protein phosphatase 1 regulatory inhibitor subunit 16B OS=Homo sapiens OX=9606 GN=PPP1R16B PE=1 SV=1	PPP1R16B	>sp|Q96T49|PP16B_HUMAN Protein phosphatase 1 regulatory inhibitor subunit 16B OS=Homo sapiens OX=9606 GN=PPP1R16B PE=1 SV=1	PD/HC	2.99996	0.0010001	0.0107162	-0.758825	0.173333	0.0834061	0.0102302
0.531775	-1.10892	-1.00683	-0.881242	-0.6433	-0.934552	1.81505	0.298734	-0.0692378	0.731785	-1.50112	-0.515846	-0.702681	0.314261	-0.233151	0.96377	0.223426	0.176207	-0.257197	0.791752	-0.907426	0.00751142	-1.20423	-0.259411	0.178169	0.0539381	-0.720094	0.123384	1.24459	0.296295	Q9Y237	Peptidyl-prolyl cis-trans isomerase NIMA-interacting 4 OS=Homo sapiens OX=9606 GN=PIN4 PE=1 SV=1	PIN4	>sp|Q9Y237|PIN4_HUMAN Peptidyl-prolyl cis-trans isomerase NIMA-interacting 4 OS=Homo sapiens OX=9606 GN=PIN4 PE=1 SV=1	PD/HC	2.80125	0.00158033	0.0107496	0.844685	0.804444	0.0819452	0.0169173
0.881286	0.549365	0.628886	-0.0120055	0.159078	-0.943832	-0.699923	0.457016	-1.2695	-0.00975875	-0.174829	-0.167559	1.04831	-0.422242	0.571947	-0.124963	-0.105683	0.423714	-0.232614	-0.158154	0.572527	0.379071	0.58706	0.707753	0.185487	0.15043	-0.790766	-1.66944	0.0911111	-0.460929	Q9BW92	Threonine--tRNA ligase, mitochondrial OS=Homo sapiens OX=9606 GN=TARS2 PE=1 SV=1	TARS2	>sp|Q9BW92|SYTM_HUMAN Threonine--tRNA ligase, mitochondrial OS=Homo sapiens OX=9606 GN=TARS2 PE=1 SV=1	PD/HC	3.10242	0.000789913	0.0107537	-0.722495	0.16	0.0745281	0.00632911
-0.142645	0.200793	0.191315	0.73766	0.620889	-1.22736	-0.496506	-0.693819	-0.50284	0.114928	-0.214561	0.346435	0.189303	0.376674	0.37263	-0.879269	-0.420452	-0.659146	0.624427	-0.553194	0.161946	-0.313157	0.0215115	0.542725	0.112521	0.175673	-0.122815	-1.6288	-0.12458	-0.216829	Q8IWT3	Cullin-9 OS=Homo sapiens OX=9606 GN=CUL9 PE=1 SV=2	CUL9	>sp|Q8IWT3|CUL9_HUMAN Cullin-9 OS=Homo sapiens OX=9606 GN=CUL9 PE=1 SV=2	PD/HC	3.34908	0.000447628	0.010787	-0.654308	0.142222	0.0701813	0
2.1745	2.4745	3.71563	1.69596	-0.162683	-3.07685	-2.49044	3.669	-0.321788	-1.80388	0.514451	-0.984644	1.63724	-0.217176	4.64377	-1.96082	-1.07418	1.1749	1.63038	-2.24924	0.677956	-1.79972	4.58787	0.920669	-0.11668	-0.878597	0.442234	1.25038	-2.29964	-2.17286	Q9UM22	Mammalian ependymin-related protein 1 OS=Homo sapiens OX=9606 GN=EPDR1 PE=1 SV=2	EPDR1	>sp|Q9UM22|EPDR1_HUMAN Mammalian ependymin-related protein 1 OS=Homo sapiens OX=9606 GN=EPDR1 PE=1 SV=2	PD/HC	2.0619	0.0086716	0.0108006	-1.99487	0.204444	0.0815807	0.0364299
0.503565	0.738016	0.296074	0.21693	-0.0833605	-0.282908	-0.319223	-0.0164352	-0.221478	-0.202516	0.0127897	0.532891	0.215447	0.244454	0.680442	-0.454155	-0.48221	0.356112	-0.3141	-0.266797	-0.360699	0.251644	0.446448	-0.0743018	0.614553	0.117889	-0.0795696	-0.565219	-0.32092	-0.183192	O95486	Protein transport protein Sec24A OS=Homo sapiens OX=9606 GN=SEC24A PE=1 SV=2	SEC24A	>sp|O95486|SC24A_HUMAN Protein transport protein Sec24A OS=Homo sapiens OX=9606 GN=SEC24A PE=1 SV=2	PD/HC	4.4503	3.54567e-05	0.0108024	-0.497974	0.115556	0.0632098	0
-0.535522	-1.38151	-0.924697	-0.936411	-0.560397	1.27692	0.405143	0.266483	0.498499	0.757785	-0.715114	0.591131	0.368309	0.0811113	-1.36514	0.405649	1.27513	-0.673985	0.537481	0.657584	0.911896	-0.054285	-1.39825	-0.568279	-0.0814164	0.453896	0.841235	0.187948	0.610052	-1.15012	P56693	Transcription factor SOX-10 OS=Homo sapiens OX=9606 GN=SOX10 PE=1 SV=1	SOX10	>sp|P56693|SOX10_HUMAN Transcription factor SOX-10 OS=Homo sapiens OX=9606 GN=SOX10 PE=1 SV=1	PD/HC	2.7646	0.00171949	0.0108159	0.861219	0.817778	0.0846572	0.0139211
-0.243668	1.32403	1.64525	0.458379	-0.312962	-0.348925	-0.605402	0.244073	-0.135736	-0.604465	0.802362	-0.58267	0.689978	-0.0200847	1.03365	-0.464407	-0.114077	0.461032	0.22384	0.940617	0.325318	0.657659	0.761815	0.456039	0.726073	-0.258321	-0.708979	-0.710572	-0.566236	-1.09606	E9PBQ7	Gamma-aminobutyric acid receptor subunit alpha-2 OS=Homo sapiens OX=9606 GN=GABRA2 PE=1 SV=1	GABRA2	>tr|E9PBQ7|E9PBQ7_HUMAN Gamma-aminobutyric acid receptor subunit alpha-2 OS=Homo sapiens OX=9606 GN=GABRA2 PE=1 SV=1	PD/HC	2.97352	0.00106286	0.0108664	-0.76432	0.168889	0.0748775	0.0107817
2.09565	-0.745245	2.61509	0.608943	-2.07153	-0.472585	-0.93182	1.01598	-1.66577	-0.960012	-0.2527	0.833997	1.42245	-0.244778	2.89109	-0.130062	-1.15758	-1.78447	0.834199	0.42472	-0.459972	1.63194	0.355934	1.09433	2.00998	0.229211	-2.2473	-0.339904	0.360793	-1.408	Q13015	Protein AF1q OS=Homo sapiens OX=9606 GN=MLLT11 PE=1 SV=1	MLLT11	>sp|Q13015|AF1Q_HUMAN Protein AF1q OS=Homo sapiens OX=9606 GN=MLLT11 PE=1 SV=1	PD/HC	2.28506	0.00518733	0.0108824	-1.33452	0.217778	0.0873076	0.0545455
1.18675	0.648156	0.788203	0.529867	0.200744	-1.06049	0.0193102	0.702965	-0.208921	-0.487235	0.28263	0.0230808	1.10526	-0.352751	0.682368	0.159907	-0.164915	0.444951	-0.615655	0.130197	0.144997	0.799898	0.984207	-0.0885475	0.214112	-0.384167	-0.399041	-0.877224	0.0394074	-0.129924	Q99757	Thioredoxin, mitochondrial OS=Homo sapiens OX=9606 GN=TXN2 PE=1 SV=2	TXN2	>sp|Q99757|THIOM_HUMAN Thioredoxin, mitochondrial OS=Homo sapiens OX=9606 GN=TXN2 PE=1 SV=2	PD/HC	3.28468	0.000519187	0.0109971	-0.665321	0.142222	0.0681119	0
2.05298	1.22893	-0.0225779	0.811931	0.646092	-3.0863	-3.19675	-0.976714	-3.17652	-0.174347	-2.8761	1.07912	2.84377	1.07918	-1.28683	-1.83009	1.05221	0.787338	-0.971528	-0.479068	-0.0442562	1.06226	0.483942	-0.862633	2.10719	2.28135	-1.70193	-3.30327	-0.284271	-1.57817	O00767	Acyl-CoA desaturase OS=Homo sapiens OX=9606 GN=SCD PE=1 SV=2	SCD	>sp|O00767|ACOD_HUMAN Acyl-CoA desaturase OS=Homo sapiens OX=9606 GN=SCD PE=1 SV=2	PD/HC	2.13788	0.00727979	0.0110747	-1.66274	0.2	0.0842349	0.0251451
2.17792	-1.75303	1.76325	-3.26816	-0.209234	-0.20031	-1.66592	2.27103	-0.963476	10.4935	-1.69952	-2.50856	-3.31755	-3.13307	-3.56268	3.05235	1.29934	1.94867	0.620445	0.749039	-1.30697	1.33168	3.54577	-1.08577	-2.786	4.93372	-1.48341	1.70899	-1.39159	3.4515	P06702	Protein S100-A9 OS=Homo sapiens OX=9606 GN=S100A9 PE=1 SV=1	S100A9	>sp|P06702|S10A9_HUMAN Protein S100-A9 OS=Homo sapiens OX=9606 GN=S100A9 PE=1 SV=1	PD/HC	1.94603	0.0113231	0.0110936	2.70905	0.777778	0.0866812	0.0299572
0.804295	-0.0967166	0.209847	0.826295	1.18542	-0.688407	-0.474332	0.587136	-0.470689	-0.945346	0.788983	-0.416902	0.27915	-1.14498	1.00707	0.18499	-0.982515	-0.451566	0.126592	0.0138195	0.625654	0.0703591	0.505344	1.80475	-0.0738005	-1.01773	-0.204511	-0.795303	-0.108541	-0.297828	O43677	NADH dehydrogenase [ubiquinone] 1 subunit C1, mitochondrial OS=Homo sapiens OX=9606 GN=NDUFC1 PE=1 SV=1	NDUFC1	>sp|O43677|NDUC1_HUMAN NADH dehydrogenase [ubiquinone] 1 subunit C1, mitochondrial OS=Homo sapiens OX=9606 GN=NDUFC1 PE=1 SV=1	PD/HC	2.88573	0.00130098	0.011102	-0.793266	0.16	0.0773681	0.00615385
-1.03764	-0.430976	0.0128906	-0.861159	-0.889519	0.609913	0.417647	0.837351	0.387733	0.0234181	-0.670667	-1.4661	-0.0530133	-0.274868	-0.0514806	1.78008	0.7941	0.607355	0.934642	1.33565	1.20676	0.992148	-0.186318	-1.10172	-0.152817	0.311016	0.411994	0.693298	0.236002	-1.22717	Q99653	Calcineurin B homologous protein 1 OS=Homo sapiens OX=9606 GN=CHP1 PE=1 SV=3	CHP1	>sp|Q99653|CHP1_HUMAN Calcineurin B homologous protein 1 OS=Homo sapiens OX=9606 GN=CHP1 PE=1 SV=3	PD/HC	2.72404	0.0018878	0.0111124	0.874501	0.831111	0.0912351	0.00815217
-0.836422	-0.42626	-0.782409	-1.06054	0.444889	1.05954	0.414327	1.4505	1.1438	1.1773	1.36816	-0.303789	-0.786685	-0.471403	0.716359	-0.103536	1.38736	-0.0401439	2.52012	-0.539253	-0.725499	-0.444199	-0.171008	1.52429	-0.848045	0.79325	2.21885	1.89896	-1.14404	1.12285	O75781	Paralemmin-1 OS=Homo sapiens OX=9606 GN=PALM PE=1 SV=2	PALM	>sp|O75781|PALM_HUMAN Paralemmin-1 OS=Homo sapiens OX=9606 GN=PALM PE=1 SV=2	PD/HC	2.46069	0.00346185	0.0111208	1.0775	0.786667	0.0874428	0.0186916
0.596905	0.214254	0.691728	0.312137	-0.459331	-0.850892	-0.39813	-0.540095	-0.813735	0.201657	-0.661119	0.587497	0.478702	0.18831	0.750759	-0.394969	0.356102	-0.0232376	-0.245991	-0.063728	0.220616	0.474112	0.52763	-0.439558	0.450811	-0.0317789	-0.483656	-0.88751	-0.33222	-0.923796	P63244	Receptor of activated protein C kinase 1 OS=Homo sapiens OX=9606 GN=RACK1 PE=1 SV=3	RACK1	>sp|P63244|RACK1_HUMAN Receptor of activated protein C kinase 1 OS=Homo sapiens OX=9606 GN=RACK1 PE=1 SV=3	PD/HC	3.44922	0.000355448	0.0111977	-0.624362	0.151111	0.075108	0
2.76111	1.65981	0.502811	1.83149	-0.748161	-0.589218	-0.0502851	1.6806	-1.21659	-0.557152	0.795203	1.25899	1.18105	1.2453	3.52645	-0.224261	-1.51968	-0.161895	0.425033	-1.02792	-0.894312	0.529191	-0.899802	2.16578	0.767697	0.316495	-0.26008	-0.604654	1.30667	-0.220591	Q9UGQ3	Solute carrier family 2, facilitated glucose transporter member 6 OS=Homo sapiens OX=9606 GN=SLC2A6 PE=1 SV=2	SLC2A6	>sp|Q9UGQ3|GTR6_HUMAN Solute carrier family 2, facilitated glucose transporter member 6 OS=Homo sapiens OX=9606 GN=SLC2A6 PE=1 SV=2	PD/HC	2.33442	0.00463002	0.0112221	-1.22574	0.226667	0.0940347	0.0633484
-0.820372	-0.395525	-0.429816	-0.788938	-0.0413679	0.52411	1.05181	0.223455	0.101568	1.20384	-0.443204	0.20746	-0.867889	0.747609	-1.05032	1.22318	0.550693	0.477295	0.218355	-0.0717912	-0.540163	0.353664	0.804392	-0.803825	0.207054	0.210368	0.436698	-0.180695	0.240994	0.642854	P50552	Vasodilator-stimulated phosphoprotein OS=Homo sapiens OX=9606 GN=VASP PE=1 SV=3	VASP	>sp|P50552|VASP_HUMAN Vasodilator-stimulated phosphoprotein OS=Homo sapiens OX=9606 GN=VASP PE=1 SV=3	PD/HC	3.08376	0.000824588	0.0112812	0.714265	0.826667	0.081243	0.00737101
-0.072223	-0.365365	-1.14888	-0.033091	-0.749074	-0.171602	0.475473	1.12543	-0.851993	0.367611	-1.16322	0.250153	-0.347797	-1.02414	0.578299	0.109226	0.222447	0.28136	-0.0539633	0.468999	-0.450482	-0.81677	-0.748999	-0.418149	-0.31619	-0.598388	0.656492	0.406796	0.42319	0.81148	Q9H1U4	Multiple epidermal growth factor-like domains protein 9 OS=Homo sapiens OX=9606 GN=MEGF9 PE=2 SV=3	MEGF9	>sp|Q9H1U4|MEGF9_HUMAN Multiple epidermal growth factor-like domains protein 9 OS=Homo sapiens OX=9606 GN=MEGF9 PE=2 SV=3	PD/HC	3.12769	0.000745258	0.011289	0.699899	0.831111	0.0811346	0.00810811
0.286195	0.54764	0.76836	0.496357	0.98402	0.245661	-0.593047	-0.0411188	-0.127423	-0.611861	0.770599	0.00548469	1.41923	0.125543	0.760795	-0.454478	-0.576192	-0.48695	0.478843	-0.164354	0.129207	0.00588211	-0.194127	0.831722	-0.139254	-0.354098	-0.171063	-0.176755	-0.106738	0.5694	A0A2R8Y5V8	Protein furry homolog OS=Homo sapiens OX=9606 GN=FRY PE=1 SV=1	FRY	>tr|A0A2R8Y5V8|A0A2R8Y5V8_HUMAN Protein furry homolog OS=Homo sapiens OX=9606 GN=FRY PE=1 SV=1	PD/HC	3.43555	0.000366821	0.0112996	-0.624522	0.137778	0.0662875	0
-0.808503	-0.573074	-0.461815	-0.493899	0.329905	0.558941	-0.0782096	0.707858	0.442131	-0.139073	-0.0032139	-0.884166	-0.543294	-0.691368	-0.399023	1.14748	0.258569	0.114825	0.500973	0.27643	-0.0141946	-0.499331	-0.427554	0.204143	-1.33988	-0.508134	0.504809	0.924786	-0.947608	-0.0828253	O95178	NADH dehydrogenase [ubiquinone] 1 beta subcomplex subunit 2, mitochondrial OS=Homo sapiens OX=9606 GN=NDUFB2 PE=1 SV=1	NDUFB2	>sp|O95178|NDUB2_HUMAN NADH dehydrogenase [ubiquinone] 1 beta subcomplex subunit 2, mitochondrial OS=Homo sapiens OX=9606 GN=NDUFB2 PE=1 SV=1	PD/HC	3.17311	0.000671252	0.0113651	0.685748	0.826667	0.0765612	0.00731707
0.969249	0.519973	1.1946	0.277094	-0.466509	-0.695661	-0.75235	-0.0700861	-1.24412	-0.540895	-0.538494	0.247554	0.48957	-0.512135	1.03793	-0.487819	-0.564766	0.0943178	-0.170006	1.14718	0.519385	1.06045	0.0506504	-0.288393	0.709463	-0.0761449	-1.12087	-1.38912	0.0833114	-1.0133	O43148	mRNA cap guanine-N7 methyltransferase OS=Homo sapiens OX=9606 GN=RNMT PE=1 SV=1	RNMT	>sp|O43148|MCES_HUMAN mRNA cap guanine-N7 methyltransferase OS=Homo sapiens OX=9606 GN=RNMT PE=1 SV=1	PD/HC	2.83098	0.00147577	0.0115115	-0.804714	0.168889	0.0780921	0.0111421
0.695671	0.111565	0.816549	0.0595899	-0.49396	-0.396067	-0.113179	0.551171	0.177005	0.0256561	-0.0676521	0.569249	0.737341	0.122414	1.19018	-0.323561	-0.221784	-0.246739	-0.0717559	-0.61287	0.1974	0.208284	0.924577	0.529568	0.481274	0.0361397	-0.781567	-0.111167	-0.202154	-0.50537	Q9Y5P4	Collagen type IV alpha-3-binding protein OS=Homo sapiens OX=9606 GN=COL4A3BP PE=1 SV=1	COL4A3BP	>sp|Q9Y5P4|C43BP_HUMAN Collagen type IV alpha-3-binding protein OS=Homo sapiens OX=9606 GN=COL4A3BP PE=1 SV=1	PD/HC	3.59416	0.000254588	0.0115216	-0.591886	0.115556	0.0650732	0
-0.00614388	-0.0285899	-0.148592	-1.31384	0.396236	0.278562	0.0286603	-1.48586	0.554583	0.358345	-1.48765	-1.05157	-0.594455	-0.457254	-0.715424	0.506972	0.418417	-0.148782	-0.064901	0.824009	-0.919631	-1.76184	0.191703	-0.129982	-0.317138	0.72736	0.422013	0.397761	0.0101925	0.539127	Q6P6B7	Ankyrin repeat domain-containing protein 16 OS=Homo sapiens OX=9606 GN=ANKRD16 PE=1 SV=1	ANKRD16	>sp|Q6P6B7|ANR16_HUMAN Ankyrin repeat domain-containing protein 16 OS=Homo sapiens OX=9606 GN=ANKRD16 PE=1 SV=1	PD/HC	2.88584	0.00130063	0.0115281	0.780708	0.871111	0.0703485	0.00480769
-0.30972	0.106152	0.455388	0.830376	1.81138	-0.658883	-0.253496	-0.567221	0.0638898	-0.474934	1.18673	0.608937	0.700033	0.215187	0.515359	-1.13388	-0.184833	-1.13958	-0.664765	-0.776355	0.799811	-0.330786	-0.182314	-0.0158514	-0.812376	-0.244197	0.598609	-0.87662	0.0964832	0.194779	Q99622	Protein C10 OS=Homo sapiens OX=9606 GN=C12orf57 PE=1 SV=1	C12orf57	>sp|Q99622|C10_HUMAN Protein C10 OS=Homo sapiens OX=9606 GN=C12orf57 PE=1 SV=1	PD/HC	2.89999	0.00125895	0.0115422	-0.773287	0.173333	0.0750211	0.0103093
1.21069	0.144231	0.891562	0.442589	-0.340531	0.430165	-1.05145	-0.175564	-0.075106	0.359105	0.147669	0.717292	0.984005	-0.448143	1.50349	-0.419226	0.209641	0.313761	-0.424609	-0.548323	0.989559	0.362256	1.02438	-0.349431	0.910973	0.279867	-0.593758	0.0042315	-0.516199	-0.379519	Q07065	Cytoskeleton-associated protein 4 OS=Homo sapiens OX=9606 GN=CKAP4 PE=1 SV=2	CKAP4	>sp|Q07065|CKAP4_HUMAN Cytoskeleton-associated protein 4 OS=Homo sapiens OX=9606 GN=CKAP4 PE=1 SV=2	PD/HC	3.04878	0.000893751	0.0115435	-0.718505	0.168889	0.072208	0.0113314
-0.892034	-0.698996	-0.142756	-1.53818	-1.11063	0.964021	0.612673	-0.445635	-0.178583	0.754329	-1.04434	-0.0804537	-1.004	-0.391997	-0.915771	1.06153	1.16001	0.82524	0.740843	0.841658	0.177758	0.587596	0.0670866	-1.58406	0.566353	-0.769788	-0.376947	-0.48447	0.103554	-0.0241183	Q96A72	Protein mago nashi homolog 2 OS=Homo sapiens OX=9606 GN=MAGOHB PE=1 SV=1	MAGOHB	>sp|Q96A72|MGN2_HUMAN Protein mago nashi homolog 2 OS=Homo sapiens OX=9606 GN=MAGOHB PE=1 SV=1	PD/HC	2.73297	0.00184941	0.011553	0.852582	0.817778	0.0736531	0.013245
1.72571	-0.0239448	0.570904	0.399019	-1.32558	-0.282923	-0.327121	0.204408	-0.866784	-0.422733	-0.466455	0.805674	0.754603	-0.354213	1.46173	-0.613698	-0.608035	0.166009	-0.583729	0.959125	0.79731	1.05837	0.422174	0.0670845	0.48933	-0.495881	-1.23571	-0.886277	-0.221682	-1.1508	O75569	Interferon-inducible double-stranded RNA-dependent protein kinase activator A OS=Homo sapiens OX=9606 GN=PRKRA PE=1 SV=1	PRKRA	>sp|O75569|PRKRA_HUMAN Interferon-inducible double-stranded RNA-dependent protein kinase activator A OS=Homo sapiens OX=9606 GN=PRKRA PE=1 SV=1	PD/HC	2.73634	0.0018351	0.0115543	-0.849836	0.182222	0.0837787	0.0166271
0.176267	-0.0195895	0.0578945	0.760509	0.570795	-0.106384	-0.029453	-0.709249	0.287783	-0.572419	0.736791	0.4813	0.434613	0.388178	0.74759	-0.468351	-1.00857	-0.441642	-0.0417796	-0.900675	-0.33348	-0.267175	-0.107953	1.05346	-0.163619	0.185417	0.114013	-0.334025	-0.982214	0.0430676	Q8NG68	Tubulin--tyrosine ligase OS=Homo sapiens OX=9606 GN=TTL PE=1 SV=2	TTL	>sp|Q8NG68|TTL_HUMAN Tubulin--tyrosine ligase OS=Homo sapiens OX=9606 GN=TTL PE=1 SV=2	PD/HC	3.37937	0.000417477	0.0115581	-0.632004	0.164444	0.0718231	0.00581395
-0.790785	-0.732358	-0.557439	-0.471324	0.31352	0.497407	0.430023	-0.110908	0.500861	0.508392	-0.646714	0.118568	-0.315906	-0.28106	-0.827443	0.535094	1.19091	-0.557964	0.178054	-0.0157864	-0.72958	-0.0127318	0.728868	-0.268414	-0.436209	0.178216	-0.0357907	0.495149	0.42743	0.206576	O43896	Kinesin-like protein KIF1C OS=Homo sapiens OX=9606 GN=KIF1C PE=1 SV=3	KIF1C	>sp|O43896|KIF1C_HUMAN Kinesin-like protein KIF1C OS=Homo sapiens OX=9606 GN=KIF1C PE=1 SV=3	PD/HC	3.41297	0.000386397	0.0116302	0.622445	0.844444	0.0725994	0.00323625
0.616921	1.18583	0.683025	-0.0917732	0.858486	-1.87967	-0.561315	-0.0240776	-1.7639	-0.142045	1.25992	-0.65092	2.23485	-1.06365	-0.374382	-2.72919	1.63964	0.153638	-0.773759	-1.04168	-1.0573	0.759078	-0.257193	1.98691	1.56535	0.300925	-0.555151	-0.591005	-1.3233	-0.756013	P46439	Glutathione S-transferase Mu 5 OS=Homo sapiens OX=9606 GN=GSTM5 PE=1 SV=3	GSTM5	>sp|P46439|GSTM5_HUMAN Glutathione S-transferase Mu 5 OS=Homo sapiens OX=9606 GN=GSTM5 PE=1 SV=3	PD/HC	2.34429	0.00452591	0.011641	-1.18014	0.226667	0.0882845	0.0624071
0.362262	-1.41294	-0.37762	-3.34661	-1.34986	2.98416	-1.42973	0.175609	-0.346366	2.71445	0.000687686	-1.74799	-2.59475	-1.16508	-0.807482	2.85203	0.751425	0.925906	0.405263	0.163988	-1.55271	1.10818	0.757166	-0.362808	-1.08156	0.88379	-1.02737	1.96134	-1.99559	-0.419753	Q6ZMW3	Echinoderm microtubule-associated protein-like 6 OS=Homo sapiens OX=9606 GN=EML6 PE=2 SV=2	EML6	>sp|Q6ZMW3|EMAL6_HUMAN Echinoderm microtubule-associated protein-like 6 OS=Homo sapiens OX=9606 GN=EML6 PE=2 SV=2	PD/HC	2.17512	0.00668161	0.0116648	1.47802	0.764444	0.0860342	0.0564827
2.26374	1.19562	0.776982	0.866954	-1.00011	-0.536323	-0.356068	1.36106	-1.01229	-0.165217	0.273276	1.09103	1.17545	0.270115	2.64287	-0.460244	-0.934071	0.408543	0.604489	-0.372717	-0.162703	0.759652	-0.0993682	1.5544	0.736608	0.555084	-0.833675	-0.0189564	0.387012	-0.867097	Q9UN86	Ras GTPase-activating protein-binding protein 2 OS=Homo sapiens OX=9606 GN=G3BP2 PE=1 SV=2	G3BP2	>sp|Q9UN86|G3BP2_HUMAN Ras GTPase-activating protein-binding protein 2 OS=Homo sapiens OX=9606 GN=G3BP2 PE=1 SV=2	PD/HC	2.53494	0.00291786	0.0117674	-0.972332	0.191111	0.0835362	0.0184049
-0.546398	-0.711758	-0.641046	-0.226158	-0.734294	0.441639	0.701642	-0.064562	-0.0513235	-0.11468	-0.978497	-0.376232	-0.975202	-0.558488	-0.640181	0.410473	0.455153	-0.170687	-0.414656	0.58133	0.403045	-0.370131	-0.164435	-0.474083	-0.212391	-0.215418	-0.329635	0.20503	0.0605882	-0.293617	Q9NQ29	Putative RNA-binding protein Luc7-like 1 OS=Homo sapiens OX=9606 GN=LUC7L PE=1 SV=1	LUC7L	>sp|Q9NQ29|LUC7L_HUMAN Putative RNA-binding protein Luc7-like 1 OS=Homo sapiens OX=9606 GN=LUC7L PE=1 SV=1	PD/HC	3.75858	0.000174351	0.0117677	0.560502	0.893333	0.0560683	0
-2.82728	-1.6422	-1.42827	-0.819145	-1.661	7.21983	8.15322	0.695676	2.6095	6.88869	2.4315	-0.398505	-1.27104	-0.824827	0.774334	0.861972	3.60158	-0.979742	11.4215	-1.9134	3.79961	0.777362	-0.56517	-3.68232	2.57616	2.03629	6.23975	-1.83948	-2.63727	1.035	P30453	HLA class I histocompatibility antigen, A-34 alpha chain OS=Homo sapiens OX=9606 GN=HLA-A PE=1 SV=1	HLA-A	>sp|P30453|1A34_HUMAN HLA class I histocompatibility antigen, A-34 alpha chain OS=Homo sapiens OX=9606 GN=HLA-A PE=1 SV=1	PD/HC	1.87403	0.0133652	0.0118133	3.21026	0.715556	0.102302	0.12087
-0.59896	-1.28119	-0.221172	-0.290573	0.560764	-0.0221254	0.767923	-0.43067	0.604603	1.19666	-0.542042	0.604625	0.0628348	-0.667606	-0.69038	0.175685	1.11348	-0.669853	0.470563	0.384142	0.459931	-0.134475	-0.752704	-0.640105	-0.798168	0.125314	1.18824	0.389371	0.107546	0.701981	Q15052	Rho guanine nucleotide exchange factor 6 OS=Homo sapiens OX=9606 GN=ARHGEF6 PE=1 SV=2	ARHGEF6	>sp|Q15052|ARHG6_HUMAN Rho guanine nucleotide exchange factor 6 OS=Homo sapiens OX=9606 GN=ARHGEF6 PE=1 SV=2	PD/HC	2.97448	0.00106051	0.0118136	0.735472	0.822222	0.0758676	0.00714286
0.00656653	0.516481	-0.590438	0.371063	0.355236	1.07034	0.138063	1.17462	-0.400377	-0.048755	0.163897	-1.28286	-1.47356	0.504736	0.669741	1.37882	1.28048	1.69504	2.96107	0.889006	-0.588805	-0.211112	-1.06685	1.03057	-0.209632	1.71033	-0.177139	0.721461	0.575971	-0.046964	Q93045	Stathmin-2 OS=Homo sapiens OX=9606 GN=STMN2 PE=1 SV=3	STMN2	>sp|Q93045|STMN2_HUMAN Stathmin-2 OS=Homo sapiens OX=9606 GN=STMN2 PE=1 SV=3	PD/HC	2.51931	0.00302475	0.0118138	0.981796	0.8	0.0826782	0.016158
0.459987	0.327366	1.1807	0.585735	0.374663	-1.20515	-0.358012	-0.39056	-0.723693	-0.401366	-0.672719	0.116283	0.300528	-0.162402	0.0908377	-0.589693	0.0488502	0.93429	-0.125374	0.851177	0.617246	0.435589	0.810651	0.632753	0.443443	-0.117134	-0.8199	-1.25935	-0.761915	-0.367795	Q9Y5K5	Ubiquitin carboxyl-terminal hydrolase isozyme L5 OS=Homo sapiens OX=9606 GN=UCHL5 PE=1 SV=3	UCHL5	>sp|Q9Y5K5|UCHL5_HUMAN Ubiquitin carboxyl-terminal hydrolase isozyme L5 OS=Homo sapiens OX=9606 GN=UCHL5 PE=1 SV=3	PD/HC	3.00853	0.000980543	0.0118931	-0.721752	0.173333	0.0851318	0.0102564
0.0746138	0.280625	-0.407407	0.909052	1.45514	-0.504821	-1.15724	-0.774133	-0.938124	-0.0898371	1.41982	0.194343	-0.154778	0.488329	-0.209541	-0.793972	-0.596344	-0.75362	-0.355984	-1.11037	0.592054	0.0133803	-0.0468634	0.425464	-0.875052	-0.545557	0.044204	0.072147	0.620845	-0.212605	A4D1U4	Protein LCHN OS=Homo sapiens OX=9606 GN=LCHN PE=1 SV=1	LCHN	>sp|A4D1U4|LCHN_HUMAN Protein LCHN OS=Homo sapiens OX=9606 GN=LCHN PE=1 SV=1	PD/HC	2.92636	0.00118478	0.0118989	-0.750305	0.168889	0.078934	0.010582
-0.381454	-1.4382	-1.47124	-1.69517	-1.03484	4.04407	0.533703	0.357578	0.621209	0.63989	-0.813678	-1.65172	-1.49639	2.82708	-1.53997	2.20133	1.6839	1.56284	0.711681	1.62092	0.228679	1.68116	0.290617	-0.746023	0.154834	-0.435955	-1.26228	2.76747	-0.734329	0.308303	A8MU93	Uncharacterized protein C17orf100 OS=Homo sapiens OX=9606 GN=C17orf100 PE=4 SV=2	C17orf100	>sp|A8MU93|CQ100_HUMAN Uncharacterized protein C17orf100 OS=Homo sapiens OX=9606 GN=C17orf100 PE=4 SV=2	PD/HC	2.17762	0.00664324	0.0119042	1.44711	0.822222	0.0798554	0.00728155
1.09045	0.216281	-0.359127	-0.364513	-1.38006	0.133069	1.94717	1.72642	-0.426188	-0.394888	0.474742	-1.46775	-1.54916	-0.268315	0.859226	1.07326	-0.119483	-0.219368	1.43787	1.34614	-0.511768	0.228781	-1.48901	-0.148463	-0.471569	1.41157	0.951999	1.10682	0.762277	-0.727724	Q16143	Beta-synuclein OS=Homo sapiens OX=9606 GN=SNCB PE=1 SV=1	SNCB	>sp|Q16143|SYUB_HUMAN Beta-synuclein OS=Homo sapiens OX=9606 GN=SNCB PE=1 SV=1	PD/HC	2.47922	0.00331727	0.0119046	1.00995	0.782222	0.0836121	0.0228311
0.194927	-0.0199658	-0.219165	0.0287771	-0.0412879	0.301545	0.652414	-0.206139	-0.0451691	0.793261	-0.587662	-0.0461606	-0.854027	0.0490517	-0.842899	0.840412	1.34784	0.764	1.18238	0.853536	0.414681	0.30586	0.256523	-0.911474	0.532728	0.679364	0.187939	-0.167735	0.646751	0.331065	O96019	Actin-like protein 6A OS=Homo sapiens OX=9606 GN=ACTL6A PE=1 SV=1	ACTL6A	>sp|O96019|ACL6A_HUMAN Actin-like protein 6A OS=Homo sapiens OX=9606 GN=ACTL6A PE=1 SV=1	PD/HC	3.20785	0.000619655	0.0119552	0.660104	0.826667	0.0773669	0.00740741
-0.406023	-0.588665	-0.525665	-0.338405	0.0197395	0.120321	0.527104	-0.166151	1.87941	0.757106	0.0143651	-0.0785214	-0.0847367	0.377842	-0.180456	0.787584	0.548463	0.00557802	0.0881394	0.741298	-0.452979	0.180701	0.164484	-0.816968	0.0568886	0.175645	1.32243	0.0723387	-0.179694	0.531883	Q9UBT7	Alpha-catulin OS=Homo sapiens OX=9606 GN=CTNNAL1 PE=1 SV=2	CTNNAL1	>sp|Q9UBT7|CTNL1_HUMAN Alpha-catulin OS=Homo sapiens OX=9606 GN=CTNNAL1 PE=1 SV=2	PD/HC	3.21751	0.000606027	0.0119608	0.65799	0.853333	0.0671371	0.00346021
-0.666196	-0.285361	0.0736658	-0.844418	-0.745887	0.251431	-0.45155	0.583001	0.10534	-0.0996598	-0.47445	0.296378	-0.69579	0.311032	-0.9912	0.426099	0.322644	0.107653	0.761542	0.0692397	0.0339099	-0.224575	-0.549588	-1.1628	-0.215693	0.0904065	-0.531434	1.24392	0.906228	-0.0368128	Q2M3G4	Protein Shroom1 OS=Homo sapiens OX=9606 GN=SHROOM1 PE=1 SV=1	SHROOM1	>sp|Q2M3G4|SHRM1_HUMAN Protein Shroom1 OS=Homo sapiens OX=9606 GN=SHROOM1 PE=1 SV=1	PD/HC	3.20583	0.000622545	0.0120335	0.659268	0.848889	0.072499	0.00330033
-1.10747	-0.813342	-0.394094	-1.12169	-0.570238	0.494943	0.483145	-1.34699	0.771185	0.749909	-1.38998	-0.0766278	-0.711091	-0.579665	-1.08934	0.295334	1.10953	0.713666	0.130078	0.402453	0.333642	-0.155649	0.472972	-1.41053	0.658647	-0.154235	0.308169	0.106542	-0.293385	0.195523	Q96AC1	Fermitin family homolog 2 OS=Homo sapiens OX=9606 GN=FERMT2 PE=1 SV=1	FERMT2	>sp|Q96AC1|FERM2_HUMAN Fermitin family homolog 2 OS=Homo sapiens OX=9606 GN=FERMT2 PE=1 SV=1	PD/HC	2.80352	0.0015721	0.0120781	0.794688	0.817778	0.0788962	0.0136986
0.53193	0.469355	0.211931	0.418648	0.086099	-0.24013	-0.344614	0.055967	-0.0387964	-0.275246	0.235437	0.132383	0.281321	0.294656	0.41965	-0.29879	-0.0550314	-0.440467	-0.332781	-0.275444	0.189322	0.00383578	0.127036	0.253174	-0.157163	0.148327	-0.141383	-0.157428	0.169133	-0.48951	Q96S52	GPI transamidase component PIG-S OS=Homo sapiens OX=9606 GN=PIGS PE=1 SV=3	PIGS	>sp|Q96S52|PIGS_HUMAN GPI transamidase component PIG-S OS=Homo sapiens OX=9606 GN=PIGS PE=1 SV=3	PD/HC	5.59152	2.56139e-06	0.0121114	-0.414254	0.0666667	0.0430246	0
0.352837	0.430183	0.411799	0.551943	-0.184685	-0.450205	-0.526479	0.425156	-0.089471	-0.211988	0.768899	0.941623	0.255848	0.38063	0.755721	-0.185721	-0.765721	-0.0591081	-0.267059	-0.190669	-0.156465	0.254228	-0.363467	0.229834	0.477143	0.127627	-0.136974	0.0821198	-0.172739	-0.489527	Q3ZAQ7	Vacuolar ATPase assembly integral membrane protein VMA21 OS=Homo sapiens OX=9606 GN=VMA21 PE=1 SV=1	VMA21	>sp|Q3ZAQ7|VMA21_HUMAN Vacuolar ATPase assembly integral membrane protein VMA21 OS=Homo sapiens OX=9606 GN=VMA21 PE=1 SV=1	PD/HC	3.90172	0.000125396	0.0121892	-0.534455	0.133333	0.0680207	0
-0.786572	0.0850628	-0.727117	-0.915666	-0.410485	-0.62032	-2.1035	0.603415	0.560771	0.156953	-0.978863	0.101191	-1.09442	-1.08768	-0.862666	0.591615	-0.426698	1.29887	0.478035	0.962662	-0.499478	-1.32026	0.0699437	0.0537246	-0.336284	1.26793	0.136335	-0.363658	0.666093	1.52995	O95428	Papilin OS=Homo sapiens OX=9606 GN=PAPLN PE=2 SV=4	PAPLN	>sp|O95428|PPN_HUMAN Papilin OS=Homo sapiens OX=9606 GN=PAPLN PE=2 SV=4	PD/HC	2.60891	0.00246086	0.0122278	0.896535	0.853333	0.0775285	0.00353357
-0.112986	-1.56407	-0.213687	-1.0348	-1.18055	0.441498	0.630924	0.22672	0.434466	0.680514	-0.42168	-0.0820671	-1.27557	-0.495211	-0.792261	0.652743	1.0905	0.739489	0.409053	0.732012	-0.881444	-0.31532	0.641324	-0.275099	0.781642	-0.36825	-1.04034	-0.710897	0.339275	0.432745	P36021	Monocarboxylate transporter 8 OS=Homo sapiens OX=9606 GN=SLC16A2 PE=1 SV=2	SLC16A2	>sp|P36021|MOT8_HUMAN Monocarboxylate transporter 8 OS=Homo sapiens OX=9606 GN=SLC16A2 PE=1 SV=2	PD/HC	2.79137	0.0016167	0.0122996	0.794149	0.795556	0.0878789	0.0188356
0.539241	0.18905	0.221167	0.356286	-0.127949	-0.744825	-0.772482	-0.411716	-0.431464	-0.0413252	0.190123	0.422604	0.0152658	-0.475507	0.693747	-0.782004	-0.655036	0.140169	0.0988364	-0.475291	0.217188	-0.383263	0.156067	0.121601	0.28887	-0.149473	-0.543193	-0.376676	-0.902039	0.279239	Q6IAN0	Dehydrogenase/reductase SDR family member 7B OS=Homo sapiens OX=9606 GN=DHRS7B PE=1 SV=2	DHRS7B	>sp|Q6IAN0|DRS7B_HUMAN Dehydrogenase/reductase SDR family member 7B OS=Homo sapiens OX=9606 GN=DHRS7B PE=1 SV=2	PD/HC	3.79126	0.000161713	0.0123878	-0.546118	0.128889	0.0630656	0
1.74323	1.16579	1.57814	0.285109	-0.0685075	-0.801844	-0.150547	1.5359	-0.319718	-0.669576	0.77189	0.672311	2.00383	0.139763	2.60805	-0.505192	-0.600196	-0.308924	-0.281097	-0.414458	-0.997529	-0.938025	3.3165	0.207864	0.183478	-0.950557	-0.0512268	0.543248	-1.12205	0.0955328	Q9UBQ6	Exostosin-like 2 OS=Homo sapiens OX=9606 GN=EXTL2 PE=1 SV=1	EXTL2	>sp|Q9UBQ6|EXTL2_HUMAN Exostosin-like 2 OS=Homo sapiens OX=9606 GN=EXTL2 PE=1 SV=1	PD/HC	2.35563	0.00440929	0.0123928	-1.11151	0.186667	0.0804688	0.0158014
0.324761	0.00300743	0.366704	0.857648	0.884904	-0.0051438	-0.043417	-0.41224	0.0251279	-0.43751	0.656601	-0.123003	0.321453	0.584617	0.522945	0.0349379	-0.281077	-0.330913	-0.196084	-0.133202	0.208649	0.372089	0.246819	0.584572	-0.33264	-0.481956	0.311918	0.243357	-0.588511	0.078383	A0A286YFJ4	Mitogen-activated protein kinase OS=Homo sapiens OX=9606 GN=MAPK10 PE=1 SV=1	MAPK10	>tr|A0A286YFJ4|A0A286YFJ4_HUMAN Mitogen-activated protein kinase OS=Homo sapiens OX=9606 GN=MAPK10 PE=1 SV=1	PD/HC	4.05251	8.86112e-05	0.012533	-0.513031	0.115556	0.0594243	0
-0.094486	-0.604103	-1.04848	-0.956085	-0.649076	0.210442	0.653876	-0.607376	-0.0720828	0.256773	-0.84314	-0.349742	-0.986427	0.649277	-1.1108	0.799399	0.11037	0.214493	0.109318	0.030048	-0.103014	-0.137062	-0.394361	-1.37381	0.119043	-0.201397	0.223171	0.307353	0.012516	-0.240613	A0A0C4DGB5	Calpastatin OS=Homo sapiens OX=9606 GN=CAST PE=1 SV=1	CAST	>tr|A0A0C4DGB5|A0A0C4DGB5_HUMAN Calpastatin OS=Homo sapiens OX=9606 GN=CAST PE=1 SV=1	PD/HC	3.22092	0.000601287	0.0125502	0.645904	0.853333	0.0738076	0.00347222
0.194833	0.318834	0.518317	0.137268	-0.23068	-0.496783	-1.00786	0.235457	-0.410038	-0.0145167	-0.275456	0.365889	0.756827	-0.5697	0.744884	-0.0480731	-0.318475	-0.198927	-0.157085	-0.316631	-0.267749	0.0990609	0.531725	0.142775	0.153737	-0.982322	-0.405722	-0.809152	-0.834628	-0.238794	J3KNA0	Mitochondrial inner membrane protein OXA1L OS=Homo sapiens OX=9606 GN=OXA1L PE=1 SV=1	OXA1L	>tr|J3KNA0|J3KNA0_HUMAN Mitochondrial inner membrane protein OXA1L OS=Homo sapiens OX=9606 GN=OXA1L PE=1 SV=1	PD/HC	3.58111	0.000262356	0.012562	-0.574941	0.146667	0.0707117	0
0.689796	-0.0412871	0.736845	0.0934683	-0.483714	-0.492518	-0.9927	-0.365638	-1.36545	0.416019	0.000717017	0.924145	-0.612897	1.12291	0.89618	0.612097	-0.743144	-0.287238	-0.469299	-1.16421	-0.548211	1.00438	0.147877	-0.784257	-0.347902	-1.77591	-1.5769	-2.4388	0.745215	-1.50553	Q9H4L5	Oxysterol-binding protein-related protein 3 OS=Homo sapiens OX=9606 GN=OSBPL3 PE=1 SV=1	OSBPL3	>sp|Q9H4L5|OSBL3_HUMAN Oxysterol-binding protein-related protein 3 OS=Homo sapiens OX=9606 GN=OSBPL3 PE=1 SV=1	PD/HC	2.52255	0.00300224	0.0125683	-0.946804	0.204444	0.0816592	0.0356506
0.610818	1.31785	0.500598	1.76606	1.06198	-0.655503	-0.0553375	-0.721605	1.23978	-1.06168	1.57942	0.380501	1.21651	-0.100599	1.14042	-1.67981	-0.30996	-0.142432	0.798195	-0.126949	0.46521	-0.177809	-0.82335	1.05789	0.155922	1.2256	-0.216375	-1.51064	-0.369741	-0.357501	Q99551	Transcription termination factor 1, mitochondrial OS=Homo sapiens OX=9606 GN=MTERF1 PE=1 SV=1	MTERF1	>sp|Q99551|MTEF1_HUMAN Transcription termination factor 1, mitochondrial OS=Homo sapiens OX=9606 GN=MTERF1 PE=1 SV=1	PD/HC	2.52829	0.00296289	0.0125706	-0.939691	0.2	0.0847474	0.0252427
-0.660485	-0.193204	-0.380301	-0.526729	-1.00912	0.462837	0.232127	-0.240021	0.242463	1.48566	-0.54872	0.550884	-1.21799	-0.225545	-0.472351	0.107071	1.02277	0.554189	1.17185	-0.20367	-0.133289	-0.0584941	-0.0857519	0.197299	-0.0890573	-0.122733	0.427816	0.0398875	-0.596143	1.38603	P55160	Nck-associated protein 1-like OS=Homo sapiens OX=9606 GN=NCKAP1L PE=1 SV=3	NCKAP1L	>sp|P55160|NCKPL_HUMAN Nck-associated protein 1-like OS=Homo sapiens OX=9606 GN=NCKAP1L PE=1 SV=3	PD/HC	2.96101	0.00109393	0.0125801	0.721532	0.822222	0.0768875	0.00707547
-0.515218	-1.08581	-0.543376	-0.619511	-0.444323	0.98212	0.266717	-0.495509	2.17546	0.474971	-0.674052	0.159396	0.216161	-0.276046	-0.435306	0.476258	1.15388	-0.32483	-0.172524	0.34164	0.245468	0.096586	0.48351	-1.24165	-0.379836	-0.259147	1.09154	1.08007	0.112555	-0.0733014	O94885	SAM and SH3 domain-containing protein 1 OS=Homo sapiens OX=9606 GN=SASH1 PE=1 SV=3	SASH1	>sp|O94885|SASH1_HUMAN SAM and SH3 domain-containing protein 1 OS=Homo sapiens OX=9606 GN=SASH1 PE=1 SV=3	PD/HC	2.78003	0.00165948	0.0126247	0.789594	0.831111	0.0738109	0.00831025
0.731711	0.00039203	0.838386	0.611397	0.0292343	0.176051	-0.357243	0.155421	-0.0265504	-0.294025	0.44819	0.00571721	0.629217	0.16713	0.942546	-0.232647	-0.337033	-0.101105	0.129551	-0.0487179	0.762762	0.0631787	0.342094	0.0135784	0.312484	-0.248735	0.154387	-0.0840517	0.146729	-0.63962	O43264	Centromere/kinetochore protein zw10 homolog OS=Homo sapiens OX=9606 GN=ZW10 PE=1 SV=3	ZW10	>sp|O43264|ZW10_HUMAN Centromere/kinetochore protein zw10 homolog OS=Homo sapiens OX=9606 GN=ZW10 PE=1 SV=3	PD/HC	4.14823	7.10836e-05	0.0127322	-0.500374	0.115556	0.0603815	0
0.62187	0.185332	0.828695	0.792524	0.317311	0.0499735	-0.929501	-0.527327	0.47135	-0.178018	0.0948515	0.136639	0.781883	0.197393	0.7228	-0.143229	0.0733148	-0.285285	0.210715	0.234091	0.803906	0.593458	0.429699	-0.470686	0.560403	0.400586	-0.824908	-0.365838	0.114115	-0.58308	F8W7S1	Mitoguardin 1 OS=Homo sapiens OX=9606 GN=MIGA1 PE=1 SV=2	MIGA1	>tr|F8W7S1|F8W7S1_HUMAN Mitoguardin 1 OS=Homo sapiens OX=9606 GN=MIGA1 PE=1 SV=2	PD/HC	3.45912	0.000347442	0.0127442	-0.591941	0.137778	0.0683683	0
-0.510331	-0.827214	-1.47801	-0.106418	-1.25307	1.4813	-0.461213	1.87096	-0.254568	0.976566	-0.0347044	-2.02205	-2.80837	-2.2792	-0.995643	1.69363	0.834297	0.862339	-0.782244	0.526558	-0.565815	0.884802	1.65746	-0.924986	-2.04264	1.19916	-1.10023	0.273193	-2.28219	0.994493	Q5TEC6	Histone H3 OS=Homo sapiens OX=9606 GN=HIST2H3PS2 PE=1 SV=1	HIST2H3PS2	>tr|Q5TEC6|Q5TEC6_HUMAN Histone H3 OS=Homo sapiens OX=9606 GN=HIST2H3PS2 PE=1 SV=1	PD/HC	2.21955	0.00603183	0.0128022	1.27588	0.782222	0.0871433	0.0229709
0.865749	0.221324	0.302353	0.198464	0.26701	-0.811353	0.135598	0.30345	-0.321911	-0.499784	0.522764	-0.591075	0.552332	0.415544	0.150556	0.113091	-0.521034	-0.344664	-0.702128	0.0795162	0.12223	0.408164	0.454761	-0.0531179	0.193009	-0.069724	-0.486476	-0.950976	0.0435975	-0.207453	Q96AX9	E3 ubiquitin-protein ligase MIB2 OS=Homo sapiens OX=9606 GN=MIB2 PE=1 SV=3	MIB2	>sp|Q96AX9|MIB2_HUMAN E3 ubiquitin-protein ligase MIB2 OS=Homo sapiens OX=9606 GN=MIB2 PE=1 SV=3	PD/HC	3.70358	0.000197886	0.0128174	-0.551355	0.111111	0.0662628	0
[truncated: 7,324 more rows]
