# Supplementary material for: Mass Spectrometry–Based Proteomics Analysis of Human Substantia Nigra From Parkinson's Disease Patients Identifies Multiple Pathways Potentially Involved in the Disease
Source: Mol Cell Proteomics. 2022 Nov 22;22(1):100452. doi: 10.1016/j.mcpro.2022.100452 (PMC9792365; doi:10.1016/j.mcpro.2022.100452)
Supplement: Supplemental Data S3 [file mmc3.xlsx]

## Sheet: Sheet1
M1	M2	M3	M4	M5	M6	M7	M8	M9	M10	M11	M12	M13	M14	M15	M16	M17	M18	M19	M20	M21	M22	M23	M24	M25	M26
AARS	AACS	ABHD17B	ABCC4	ABCB7	BPI	ABCA3	AAR2	AAK1	ACTN4	AASS	AAMDC	ACIN1	AADAT	A1BG	AKR7A3	ACOT9	ABLIM2	AAMP	AAK1	AARS2	ABHD5	ACTB	ALG1	AARSD1	AAGAB
ABCB1	ABAT	ADAM22	ACO2	ABHD12	CNTNAP4	ABCB9	ABRAXAS2	ACBD5	ALDOB	ABHD14A-ACY1	ABCA5	ADGRA1	ACAD10	A2M	AMN1	ACTL6B	ACLY	ABCD2	AASDHPPT	AATF	ABR	ADAR	AZU1	ADAL	ABLIM3
ABCB10	ABCA2	AKR1C2	ACOT13	ACTR1B	CROCC	ABCG4	ACAD11	ANKRD40	AOC3	ABI3	ABCA7	AGAP3	ACBD6	ABCC1	APBB2	ALDH18A1	ACTG1	ACSS3	ABCA1	AATK	ACSF2	AIMP1	BOLA1	ARHGEF25	ACADM
ABCB6	ABHD6	ANK3	ADH1B	ACY1	DEFA1	ACAN	ADD1	BAG1	BCAM	ACAA1	ABCA8	AIFM2	AGO2	AFM	ATP6V0A2	APMAP	ADAMTS4	ADGRG1	ABCD4	ABCG2	ADCY2	ATG14	CD320	BUD31	ACOX2
ABCC8	ACAP2	ARHGAP44	ADPRH	AFG3L2	ELANE	ACAT2	ADD3	C1orf198	BGN	ACADL	ABCB8	ALYREF	AHSP	AGT	ATRN	ARAF	ADCYAP1	AFF4	ACACA	ABHD11	ADI1	ATP11C	DAPK1	C20orf194	ACSL6
ABCD3	ACAT1	ARID1A	AFG1L	AHCYL2	EML6	ADAM10	ADIRF	C3orf38	BHMT	ACOT7	ABHD10	AMPD3	ANK1	AHSG	BBS5	ARHGEF26	ADPGK	AFTPH	ACSBG1	ABHD14B	ADPRHL2	ATXN2	DHX38	CCDC85C	ACTN1
ABCE1	ACSF3	ASPA	AIFM1	ALDOA	FAM131B	ADHFE1	AFDN	CASKIN2	CALD1	ACOX1	ABLIM1	ANKIB1	BLVRB	ALB	CD5L	ARHGEF9	ADSSL1	AKAP11	ACYP1	ABHD4	AGAP3	B3GAT3	FAU	CDK17	ADCK1
ABCF1	ACSL6	ATP1A1	ANK3	ANTXR2	FAM96A	ADSS	AGPAT3	CDC23	CAV1	ACSL5	ACAA2	ANKRD13D	BNIP3L	AMBP	DHRS11	ATP6V1G1	AEBP1	AMDHD2	ADAM11	ABLIM2	AGFG1	BRIX1	GALNS	CRADD	ADCYAP1R1
ABCF2	ADAM15	BAG5	AP3D1	APOL2	FYCO1	AGO1	AKT1S1	CDC42EP1	CAVIN1	ACTG1	ACACB	ANKS1B	BPGM	AP4S1	DOCK8	AUH	AES	AP1G1	AGTPBP1	ACAD9	ALDH2	BRPF1	IMPA1	CRB2	AFAP1L2
ABCF3	ADSL	BECN1	APOO	ARHGEF18	HSP90AA4P	AGO3	ALG2	CDC73	CAVIN3	ACY3	ACBD7	ANP32A	CA3	APOA1	ECHDC3	BCAT1	AFDN	AP1M1	ALG8	ACADS	ALKBH5	BTBD11	IPO5	DBR1	AGAP1
ABCG1	AIFM3	C2CD2	ARHGAP32	ARPP19	KMT2A	AGPAT4	AMOT	CELF3	CEPT1	ADCYAP1R1	ACHE	ANP32B	CAH1	APOA2	FBXO38	BCKDK	AGL	APAF1	AP1S2	ACADSB	ALPL	BTD	IPO9	DDX41	AGPS
ABHD16A	AJAP1	CFAP298	ASCC1	ASNA1	KRIT1	AHNAK2	ANK2	CHMP5	CLPB	ADH5	ACO1	AP2A1	CASC4	APOA4	GGA2	CADPS	AGMAT	ARFIP2	ARHGEF11	ACADVL	ANP32E	CDC123	ISG15	EARS2	AGTRAP
ABHD17A	AK4	CLASP2	ATAD3B	ATP5F1E	LCN2	AIF1L	APPL2	CLIP2	CNN1	AGA	ACP1	AP2B1	CATA	APOB	GRIK2	CCDC136	AKAP12	ARHGAP25	ATAT1	ACAP2	APBB1	CDC42	KCNJ16	ERCC2	AK6
ABHD17C	AKT1	CNTN1	ATP5F1	ATP5IF1	LMBRD1	AKAIN1	ARHGAP20	CLIP4	CNN2	AGRN	ACSL3	AP3B2	CRLF3	APOC3	GTPBP4	CCDC85A	AKAP7	ARHGEF40	ATG2B	ACBD3	ARHGEF7	CDKN2D	LARP6	EXOG	ALDH3B1
ABI1	ALCAM	CNTNAP1	ATP5F1A	ATP5L	LTF	AKAP9	ARHGEF12	COLGALT2	COL12A1	AHCYL1	ACTL6A	AP3D1	CTBP2	APOC4-APOC2	IGHA1	CLGN	AMIGO2	ARMH3	ATG4B	ACOT1	ATG101	CELF2	LDHD	FAM50A	ALG13
ABI2	ALDH1A3	CNTNAP2	ATP5F1B	ATP7A	LYZ	AKT3	ARHGEF6	DDX19A	COL14A1	AHNAK	ADAM17	APBA1	DDI2	APOF	IGHG1	CLTA	AMPH	ARSF	ATP1A2	ACOT11	ATG9A	CHCHD10	MAN2A2	FASTKD1	ALG14
ABL1	ALDH5A1	DARS	ATP5H	AUP1	MMP9	ALK	ARPIN	DDX3Y	COL18A1	AIF1	ADCY3	APEX1	DGAT1	APOH	IGHG2	COL9A2	ANO4	ATP8A2	ATP1A3	ACP2	ATP6V1C1	CHCHD2	MRPL34	GADD45GIP1	ANAPC7
ABL2	AMZ2	DLST	ATP5ME	BCAP29	MPO	ALKAL2	ATOX1	DNAJB12	COL1A1	AK2	ADCY8	API5	DGLUCY	APOL1	IGHG3	DEF8	ANTXR1	B2M	ATP1B1	ACSL4	ATP6V1D	CHM	MTHFD2	GCC1	ANKRD44
ABRACL	ANAPC1	DNM1	ATP5MF-PTCD1	BORCS5	MYH13	ANKRD13A	BAALC	DYNC1I1	COL1A2	AKR1C1	ADNP	ARAP1	EPB41	APOM	IGHG4	DGKQ	ANXA11	BIN2	AXL	ACSM5	ATP6V1E1	CLEC16A	PCSK1	HDAC6	ANXA6
ABTB2	ANK2	EHD3	ATP5MPL	C17orf100	MZT1	ANLN	BCHE	EIF1AX	COL21A1	AKR1C3	ADRA2A	ARHGAP45	EPB42	AZGP1	IGHM	DHRS13	ANXA3	C2CD5	BRSK2	ACSS1	ATP6V1G2	CMAS	PPAT	KIF3C	AP4E1
ACAD8	ANKRD54	EIF3F	ATP5O	CALR	NAA35	ARIH1	BCL10	EPM2A	COL3A1	AKR7A2	ADRM1	AVL9	FN3K	BCAT2	IGHV1-18	DLAT	APBA2	C2orf69	BTN3A3	ACTR10	BAP18	CMC1	PSME3	MAPRE1	AP5S1
ACAP3	AP3S1	EIF4A1	ATPAF1	CAST	PIP4K2B	ARVCF	BICD2	EPS15	COL5A2	AKT2	AFDN	BCLAF1	GIPC1	C1R	IGHV1-2	DNM1L	ARAP2	CASP6	C1orf87	ACTR1A	BCKDHB	COA4	RAB7A	MROH1	APC2
ACE	AP3S2	EPB41	BBS9	CDC37	POU3F3	ATL3	CA5B	ERMN	COL6A1	ALDH9A1	AHCTF1	BRCC3	GPAM	C1S	IGHV1-45	DNM3	ARHGAP26	CD33	CACNG2	ADA2	BRD4	COMMD4	RPF2	MRPL48	AQR
ACOT2	APC	ESYT2	BCS1L	CENPJ	PRTN3	ATP6AP2	CAMK2N1	EXD2	COL6A2	ALOX5	AJM1	BUB3	GYPA	C2	IGHV1-69	ETFA	ARHGAP35	CD74	CADM4	ADAM9	CABLES1	COPA	RPL10	NABP2	ARF3
ACOT8	APIP	ETFDH	BDH1	CEP85L	RAC2	AVEN	CARMIL1	FAM241B	COL6A3	ANK3	AK1	C7orf43	GYPC	C3	IGHV1OR15-1	EVI5	ARHGAP6	CDC42BPB	CBR3	ADCK5	CAMSAP1	COPG1	RPL13	NCBP2-AS2	ARG1
ACOX3	ARF6	FGGY	BSG	CEP89	RAP1GAP	BBS4	CBS	FER	CRIP1	ANKRD35	AKAP6	CAB39L	HBA	C4BPA	IGHV3-15	FAHD1	ARL4C	CDKN1C	CDC42BPA	ADCY6	CARNS1	COPS7B	RPL14	NUDT8	ARHGAP39
ACP1	ARFGAP1	GGA3	C1QBP	CLDN11	RASIP1	BCAS1	CCSER2	GAB1	CSRP2	ANO6	AKAP8L	CARM1	HBA1	C4BPB	IGHV3-49	FAM131B	ARRB1	CHMP7	CIAPIN1	ADGRB2	CARS	CPT1A	RPL15	OSBPL5	ASCC2
ACP6	ARFGEF3	GIMAP8	C6orf136	CLNS1A	RBM15	BIN1	CDC26	GAPVD1	DCN	ANXA1	ALDH16A1	CBX3	HBB	C5	IGHV3-7	FBXO4	ASAP1	CIC	CLASP1	ADGRB3	CCT2	CRYBG3	RPL17-C18orf32	P4HTM	AZI2
ACSL1	ARFIP1	GNG12	CD151	CNOT9	RNF144A	BLMH	CDC42EP4	GATD1	EHD2	ANXA2	ALDH6A1	CBX5	HBD	C6	IGHV3-72	FXN	ASIC1	COG5	CMBL	ADO	CCT3	CTIF	RPL18	PDCL	BCAR3
ACSS2	ARHGAP1	GOLGA7	CD2AP	COPS7A	S100A8	BORCS7-ASMT	CDK5RAP3	GOLT1B	FAM129A	ANXA4	ALG12	CCAR2	NUDT18	C6orf203	IGHV3-74	GARNL3	ASRGL1	CWC27	CNBP	AGAP1	CCT4	CYB5R1	RPL19	PLD2	BLOC1S2
ACTA2	ARHGAP42	GOLM1	CD99L2	CORO1A	S100A9	BRAT1	CDS2	GYS1	FBLN2	ANXA5	ALKBH4	CCDC43	PAAF1	C7	IGHV3-9	GAS2L1	ATP2A3	CYBA	COLEC12	AHSA1	CCT7	DDX6	RPL21	POLR1D	BLOC1S3
ACTBL2	ARHGEF10	GPC4	CLPB	COX6B1	SEMA4D	C11orf68	CERS4	HIBCH	FBN1	APBB1IP	ALOX5AP	CCDC47	PFKFB4	C8A	IGHV3OR16-12	GLRB	ATP2B4	DAB2	COPS2	AIMP2	CCT8	DLC1	RPL23	PPIL1	BLOC1S4
ACTN1	ARHGEF16	HCN2	CLTB	COX7B	SLC12A9	CAB39	CGNL1	HNRNPH1	FHL3	APLNR	ALS2	CCDC86	PKLR	C8B	IGHV3OR16-9	GLS	ATXN3	DDT	COPS5	AK5	CD2BP2	DNAJC2	RPL23A	PPP2R1B	BOLA3
ACTN2	ARIH2	HOGA1	CMC2	CTU1	SLC9B2	CACYBP	CLASP2	IRS1	FHL5	APOE	AMER2	CDKN1B	PNMT	C8G	IGHV4-28	GRIA1	AVP	DIRAS1	COPS8	AKAP2	CD46	DNM1	RPL24	PTGFRN	BOP1
ACTN4	ARL1	HSD11B1	COA3	CYBC1	SNRPE	CC2D1B	CMIP	JPT2	FLNA	APPBP2	AMIGO1	CHADL	PNP	C9	IGHV4-30-2	HACD3	B4GAT1	DNAAF5	CRBN	AKR1A1	CDK16	DOC2A	RPL26	R3HDM2	BORCS8
ACTR2	ARPP21	ITGA3	COX4I1	DCUN1D1	STXBP1	CCSMST1	CMTM4	LIMCH1	FMOD	APRT	ANAPC16	CIT	RAD23A	CD97	IGHV4-39	HARS2	BABAM1	DPP10	CSDE1	AKTIP	CHDH	ECM1	RPL27A	RADIL	BPHL
ACTR3	ARSA	KCNC1	COX5A	DCXR	TMEM259	CCZ1	CNN3	LLGL1	GUCY1A2	ARHGAP18	ANAPC4	CLTC	RBBP6	CFH	IGHV5-51	LIMD1	BAG2	DPYD	CSTB	ALAD	CHORDC1	EEA1	RPL28	RARS2	BRWD1
ACTR3B	ASH2L	KCNC2	COX5B	DENR	TOP3B	CD81	CNOT2	LRRFIP2	HSPG2	ARHGAP22	ANAPC5	CLVS1	RBM42	CFI	IGKC	LPCAT3	BAIAP3	ECE1	CTSA	ALDH1A1	CIRBP	EEF2	RPL29	RIOK3	BTBD1
ACVR1	ASTN1	LMF2	COX6A1	DOCK1	TUBA8	CD9	CNTN6	MAP4K4	ITGA1	ARHGAP31	ANK3	CNPY4	RHAG	CNOT1	IGKV1-27	MAGED4	BCAR1	EIF2AK4	CTSL	ALDH1A2	CKAP5	EIF2AK2	RPL3	RNASEL	BTN2A1
ACVR1C	ATAD3A	LYNX1	COX6C	DPAGT1	UBE2R2	CDR2L	COA5	MAP6D1	ITIH5	ARHGDIB	ANKS1A	COX20	RHCE	CP	IGKV1-5	MCU	BID	EIF4H	CYTH1	ALDH1L1	CKMT2	EIF3A	RPL34	SNX29	BTN3A1
ACYP2	ATP11A	MBD2	COX7A2	DTD1	VWA3B	CEP250	CPSF1	MDN1	KCNC1	ARHGEF4	ANO5	CPS1	RNASE1	CPN1	IGKV1D-33	MEST	BIN3	ENOSF1	DDB1	ALDH4A1	COG3	EIF3B	RPL35A	SPG11	C11orf54
ADA	ATP5F1C	MDK	COX7A2L	DYNC1I1	ZC3H12C	CERS2	CTNNA2	MOGS	LAMB1	ARL6	ANPEP	CPSF6	RNF123	CPN2	IGKV2-40	MLYCD	BSCL2	ENPP4	DESI1	ALDH7A1	COMMD2	EIF3C	RPL36	SSU72	C12orf29
ADAM23	ATP6V1B2	NAPA	COX7C	DYNC1LI2	ZNF706	CES2	CTNND1	MTM1	LIMS2	ARPC1B	AP1B1	CPSF7	RPIA	CYCS	IGKV2D-24	MOAP1	C12orf4	EVI5L	DHRSX	ALKBH7	CPQ	EIF3D	RPL36A	STK38	C12orf45
ADAP1	ATP9A	NFASC	CPSF3	EIF4B		CETN2	CTNND2	MT-ND1	LMOD1	ATAD1	AP1S1	CREB1	S100A4	DDX25	IGKV3-11	MSRB2	C17orf75	EXOSC5	DIP2A	AMACR	CPSF2	EIF3E	RPL4	SYNM	C1orf122
ADCY1	B4GALNT1	NIFK	CS	ELP6		CFL2	CYB5R4	MTSS1L	LPP	ATP2C1	AP2A2	CRMP1	SGCD	DNAJC17	IGKV3-20	MTHFD2L	C1orf123	F13A1	DIP2C	AMD1	CPT2	EIF3H	RPL5	TANGO6	C5orf22
ADCY5	B9D1	NTN1	CYC1	EMC8		CHD2	CYBRD1	MYO6	METAP1D	ATP6V1A	AP2S1	CTNNBL1	SGK3	F13B	IGKV3-7	NOVA1	C1orf43	FCGR2A	DLGAP1	AMFR	CSPG4	EIF3I	RPL6	TMEM186	CA4
ADCY9	BACE1	NUDT4	DCUN1D5	ERICH3		CLDND1	DAGLA	NDRG1	MFAP4	ATP6V1F	ARHGAP17	CUL2	SIK3	F2	IGKV3D-20	NPEPL1	C1QL3	FIBP	DNAJB2	ANKFY1	CSTF3	EIF3K	RPL7	TRMT112	CAMK2G
ADD2	BAG4	PIP4K2B	DDAH2	FABP6		CLEC2L	DDRGK1	NEK7	MFGE8	ATP6V1H	ARHGEF1	CWC15	SIRT5	F9	IGKV4-1	NRXN1	C21orf2	GAR1	DNAJC6	ANKH	CTDNEP1	EIF3L	RPL7A	TRMT5	CAND2
ADGRB1	BASP1	PPM1H	DIP2C	FAF2		CLIC4	DHX16	NEK9	MPZ	BBOX1	ARL6IP4	CYTH2	SLC4A1	FABP1	IGLC2	NSG1	CA10	GMIP	DNASE2	ANKHD1	CTDSPL	EIF3M	RPL8	TRPM2	CANX
ADGRL1	BAZ1B	PRSS23	DNAJA3	FAM160B2		CLMN	DMD	NINJ1	MRGPRF	BBS1	ARMC8	DCPS	SOAT1	FBXO30	IGLL5	NUDT10	CABP1	GNAZ	DNM3	ANKRD16	CTSH	EPHB3	RPS11	TRUB1	CCT6B
ADGRL2	BCL2L13	PTK7	DNAJC11	FH		CLN8	DOCK6	OTUD6B	MYH11	BBS2	ARMC9	DCTN1	SPTA1	FCHO2	IGLV1-47	NUDT11	CACNA2D1	GOT2	DNPH1	ANKRD17	CTSS	ERGIC3	RPS15	WDR34	CD274
ADGRL3	BCL7B	RABEP1	ECHS1	FPGT		CLPP	DPY30	OTULIN	MYL6	BBS7	ASAP2	DDX17	SPTB	FGA	IGLV1-51	NUDT5	CACNA2D2	GRHPR	DPCD	ANKRD34A	CUL3	FAM120A	RPS18	WDR35	CDA
ADIPOR1	BIRC2	RAMP1	EIPR1	GABRA1		CMTM5	DTNA	OXLD1	MYL9	BCAN	ASF1A	DDX23	THG1L	FGB	IGLV2-14	NUDT9	CACNG8	GRK6	DPYSL2	ANKRD45	CUL9	FARP2	RPS23	WDSUB1	CDC42SE2
ADK	BMPR2	RBP1	EMILIN1	GABRB2		CNP	EGFR	PCM1	MYO1C	BCAS1	ATG2A	DDX39A	TTR	FGG	IGLV3-10	OCRL	CALB2	HEATR5A	EIF1B	ANKRD50	CYB5R3	FBXL17	RPS24	ZNF598	CDH4
ADORA1	BRK1	RFTN1	EML3	GALE		CNTN5	EMD	PHLDB1	NID1	BDH2	ATG3	DDX39B	ZHX1	FN1	IGLV3-19	OLFM2	CAMK2D	HEPH	EIF2B3	ANKRD52	CYP27A1	FBXO21	RPS26		CDH5
AGAP2	BSN	RHOB	EPHA6	GEMIN4		COPS4	EP400	PMVK	NPNT	BRSK1	ATG4C	DENND4B	ZNF648	GC	IGLV3-21	OLFM3	CAMKV	HHATL	EIF4A2	ANKS1B	DAG1	FDFT1	RPS4X		CDK11B
AGFG2	C16orf45	SCN1A	FAM162A	GID8		CPPED1	EPB41L3	POLR2M	OGN	BTBD17	ATP5F1B	DHX15		GLT1D1	IGLV7-46	OPTN	CANX	HLA-A	ELOC	ANO10	DAZAP1	FGFR1	RPS6		CDKAL1
AGK	C18orf25	SND1	FBXO41	GPRASP1		CRYAB	EPHX1	PUDP	OLFML3	CABLES2	BAG3	DHX9		GSTT2	JCHAIN	P2RY12	CARD19	HLA-DMB	EPB41L3	ANXA7	DCK	FHIT	RPS8		CDS1
AGPAT1	C1QTNF4	STON1-GTF2A1L	FDX2	H1F0		CSE1L	EPN3	PYURF	PDLIM1	CAPG	BAX	DKC1		GSTT2B	MPV17	PDHA1	CARTPT	HLA-DPA1	ESYT1	AP3B1	DCTD	FKBP3	TBC1D15		CEBPZOS
AGPAT5	C1QTNF5	STT3A	FGL2	H3F3A		CSNK1D	ERBIN	RAI14	PDLIM3	CAPN5	BCAS2	DMXL2		GTF3C4	NFXL1	PDHX	CBL	HLA-DRA	F11R	AP5B1	DDX5	FLCN	TOMM7		CEP104
AHCY	C9orf16	SULT4A1	FLNB	HAGH		CTNNA3	FAM107A	RAP1B	PDLIM7	CAPS	BET1	DOCK3		GTPBP6	NFYC	PFKFB2	CBLN2	HSP90AA1	FAAH	AP5M1	DIS3L2	FSCN1	TPST1		CEP170
AIDA	C9orf72	TBC1D4	FLNC	HEATR1		CUL1	FAM114A2	SAMD4B	PGM5	CARS2	BLOC1S5	DPH2		HAT1	PACSIN2	PFN1	CC2D1A	HSP90AB1	FAF1	AP5Z1	DNAJA1	GARS	VAMP4		CERS1
AIP	CA11	TLDC1	FRMD5	HIST1H1B		CXCL12	FAM185A	SAMD9L	PRELP	CASP1	BPTF	DRAP1		HDAC3	PICALM	PGAP1	CCDC32	IQCB1	FAM49A	APCS	DNAJA2	GAS7			CHAC2
AK3	CA14	UBE2L6	FUCA1	HIST1H1C		CYB5R2	FARP1	SLAIN1	PRKG1	CASP7	BROX	EIF3G		HLA-C	PON2	PITPNM1	CCDC90B	IQSEC1	FAM98A	APOC1	DNAJA4	GFPT1			CHAMP1
AKAP1	CACHD1	UROD	GABARAPL2	HIST2H3PS2		DAPK3	FEN1	SNX12	PRPH	CCDC92	BTBD2	EIF4A3		HP	PPP1R12B	PLCB4	CCK	ITGA7	GDAP2	APOD	DNAJB1	GLG1			CHL1
AKAP10	CADM1		GABRG2	HMGN1		DDHD1	FLYWCH2	SPECC1	PYCR1	CCT5	BTF3	ELAVL1		HPR	SLC25A24	PNCK	CDC37L1	ITGAX	GIGYF2	APP	DNMBP	GLT8D1			CHURC1
AKAP13	CAMSAP3		GK	HYPK		DDX50	FMN2	SRCIN1	RCHY1	CD109	C11orf49	ERC2		HPX	TLR3	PNMA1	CDH13	KRT73	GMFB	APPL1	DPH6	GMEB1			CLEC14A
AKR1B1	CAPN1		GPD1	ITCH		DHRS7	FOLR2	STK4	S1PR3	CD14	C12orf57	ERH		HRG	TRFE	PNPT1	CDK6	LRIG1	GOPC	AQP4	EHD1	GOLGA4			CLYBL
AKR1C2	CARHSP1		GPN1	KCMF1		DIP2B	FRMPD4	TBCB	SORBS2	CD40	C15orf40	EWSR1		IGHD	WIPI1	POFUT1	CELSR2	LRRC40	GPNMB	ARFGEF1	EIF2A	GOLGB1			CMPK2
ALDH1B1	CARMIL2		GRIA2	KLHL11		DMGDH	FXYD1	TJP1	SYNPO2	CD44	C17orf80	EXOC7		IPO8	ZDHHC24	PPP3CC	CEP170	MAGI1	GRAMD1A	ARFGEF2	ERICH5	GPX4			COIL
ALDH3A2	CASK		GRM1	KLHL3		DNM2	G3BP1	UBE4A	TAGLN	CD58	C18orf32	EXOC8		ITIH1	ZNF326	PREPL	CLN5	MAGI2	HADH	ARGLU1	ETNPPL	HDLBP			COMMD3
ALDOC	CASKIN1		GSDME	KPNA4		DSTYK	GDI2	UGP2	TGFB1I1	CD99L2	C2orf72	EXOSC8		ITIH2		PRKACB	CMTR1	MAN2B1	HBS1L	ARHGAP24	EXOSC6	HMGCS1			COQ5
ALG11	CASP3		HAX1	LYSMD2		DUSP14	GLUL	USP54	TGFBI	CDH18	C4B	FAM169A		ITIH3		PRKAR2A	CNK3/IPCEF1	MAP1LC3A	HDAC8	ARHGEF10L	EYA3	HNRNPH2			COQ9
ALG5	CAV2		HK1	M6PR		DUSP15	GNA12	VPS4A	THNSL2	CDH7	C5orf51	FAM192A		ITIH4		PSD	CNRIP1	METTL7B	HECTD1	ARHGEF17	FGFR3	IFIT2			COX15
AMPD2	CBLL1		HSPD1	MCEE		DYNLL1	GPAT4	XIAP	TNXB	CDKN2AIP	C8orf37	FAM98B		KCNN2		PTEN	CNTFR	MGEA5	HECW1	ARHGEF28	FKBP10	INTS3			COX4I2
AMT	CBR4		HTRA2	MDH1		DYNLT1	GPRC5B	XPO4	TPM1	CHCHD6	CAAP1	FGD1		KCTD9		PURA	CNTNAP5	MINDY2	HERC1	ARHGEF4	FKBP4	ITGA2			CRIM1
ANAPC10	CCDC177		IARS2	MEGF8		EDIL3	GPRIN3	ZFYVE19	TPM2	CHI3L1	CAD	FUS		KIAA1841		RAB29	COG7	MOCS2	HFE	ARL3	FLOT2	KDM1A			CRYAB
ANGEL1	CCDC51		IDH3A	MFSD11		EFHD1	GPSM2	ZNF24	VCL	CHML	CAMKV	GATAD2B		KLKB1		RAB37	COPS6	MPP7	HOMER1	ARMC6	FSD1	KPNA1			CSDE1
ANGEL2	CCDC6		IDH3B	MOBP		EFNB3	GRAMD2B		VSIR	CLIC1	CAPNS1	GFOD2		KNG1		RAB3B	CPNE4	MTMR7	HSPA12A	ARMCX1	GABARAPL1	LCMT1			CSNK1E
ANK2	CCM2		IDH3G	MT2A		EIF5A2	GRID2		WTAP	CLSTN1	CAPZB	GOLGA3		LPA		RAF1	CSRP1	MTMR9	IGBP1	ARMCX2	GALK2	LETMD1			CSNK1G3
ANKLE2	CD248		IFT81	MT3		ELFN1	GRTP1			CLU	CAST	GOSR2		NCOA1		RFC2	CYGB	MTX2	IKBKB	ARPC5	GCN1	LMAN2			CTNND2
ANKMY2	CD38		IMMT	MTG2		ENDOD1	GTF2B			CNNM3	CASTOR1	GRIPAP1		NTHL1		RGS6	CYP4X1	MTX3	IL17D	ARSB	GDA	LRFN1			CTR9
ANKRD27	CDC42EP2		IPO4	MT-ND4		ENPP2	GTF3C5			COG2	CAVIN2	GSK3A		ORM2		RHOF	DAAM1	N4BP1	INSR	ASAP3	GGT5	LRRC57			CTSF
ANKRD28	CDK18		ISCA2	MTPN		ENPP6	HABP4			COL4A1	CBFB	GSN		PF4		RIMS3	DBN1	NAA30	IQGAP2	ASCC3	GIT1	LRRC8A			CTTNBP2NL
ANKRD29	CERS6		ISOC2	MVB12A		EPHB2	HECTD3			COL4A2	CBX1	GTF2F2		PGLYRP2		RTF2	DBNL	NF1	IRGQ	ASMTL	GNL3	LRWD1			CTU2
ANKRD30B	CHCHD3		LETM1	NDUFA1		EPN2	HEPACAM			COL4A3	CCAR1	GTF2I		PLG		SDHAF4	DBT	NOP2	ITGB5	ASNS	GNS	LYPLA2			CUEDC1
ANKRD63	CHCHD4		LMCD1	NDUFAF2		ERCC4	HMOX1			COL4A4	CCDC25	GTPBP3		POLR2I		SEMA3B	DDR2	NOS1	JAM2	ASPH	GOLGA1	MAN2C1			CUX1
ANO3	CHERP		LONP1	NEDD8		ERMP1	HNRNPC			COL8A1	CCDC85B	HCFC1		PON1		SERAC1	DDX19B	NRCAM	KANK4	ASPRV1	GOLIM4	MCRIP1			CWF19L1
ANO8	CHGB		LRP4	NEK1		ETFRF1	HOPX			COMMD6	CCDC88A	HCLS1		PPBP		SEZ6L2	DENND1A	NT5DC3	KCNIP3	ASPSCR1	GSTCD	MED24			CXXC5
ANXA6	CHUK		LUM	NIT1		EVI2A	HPS6			COTL1	CCDC9	HDAC1		PROS1		SHANK1	DLD	NUP210	KCNN3	ATG7	GSTM4	MRTO4			CYFIP1
AP1AR	CIAO1		LYRM4	NME4		FABP3	HSCB			CPVL	CCDC93	HDGF		RBP4		SIRT3	DNAJC12	PARVG	KCTD10	ATM	GSTZ1	MSI2			DARS2
AP2A2	CISD3		MAGED2	NUDT3		FAIM	HSPA14			CROT	CCT6A	HLCS		RFC1		SLC12A5	DUSP23	PCYOX1	KCTD12	ATP13A3	HADHB	MT-ND5			DCTN5
AP2M1	CLINT1		MAIP1	OPALIN		FAM107B	HSPB1			CSAD	CD163	HMGB1		RNF126		SLC13A3	DYM	PFDN1	KIF21A	ATP1B2	HMCES	MYADM			DDX60
AP3M1	CNTN2		MAPK9	ORC5		FAM118B	HSPB6			CTCF	CD63	HNRNPAB		RNF181		SLC4A10	DYNLRB1	PFDN5	KIF5A	ATP5F1D	HNRNPDL	NACA			DENND5A
AP3M2	COBLL1		MARS2	PDCD5		FAM84B	IFT43			CTNNA1	CDC16	HNRNPD		ROMO1		SMYD3	ECH1	PITPNM3	KPNA5	ATP5S	HPF1	NAP1L4			DERL2
AP3S1	COCH		MORC3	PEG3		FBLN5	IMPDH2			CTNNB1	CDC5L	HNRNPL		RPAP3		SPNS1	ECI1	PLEKHA6	KSR1	ATPAF2	HPS5	NAXE			DHCR24
AP4B1	COMMD10		MPC2	PEX10		FBXO22	ING1			CTPS2	CDK11A	HNRNPR		RRAS2		STK10	EHHADH	PPFIA3	LRPAP1	ATXN2L	HSPA4	NCBP3			DLG1
AP4M1	COMMD3-BMI1		MRPS36	PEX12		FCGBP	INPPL1			CTSC	CDK5	HNRNPUL2		RSRC1		SYTL2	EIF2B2	PTER	LRSAM1	ATXN7L3B	HSPA8	NDUFB2			DOLPP1
APEH	COMMD9		MT-ATP6	PEX13		FLII	ISCU			CYBB	CEP350	HP1BP3		SAA2-SAA4		TAPBP	EIF2B4	RAB34	LTA4H	BCCIP	HSPH1	NDUFB6			DPF2
APH1B	COX7A1		MT-CO2	PHIP		FMNL2	ITPKB			CYFIP1	CEP97	ICA1		SDHAF2		TBC1D13	EIF4EBP3	RAB4B	MAGI1	BCO2	HTRA1	NEMF			DPH3
APLP1	CPE		MT-CYB	PIK3C3		FNTB	KBTBD11			CYP2J2	CHD4	ICA1L		SECISBP2L		TBC1D24	EIF4G1	RAP1GAP2	MAOB	BIRC6	IFT122	NUCB1			DPM3
APLP2	CPOX		MT-ND6	PIP4P2		FUT9	KBTBD2			CYP4F11	CHKB	IGSF8		SERPINA1		TCF25	EPB41L3	RAP1GDS1	MAP3K6	BMP2K	INPP5B	OPCML			DPY19L4
APOOL	CPTP		MTX1	PKIG		GALNT2	KCNA6			CYP4F12	CHMP1A	IK		SERPINA4		TFAM	EPS15L1	RFK	MAP7D1	BMS1	INTS11	PA2G4			DSG1
ARCN1	CRIP2		MYH14	PPIH		GAS2	KIAA1217			DACT3	CHMP1B	ILF3		SERPINA6		TMEM163	EPS8L2	RIMBP2	MAPK8	BNIP1	IPO13	PARD3			DSP
ARF1	CRTC1		MYO9B	PPP2R5A		GDI2	KLC1			DAO	CHMP4A	INPP4A		SERPINA7		TMEM65	ETFB	RNH1	MARK1	BNIP2	IRF2BPL	PARP10			DUSP26
ARF3	CTBP1		NAPB	PPP5C		GLTP	LRCH1			DBNDD1	CHTOP	INPP4B		SERPINC1		TOLLIP	EXOC6B	RTN4	MAST1	BNIP3	IVD	PCBP2			DVL3
ARF4	CUL4B		NDUFA10	PRMT3		GMPS	LTV1			DCD	CIB1	KHDRBS3		SERPIND1		TRAF3	EXOSC10	S1PR1	MKRN1	BOLA2	JAK2	PDXDC1			DYNC1H1
ARF5	CUTC		NDUFA12	PTPA		GNAI1	MACF1			DDX42	CLCC1	KHSRP		SERPINF1		TRAP1	FAM213B	SEC24D	MTTP	BRAP	JAKMIP3	PEAK1			DYNC1I2
ARFGAP2	CXADR		NDUFA13	RAB14		GOLPH3	MAPK4			DDX58	CLIP3	KIAA1143		SERPINF2		TRIM46	FAM221A	SERPINB1	MYD88	BRINP2	KHDRBS1	PELP1			EBNA1BP2
ARFGAP3	CYB561		NDUFA2	RAB18		GPCPD1	MAPT			DEPTOR	CLPTM1L	KLHL22		SERPING1		TUBA8	FAM3C	SH3BGRL3	NADK2	BRINP3	KIF2A	PGK1			EFCAB7
ARFRP1	CYB5A		NDUFA3	RAB1A		GTDC1	MCC			DERA	CLVS2	LACTB2		SHARPIN		USP11	FAM91A1	SHISA4	NAP1L5	BST1	KXD1	PKM			EFS
ARG2	CYTH3		NDUFA5	RAB8B		GTF2A1	MCOLN1			DLG3	CMC4	LMNB1		SLC30A9		WDFY1	FBXL8	SLC1A2	NCAN	BST2	LIG3	POTEF			EIF1AD
ARHGAP12	DEF6		NDUFA6	RCCD1		HAPLN2	METTL16			DLG4	CNDP1	LSM14A		SMARCAL1			FBXO2	SLC33A1	NCKIPSD	BTF3L4	LRP1	PPID			EIF1AY
ARHGAP21	DEGS1		NDUFA7	REEP2		HCN1	MIB2			DNAAF2	CNDP2	LSM4		STK11IP			FCN3	SLC7A2	NDRG3	C19orf25	LSM3	PPP1R14C			EIF2B1
ARHGAP23	DENND5B		NDUFA8	RPL36AL		HDAC11	MICAL1			DNAJB14	CNOT10	LSM8		SUCLG2			FEZ2	SNPH	NECTIN1	C19orf70	LURAP1	PPP1R3D			EIF2B4
ARHGAP27	DES		NDUFA9	RPS27A		HEXA	MICALL2			DNAL1	CNPY2	MAP7		SYT13			FLOT1	SOD3	NFU1	C1GALT1	MAP1A	PPP1R3F			ELMOD2
ARHGAP5	DGKA		NDUFAB1	RTN4		HIF1AN	MLC1			DOCK2	CNPY3	MAPK10		THBS1			FRMD4A	STAB1	NRBP1	C1QA	MAP2K6	PRKCSH			ENO3
ARHGDIA	DGUOK		NDUFAF5	SELENOO		HIP1	MORC2			DST	COA6	MBD3		TMEM132E			FXYD6	SUMF1	NT5C3A	C1QB	MAPK8IP1	PRKRA			ENPP5
ARHGEF2	DHCR7		NDUFB1	SELENOW		HSPA13	MRVI1			DUSP12	COLGALT1	MID1IP1		TTC38			GALNT16	SYAP1	OLA1	C1QC	MAPK8IP3	PRRC1			EPHA2
ARHGEF37	DHRS4		NDUFB10	SFT2D2		HSPA2	MVK			DUSP3	COMMD1	MRE11		TTC4			GAMT	SYNRG	OMG	C2orf49	MARK3	PSMA3			EPN2
ARL10	DIAPH1		NDUFB11	SGPP1		HTATIP2	NDRG2			EFEMP2	COMT	MSH2		VLDLR			GCH1	SYT6	OSBPL6	C3orf58	MCF2L	PSMB5			ERAP1
ARL15	DKK3		NDUFB3	SLC19A1		IFIT1	NEBL			EFNB1	COPS3	MSI1		VTN			GFRA1	TANGO2	PABPC1L2A	C4A	MCTS1	PSMB7			EVA1B
ARL2	DNAJC19		NDUFB4	SLC1A4		IFIT3	NF2			EHBP1L1	COQ10A	MTA1					GFRA2	TAPBPL	PARP9	C8orf82	METTL3	PSPC1			FAM118A
ARL2BP	DNAJC5		NDUFB5	SLC25A29		INA	OSBPL11			ELMO2	CORO1B	MTA2					GIMAP7	TBC1D1	PDE1A	C9orf64	MIB1	RAC1			FAM92A
ARL5A	DPP6		NDUFB8	SLC29A1		INF2	PABPC1			ELP4	COX11	MTDH					GJB6	TBC1D10A	PDE8A	CADPS	MTPAP	RACK1			FBLN1
ARL6IP5	DSCR3		NDUFB9	SLC2A11		IRF9	PARG			EMP3	COX17	NAA38					GLRX	TDRD3	PFDN2	CADPS2	MTREX	RALA			FBXO27
ARL8A	DTX3		NDUFC1	SNCB		ITGA2	PAWR			ENG	COX19	NASP					GNG13	TECR	PGM2L1	CAH2	MYBBP1A	RER1			FBXO31
ARL8B	DUSP22		NDUFC2	SNF8		ITM2C	PAXBP1			ENO1	CPEB4	NCL					GNG2	THOC2	PI4KB	CALCOCO2	NEGR1	RNMT			FBXW8
ARMC1	DYNC1I2		NDUFS1	SPATA33		JOSD2	PCDH7			ENTPD1	CPM	NCOA5					GNG4	TMEM135	PITHD1	CAMKMT	NELFA	RPL10A			FBXW9
ARMC10	EAPP		NDUFS2	SPHK2		KCTD7	PCSK6			ENTPD2	CPNE3	NDRG4					GOLGA7B	TRIM33	PLCB2	CAND1	NELFCD	RPL11			FCHO1
ARMCX3	EFHD2		NDUFS3	SPRYD7		KIAA0319L	PDCD11			EPB41L2	CPNE8	NDUFB7					GORASP1	TRIM9	PLCG1	CAPN2	NFIX	RPL30			FDXR
ARMT1	EHBP1		NDUFS4	SRP14		KLHL4	PDE4DIP			EPB41L5	CRELD2	NECAB1					GPRIN1	TRPM4	PPIP5K2	CAPRIN2	NHP2	RPL38			FGFR2
ARPC1A	EI24		NDUFS5	STIP1		KRT222	PDZD11			EPHX2	CRYL1	NECAP1					GPSM1	UBQLN2	PPM1A	CARS	NMI	RPL9			FLG2
ARPC2	EIF4E		NDUFS6	STMN2		LDLRAP1	PEX19			ESD	CRYZL1	NME1					GPX3	UBQLN4	PPM1B	CBARP	NMRAL1	RPLP0			FNIP1
ARPC3	EIF4E3		NDUFS8	THIO		LGALS3BP	PHACTR4			EVL	CSRP1	NOP58					GRAMD1C	UPF1	PPM1E	CBLN1	NSUN2	RPLP1			FOXO1
ARPC4-TTLL3	ELAVL3		NDUFV1	TIMMDC1		LGALS8	PHKA1			FABP5	CSTA	NOSIP					GRB10	USP19	PPP2R5B	CBR1	NT5E	RPLP2			G6PC3
ARPC5L	ELOVL1		NDUFV2	TMED8		LGI3	PHKG1			FADS3	CSTF1	NPM1					GSPT2	USP47	PSAP	CCDC12	NUDT16L1	RPS10			GAA
ARRB2	ELP1		NFS1	TMEM17		LIMK1	PIK3C2A			FAH	CTDP1	NR3C1					HCN3	USP5	PSD3	CCP110	OARD1	RPS12			GANC
ART3	ELP5		NIPSNAP1	TMEM184B		LIPE	PIRT			FAM102B	CTNNAL1	NUDT14					HLA-A	VBP1	PSMB2	CD276	OGFOD3	RPS15A			GAS6
AS3MT	EMB		NLGN4X	TMEM9B		LLGL2	pk			FAM105A	CTSB	NUP153					HLA-DQA1	VCP	PSMF1	CD46	OSBP	RPS19			GCFC2
ASAH1	EPHA4		NNT	TMOD2		LPAR1	PLEC			FAM114A1	CTSZ	NUP155					HLA-DRB1	WHRN	RAB11B	CD99	OSGEPL1	RPS2			GDPGP1
ASB1	ERBB3		NQO1	TMSB10		LRP2	PLEKHA7			FAM129B	CTTN	NUP98					HPCAL1		RAB43	CDC34	OSTC	RPS21			GGA1
ASDURF	ERC1		NUP37	TMSB4X		LUZP1	PLS3			FAM177A1	CYLD	OSCP1					HPS3		RAC3	CDH10	PAK3	RPS27L			GGACT
ASL	EXOC5		OXCT1	TRAF7		MAG	PODXL2			FAM210A	CYP2U1	OTUB1					HSDL1		RAE1	CDH2	PAPSS1	RPS28			GHDC
ASPHD1	FA2H		OXSM	TRAPPC2L		MAN1B1	PPFIA1			FAM45A	DAAM2	PARP1					HSPA4L		RAN	CDH20	PARN	RPS3			GIGYF1
ASPHD2	FABP4		PADI2	TRAPPC3		MAP2K7	PPP1R14B			FAT1	DCAF6	PCNA					HSPA9		RAPGEF2	CDH8	PCBP4	RPS3A			GMPPB
ASS1	FADD		PCCA	TRIP11		MBP	PSMG1			FBP1	DDAH1	PCYT1A					HSPE1		RASAL2	CDIPT	PCK2	RPS5			GNB1L
ASTN2	FAM120C		PCCB	TSPAN2		MCM3	PYGM			FBXO6	DDR1	PDS5B					HUWE1		REPS2	CDK14	PFDN6	RPS7			GPATCH2
ATCAY	FAM196A		PDHB	TSPYL5		MDH1	RAB13			FCER1G	DDX46	PES1					ICAM5		RETREG1	CELF4	PFKL	RPS9			GPC6
ATE1	FAM219A		PDK3	TXLNA		MEMO1	RAB31			FCGR1A	DEK	PFKFB3					ICOSLG		RGS19	CELF5	PGPEP1	RPSA			GPKOW
ATG12	FAM234A		PET117	TXLNG		MICALL1	RBFOX1			FCGR2C	DFFA	PHLPP2					IGLON5		RNF25	CELF6	PIK3CB	RYDEN			GPN2
ATG13	FAM98C		PGM2	UBAC1		MINDY1	RBM22			FCGRT	DGKI	PICK1					IGSF21		RUVBL1	CEND1	PLOD2	SCO1			GPN3
ATG16L1	FIG4		PHB	UBE2D1		MOCS3	RBPMS			FERMT3	DHRS7B	PIN4					IL1RAP		RUVBL2	CEP170	PLRG1	SCYL2			GPX1
ATG5	FMNL1		PIN1	UFSP2		MOG	RBSN			FGF1	DHX29	PLXDC2					IMPACT		SCP2	CFHR1	PMS2	SDF2L1			GRAMD1B
ATIC	FRMD8		PNPO	UQCRH		MOSPD2	REPS1			FHL1	DISP2	PNN					IQSEC3		SEC63	CFL1	POGZ	SDF4			GRAMD4
ATL1	FRRS1L		PRDX3	UQCRQ		MPDZ	RGCC			FTSJ3	DNAJC27	POLDIP3					ISYNA1		SHC2	CHCHD1	POLR2B	SDHB			GRM5
ATL2	FTO		PRDX5	UROS		MPP1	RHBDF1			FYB1	DNAJC30	PPFIA2					ITGAL		SHROOM2	CHD8	POLR2C	SEC11A			GSTM1
ATP11B	FUT8		PRMT7	USP15		MT1M	RIC8A			GALC	DNAJC8	PPP1R21					ITPKC		SLC13A5	CHGA	POLR2H	SEC16A			GUK1
ATP13A1	GAD2		PSAT1	VAPA		MTHFD1	RLBP1			GALK1	DOCK1	PPP2CB					ITSN1		SLC27A6	CHID1	POLR2J3	SEC24C			GXYLT1
ATP13A2	GAP43		PSME2	VPS13C		MTMR10	RNF7			GALM	DOCK10	PPP2R5E					IVNS1ABP		SLC2A1	CHMP2A	POLR2L	SETD3			H1FX
ATP1B3	GAREM1		PTPRZ1	VPS18		MTMR2	RPL31			GALT	DOCK5	PRKDC					JPT1		SNX16	CHRNA4	PPFIA4	SH3KBP1			H6PD
ATP2A2	GCA		RALGAPA2	WASF3		MTRR	RSRC2			GATM	DOHH	PRPF31					JTB		SPECC1L	CHRNB2	PPM1G	SIPA1L1			HAPLN1
ATP2B1	GDAP1		RBM5	XKR7		MTUS1	SASH1			GBP1	DOLK	PRPF6					KAZN		SPTBN2	CISD2	PRPF19	SLC25A33			HBG2
ATP2B2	GDPD5		RMND1	XPO5		MVB12B	SCOC			GBP2	DPM1	PRPF8					KCNA3		STAM	CKAP4	PTPN11	SLIT3			HIBADH
ATP2B3	GJC2		RNF20	XRN1		MX1	SDC3			GDAP1L1	DR1	PRUNE1					KIAA1191		STAMBPL1	CLDN10	PUF60	SMG1			HIGD1A
ATP5J	GLOD4		RNF41	YKT6		MYO1D	SDS			GFAP	DYNC1I2	PSD3					KIF1B		SUPV3L1	CLDN5	PUM3	SMS			HK2
ATP6AP1	GMDS		RRBP1	YWHAG		MYO1E	SEMA4C			GFER	DYNLT3	PSIP1					KPNA6		SYTL4	CLEC3B	RAB10	SNU13			HLA-A
ATP6V0A1	GNG8		S100A16	ZC3H7A		MYRF	SERPINB6			GGCT	ECPAS	PSME1					LAGE3		TAB1	CLIC2	RABAC1	SPOCK1			HLA-B
ATP6V0C	GPD1L		S100B	ZDHHC5		NAA15	SERPINB9			GIMAP4	EDF1	PTMA					LARP1		TAGLN3	CLPX	RASL12	SRSF10			HLA-C
ATP6V0D1	GPR101		SAMM50	ZER1		NAPEPLD	SKP1			GLRX5	EEF1A1	PTPRF					LASP1		TBCC	CLSTN3	RBM3	SRSF9			HLA-DPB1
ATP8A1	GRM7		SARS2	ZMPSTE24		NDE1	SLC12A4			GMFG	EEF1AKMT1	QRICH1					LMAN2L		TCP11L1	CLUH	RCOR3	SSR4			HMGCLL1
ATP9B	GSR		SDHA	ZNFX1		NEFH	SLC18B1			GMPPA	EFL1	RAB2A					LOC105378696		TFG	CNOT11	RHOBTB3	STAU1			HPS1
ATRNL1	GSTZ1		SDR39U1			NEFL	SLC20A2			GMPR	EGLN1	RAB3GAP2					LRRC4B		TKFC	CNOT7	RHPN2	SUB1			HPS4
ATRX	GTF3C6		SEC13			NEFM	SLC25A51			GPRASP2	EIF2D	RAD21					LRRN1		TMEM231	COASY	RMDN1	SUGP2			HSPA12B
ATXN10	HAGHL		SELPLG			NINJ2	SLC38A1			GPT	EIF4E2	RANBP3					LRRTM2		TMEM245	COBL	RPA3	TADA3			HSPA5
B3GALT1	HAPLN4		SFXN1			NPC1	SLC39A14			GSDMD	EIF5A	RANBP6					LRTM2		TMEM43	COG4	RPAP1	TBL2			HSPB11
B3GLCT	HDGFL3		SFXN3			NPLOC4	SLC7A1			GSTT1	EIF5B	RB1CC1					LY6H		TPM3	COG6	RPRD1A	TELO2			HUMAN Beta-chimaerin isoform 3
BABAM2	HEATR6		SLC25A10			NRBP2	SLC7A10			GYG2	ELAVL4	RBBP4					LYRM1		TRIM36	COL4A3BP	RPTOR	TM9SF3			HUMAN Uncharacterized protein (Fragment)
BAD	HEBP1		SLC25A11			NT5DC1	SNAP29			HAAO	ELMO1	RBM8A					MAN1A2		TTC1	COPG2	SARDH	TM9SF4			HYKK
BAG6	HIST2H2BC		SLC25A12			NTRK3	SNTB1			HCFC2	ELOVL4	RBMX					MAP6		TUBB	COPZ1	SCARA3	TMED4			IDE
BAIAP2	HLA-E		SLC25A25			NUDCD2	SNTB2			HCK	EMC3	RBMXL1					MAP7D2		TUBB2A	COQ10B	SCD	TMEM222			IGLV1-44
BANF1	HSD17B8		SLC25A3			OAS3	SNX2			HCN4	EMC6	RCBTB1					MAPT		TUBB3	COQ8A	SCYL1	TOX4			INTS13
BCAP31	CD59		SLC25A4			OBSL1	SNX3			HIST2H2AA3	EMILIN3	RCC2					MCUR1		TUBB4B	COQ8B	SERGEF	TPI1			IRAK1
BCAS3	IAH1		SLC25A5			OSBPL1A	SNX33			HLA-DRB1	ENGASE	RECQL					MDGA1		UBAP1	CORO2A	SFXN5	TRAF2			ITPRIP
BCAS4	IFFO1		SLC25A6			OSTF1	SORBS1			HNMT	ENTPD6	REEP3					ME2		UBE2Q1	COX14	SGCE	TRIP12			IWS1
BCL2L1	IGFBP5		SLC2A5			OTUD7B	SPAG1			HNRNPUL1	EOGT	RELCH					MFSD4A		UBE2V2	CPD	SGK2	TUBA1C			JCAD
BCL2L2	IMMT		SLC9A3R2			OXR1	SPART			HOMER3	EPB41L2	RGL2					MID2		UBE3A	CPEB3	SIN3A	UNC13C			JUP
BCR	INPP1		SLC9A6			OXSR1	STAM2			HOOK2	ERCC1	RING1					MPDU1		UBE4B	CPNE9	SLC12A6	UNC5C			K1C9
BICD1	INTS14		SOGA3			PACS2	SVIP			HYI	ERGIC2	RIPOR1					MPP3		UBFD1	CRAT	SLC27A1	USP10			KCNJ10
BLOC1S1	IREB2		SOWAHB			PARP4	TAB2			ICAM1	ERI3	RNF11					MPST		UBQLN1	CREG1	SLC35B2	USP14			KDM1B
BLVRA	KBTBD3		SPG7			PDCD6IP	TBC1D15			IFI16	ERLIN1	RNPS1					NANS		UBR4	CRP	SLC35G2	WDFY3			KIAA1549
BMPR1A	KCNC3		SPRYD4			PDE1C	TECPR2			IFI30	ERLIN2	RPRD2					NCALD		UCKL1	CRYGS	SNX17	WDR20			KIF13B
BORCS6	KCTD21		SSBP1			PENK	THBS2			IFT140	ERO1A	RRP9					NCAM1		UPRT	CSF1R	SPATA2	WDR5			KLC1
BPNT1	KCTD4		SSH3			PFKM	TMEM192			IFT27	EXOSC7	SAE1					NCAM2		USP22	CSMD1	SPTAN1				KLHDC9
BRAF	KDM3B		SUCLA2			PHLDA3	TMTC4			IGSF1	EXTL2	SAFB					NDUFAF8		USP24	CSMD2	SRGAP2				KLHL32
BRI3BP	KIDINS220		SV2B			PHLPP1	TNK2			IL16	EZR	SAP18					NDUFV3		USP35	CSNK1A1	SRSF5				KLHL36
BRINP1	KRAS		TAP2			PICALM	TNKS1BP1			IL18	F3	SBF1					NGEF		VCAN	CST3	STX16-NPEPL1				KRT1
BSDC1	KYAT1		THOC1			PIP4K2A	TOM1			IL6ST	FAM124A	SCN9A					NPRL2		VCPIP1	CTSD	SUGT1				KRT10
BSPRY	LCLAT1		TIMM13			PIP5K1A	TP53BP2			ILK	FAM172A	SEC61B					NPTX2		VPS9D1	CUEDC2	TANK				KRT14
BTBD10	LDB3		TIMM8A			PITPNA	TRAK2			INPP5D	FAM174A	SELENOT					NPY		VSNL1	CUL7	TAX1BP1				KRT16
BTBD8	LIMK2		TK2			PITPNB	TRMT1			IQSEC2	FARS2	SET					NRN1		WNK2	CYP20A1	TESK2				KRT2
BZW1	LIN7B		TMEM126A			PKP4	TRMT6			ITGA5	FBL	SF1					NSDHL		YRDC	CYP2S1	TGFBRAP1				KRT5
BZW2	LINGO1		TMEM160			PLA2G16	TSC22D4			ITGA6	FBXL15	SF3A1					NTRK2		ZZEF1	CYP51A1	TIPRL				KTN1
C11orf96	LPIN1		TPGS2			PLA2G4A	TTC33			ITGA7	FBXL18	SF3A2					NXPH1			CYP7B1	TMEM119				LEO1
C12orf10	LSAMP		TRIP6			PLCL1	TTI2			ITGAM	FBXW2	SF3A3					OLIG1			DAP3	TMEM189-UBE2V1				LIMCH1
C16orf58	LSM2		UBE2I			PLEKHB1	TUBA1A			ITGB1	FCGR3A	SF3B1					OPHN1			DAPK2	TMEM206				LMO7
C16orf70	LSM7		UEVLD			PLP1	TUBB1			ITGB2	FECH	SF3B2					P2RY1			DCAKD	TMEM67				LOC102724159
C19orf12	LYPLA1		UQCR10			PLS3	TUBG2			ITGB3	FERMT2	SF3B3					PACSIN2			DCX	TMTC3				LRMP
C1orf50	MACO1		UQCRB			PLXNA3	TXNIP			ITGB4	FEZ1	SF3B4					PCDH17			DDC	TRIM2				LRRC41
C20orf27	MAN1A1		UQCRC1			PMM1	TXNL1			ITM2A	FGF2	SGIP1					PCNT			DDOST	TRIM26				LRRC58
C2CD2L	MAP2K5		UQCRFS1			PMP2	UBR7			ITPR2	FKBP15	SLC25A22					PCNX1			DDX24	TSC22D1				LSM14B
C2CD4C	MB21D2		URI1			PPIL4	UBTD1			KANK1	FKBP2	SLTM					PDE4B			DDX28	TTC37				LY75
C2orf88	MBLAC1		USP16			PPP1R9B	UBXN1			KANK2	FMNL1	SMAP					PDE8B			DENND4A	TXNDC12				LZTR1
C3orf33	MBLAC2		VASP			PRKAG1	UFL1			KCND2	FNDC3A	SMARCD1					PFDN4			DENND6B	UBA7				MAGED1
C7orf25	MBOAT2		VDAC2			PRKCI	VAMP3			KDELC2	FNTA	SMARCE1					PHAX			DHPS	UBE2F				MAP2K3
CA8	MBOAT7		VDAC3			PTGES2	VAMP5			KIF21B	FOLH1	SNRK					PHKA2			DHRS1	UBE2G2				MAPKAPK5
CACNA1A	MCCC2		VPS37B			PVALB	WDR61			LAMA1	FOXK1	SNRNP200					PIGQ			DHTKD1	UBLCP1				MARC2
CACNA1B	MCF2L2		VSTM2A			PXK	YAP1			LAMA4	FRG1	SNRNP70					PKIB			DHX30	UNG				MARC5
CACNA1E	MDH2		VWA1			RAP1A	ZFP36L1			LAMA5	FRS2	SNRPA1					PLAUR			DIABLO	UPF2				MASP1
CACNA2D3	MEA1		WDR1			RASGRP3	ZNF185			LAMB2	FRY	SNRPC					PLCXD3			DICER1	USP39				MATN2
CACNB1	MGST2		YARS2			RBP7				LAMC1	FUBP3	SNRPD2					PLPP1			DLG5	VANGL2				MB
CACNB2	MIEF1		ZADH2			RFFL				LAMC3	FUNDC1	SNRPF					PLXNA1			DLGAP3	VCAM1				MDC1
CACNB3	MKL2					RHOG				LAP3	FZD1	SNW1					PLXNC1			DMAC2	VIRMA				MDGA2
CACNB4	MLEC					RIMKLA				LCP1	GABARAP	SOX8					PLXND1			DNAJB11	VTA1				MED23
CACNG7	MLH1					RMC1				LCP2	GABPA	SPATA2L					PNMA6F			DNAJC10	WDR12				MESD
CACUL1	MMS19					RNF214				LGALS9	GABRA4	SRRM2					PNOC			DNAJC28	WDR36				METTL17
CADM2	MON1A					RTCA				LGMN	GANAB	SRSF1					PNPLA6			DNER	XPO7				MFAP3L
CADM3	MRAS					RTKN				LHPP	GBA2	SRSF2					PNPLA8			DNM2	XRN2				MFHAS1
CADPS	MRI1					RUFY3				LILRB1	GEMIN5	SRSF6					PPM1L			DNM3	ZFYVE1				MGAT5
CALB1	MSH6					S1PR5				LIMS1	GET4	SRSF7					PPP1R2			DNMT1					MINOS1
CALCOCO1	MTR					SAR1B				LIN7C	GGCX	SS18					PPP4R2			DNPEP					MPG
CALM2	MYH14					SBDS				LMNA	GID4	SSRP1					PPP6R3			DPH1					MPRIP
CALU	MYL6					SCLY				LPXN	GIMAP1	SSSCA1					PQLC1			DPP7					MRFAP1
CAMK1	NARFL					SCO2				LRMDA	GIT2	STK38L					PRKAR1B			DPP8					MRPS11
CAMK1D	NARS					SCPEP1				LRRC75A	GLA	STRADA					PSD3			DPP9					MRPS18C
CAMK1G	NBR1					SELENOM				LSP1	GLB1	STRN4					PSMC1			DPY19L3					MRRF
CAMK2A	NCAM1					SEMA7A				LYN	GLDC	STX17					PSMC4			DRG1					MSRB3
CAMK2B	NCSTN					SEPT10				MACF1	GLO1	STX3					PSMC6			DRG2					MTA3
CAMK2D	NDC1					SEPT2				MAEA	GLYR1	SUMO2					PSMD1			DST					MTIF2
CAMK2G	NDRG4					SEPT4				MAGT1	GMPR2	SUMO3					PSMD2			DTD2					MTIF3
CAMK4	NDUFS7					SEPT8				MAP1LC3B2	GNA13	SUPT16H					PTPN23			DUS2					MTMR14
CAMKK1	NECAB2					SEPT9				MAP4	GNA15	SYNCRIP					PTPN7			DYNC2H1					MTMR6
CAMKK2	NIPSNAP2					SESTD1				MAP4K4	GNG10	SYNGR1					PTS			DYNC2LI1					MUL1
CAMLG	NIPSNAP3B					SGSH				MAPK12	GNG5	SYNGR3					RAB27B			DYSF					MXRA8
CAMSAP2	NPDC1					SH3BP4				MAPK14	GOLGA5	SYNJ1					RAB33B			ECHDC1					MYL6
CAP1	NPTX1					SH3KBP1				MAPKAPK2	GON7	SYP					RAB4A			ECSIT					MYORG
CAP2	NPTXR					SHTN1				MDP1	GPAA1	TAF15					RABGAP1L			EDEM3					N6AMT1
CAPN7	NRXN2					SIRT2				METAP1	GPM6B	TANC2					RABGEF1			EEF1A2					NAA10
CAPRIN1	NTS					SLC12A2				MFAP2	GRB2	TAOK1					RALBP1			EEF1AKMT4-ECE2					NAA40
CAPZA1	NUAK1					SLC1A3				MGST1	GRIN2D	TBC1D10B					RALGPS1			EEF1B2					NAPRT
CAPZA2	NUDT1					SLC4A4				MICU3	GRIP1	TBCA					RANBP10			EEF1D					NAT10
CAPZB	NUDT12					SLC5A11				MNDA	GSN	TBCK					RBCK1			EEF1E1					NAT6
CASK	NUDT15					SMDT1				MOB1B	GSPT1	TCEA1					RCSD1			EEF1G					NAXD
CASTOR2	NUMB					SNX6				MOB3A	GSTP1	TCERG1					RNF13			EFCAB14					NDOR1
CBWD2	NUMBL					SPAST				MON2	GTF2E1	TCOF1					RNPEP			EFEMP1					NDRG2
CC2D2A	NUP107					SPTLC2				MPP6	GTF3C1	TERF2					RPL12			EIF2B5					NDUFAF6
CCDC124	NUP205					SRCIN1				MRC1	GTPBP1	THEM4					RRP8			EIF2S1					NEDD4
CCDC127	NUP35					STAC2				MSN	GUF1	THRAP3					SACS			EIF4EBP2					NFASC
CCDC134	NUP62					STAMBP				MTAP	GUK1	THUMPD1					SCGN			ELAC2					NGFR
CCDC22	NUP85					STK39				MTFP1	H2AFX	THYN1					SEMA3E			ELAVL2					NLE1
CCDC28A	NUP93					STXBP3				MT-ND3	H2AFY	TIAL1					SEMA4D			ENOPH1					NME7
CCDC50	OCLN					STXBP6				MVP	H2AFY2	TMED1					SH3GL3			ENSA					NMRK1
CCDC58	ORC3					SULT1A1				MYH9	HBZ	TMEM132C					SHF			ENTPD5					NMT2
CCDC88C	OSBPL8					SYNE2				MYL12A	HCCS	TPMT					SLC17A6			EP300					NOA1
CCDC91	OSGEP					SYNGR2				MYLK	HDDC3	TPR					SLC17A7			EPDR1					NOL9
CCNY	OSTM1					SYNJ2				MYOF	HDHD2	TRA2A					SLC25A13			EPRS					NOS3
CCNYL1	OTUD4					TANC1				NAGA	HECA	TRAPPC4					SLC35A4			ERAL1					NOTCH2
CCS	OXNAD1					TCEAL3				NAIP	HECTD4	TRAPPC9					SLC4A7			ERBB4					NQO2
CD180	PACSIN1					TJP1				NAMPT	HERPUD1	TRIO					SLC6A4			ERLEC1					NRIP2
CD200	PACSIN3					TP53BP1				NAT1	HHIP	TRIR					SLC6A5			ERP29					NT5C3B
CD47	PAG1					TSG101				NCF4	HIKESHI	TTL					SLC9A1			ERP44					NUDCD1
CD55	PALM					TSPAN15				NCKAP1L	HINT2	TTPAL					SLIT1			ESAM					NUDT6
CD82	PALM2-AKAP2					TSPAN8				NEK6	HIP1R	TUBB4A					SMAP1			ETF1					NUP43
CDC27	PAM					TTLL12				NES	HIST1H4A	TXNDC9					SNAP91			ETNK1					OAS2
CDH11	PAQR4					TTYH2				NHLRC2	HIST2H2AB	U2AF2					SNX30			EVI5					OBSCN
CDH23	PATJ					TXNL4A				NID2	HLA-B	UBA2					SNX4			EXOSC2					ODF2
CDH6	PCDH1					UBA6				NLGN2	HLA-F	UBL4A					SPCS2			EXOSC3					ODR4
CDV3	PCLO					UBB				NMD3	HMBOX1	UBTF					SPINT2			EXOSC9					OGFR
CELF1	PCP4L1					UBE2H				NPC2	HMGA1	UFM1					SREK1			FADS2					OTUD7A
CENPV	PCSK1N					UBE2K				NT5C	HMGB2	WASHC2A					SRGAP3			FAHD2A					PAFAH1B1
CEP170B	PCSK2					UBE2Z				NTM	HMGCL	WASHC2C					SST			FAHD2B					PAFAH2
CEP41	PDE12					UBL3				NUBP1	HMGN5	WASHC3					STRN3			FAM120B					PANK2
CEP44	PDF					UBL5				NUP160	HNRNPA2B1	WASHC4					STS			FAM126A					PAPOLA
CES1	PDK2					UGT8				OGFRL1	HNRNPC	WBP11					SYT17			FAM136A					PCBD1
CFAP20	PDYN					USP31				OPLAH	HNRNPF	WDR18					TAC3			FAM13C					PCBP2
CFAP36	PECR					USP54				OR1M1	HNRNPH3	WDR33					TAOK2			FAM208A					PCDHGC3
CGGBP1	PEPD					UVRAG				PALD1	HNRNPM	WDR43					TDRP			FAM234B					PCGF5
CGN	PEX5L					VCAN				PALLD	HNRNPU	WDR54					TIAM2			FAR1					PCMTD1
CGREF1	PHB2					VCPKMT				PAPLN	HOOK1	WDR7					TIMP2			FARSA					PCNX3
CHCHD7	PHF24					VPS37A				PARP14	HS6ST3	WSB2					TM7SF2			FARSB					PCTP
CHKA	PHOSPHO1					VPS4B				PARVA	HSD17B11	XRCC6					TMA16			FASTKD2					PDCL3
CHL1	PI4K2A					WNK1				PAXX	HSPB8	YBX1					TMCC2			FASTKD5					PDIA2
CHMP2B	PIK3CA					WWOX				PBLD	IBA57	YDJC					TMEFF2			FBLN1					PDZD4
CHMP3	PIKFYVE					XPO1				PCDHGA3	IDH1	ZFR					TMEM2			FBXL2					PEBP1
CHMP4B	PIPOX					YARS				PDLIM2	IFNGR1	ZNF207					TMPRSS5			FBXL4					PELO
CHMP6	PKIA					ZC3H13				PDLIM5	IFT172	ZNF638					TNFAIP8L3			FBXO3					PEMT
CHN1	PLAT									PDS5A	IGF2BP2	ZRANB2					TNFRSF21			FBXO42					PGAM1
CHP1	PLCH2									PEBP4	IGFBP6						TOM1			FBXO44					PHF10
CHST15	PLEKHG3									PFN2	IGSF11						TOMM40			FBXO45					PHF14
CISD1	PLPPR1									PGAM2	IGSF9B						TPH2			FBXW5					PHKG2
CKB	PLPPR3									PGAM5	ILF2						TRIP4			FDX1					PIEZO1
CKMT1A	POGLUT1									PGLS	ILKAP						TRMT61B			FERMT2					PIGG
CLCN3	POLR2A									PGM1	IP6K1						TRPM3			FGD4					PIGO
CLCN4	POR									PHGDH	IPO11						TSC22D2			FGG					PIP4K2C
CLCN6	PPCS									PHKB	IQGAP1						TSC22D3			FIS1					PITRM1
CLCN7	PPP1R10									PHPT1	IRF2BP1						TSR2			FITM2					PLEKHH1
CLIP1	PPP1R16A									PHYHD1	ITFG1						TTBK2			FKBP5					PLLP
CLPTM1	PPP1R1A									PHYKPL	ITGAV						TXNRD2			FKBP8					PLPBP
CLUH	PPP1R9A									PI16	ITGB8						UBA5			FKBP9					PLS1
CMPK1	PPWD1									PLBD1	ITPA						UBAP2			FMN1					PNKP
CNIH4	PRKCQ									PLCB3	ITPR3						UBASH3B			FN3KRP					POLR3C
CNKSR2	PRPF38A									PLCD1	JMY						UBR1			FOXRED1					PPA2
CNNM1	PRR36									PLCD3	KCND3						UNC13B			FRYL					PPFIBP2
CNNM2	PRRT3									PLCG2	KCNH2						USE1			FUK					PPIL3
CNNM4	PRUNE2									PLEC	KCNJ6						USP40			FXR2					PPP1R3E
CNOT3	PSEN2									PLEKHA5	KCNQ3						VPS36			G3BP2					PPP4R3A
CNOT4	PTPRN									PLEKHB2	KCNT1						VWA5A			GABBR1					PPP6R2
CNR1	PTPRN2									PLP2	KCTD16						WASH2P			GABBR2					PPT2
CNST	PTPRS									PLSCR4	KCTD8						ZDHHC14			GABRA2					PRCP
CNTN3	PYCR3									PLTP	KDSR						ZNF687			GABRA3					PRODH
CNTN4	QPCTL									PLXNB1	KIAA1324									GABRB1					PRPF18
CNTNAP3	QRSL1									PLXNB2	KIF3A									GABRB3					PRRC2A
COA1	RAB1B									PLXNB3	KIF5B									GALNT7					PRRC2C
COA7	RAB24									PML	KLHL13									GANAB					PSAP
COG1	RAB27A									PPME1	KPNA2									GAPDH					PSEN1
COG8	RAB35									PRDX1	KRT6A									GATB					PSMD13
COL4A5	RAB39B									PRDX6	KTI12									GBA					PSMD7
COMMD5	RAB9B									PREX2	L3HYPDH									GBE1					PTPDC1
COMMD8	RABL6									PRKD1	LBR									GBF1					PTPN1
COMTD1	RASA4									PRKX	LEPROT									GBP4					PTPRJ
COPB1	RASAL1									PRRT1	LGALS1									GCAT					PTPRU
COPB2	RBBP9									PSD2	LGALS3									GCSH					PUSL1
COPE	RBM12B									PSMB10	LGI4									GDPD1					PYROXD2
COPRS	RBM26									PSMB9	LIMA1									GDPD2					RAB3IP
COPS9	RCC1									PSMD9	LINGO2									GFM1					RABEPK
COQ3	RDH14									PTGR2	LMNB2									GFM2					RABGGTB
COQ6	REM2									PTGS1	LPCAT2									GGH					RABIF
COQ7	REXO2									PTPRC	LPGAT1									GGT1					RAPGEF1
CORO1C	RGS17									PXN	LRCH4									GHITM					RBM10
CORO2B	RGS20									PYCARD	LRFN3									GJA1					RBM4B
CORO7-PAM16	RICTOR									QTRT1	LRFN5									GLDN					RELL2
COX18	RIMS4									RAB32	LRRC20									GLRA1					RGMA
CPLX1	RIT2									RAD50	LRRC4									GLRA3					RIC1
CPLX2	RMND5A									RAPGEF3	LRRC73									GLUD1					RIF1
CPLX3	RNF17									RASA1	LSM1									GLYR1					RNF121
CPNE1	ROBO1									RAVER1	LSM6									GM2A					RNF167
CPNE2	ROGDI									RCBTB2	LSR									GNE					RNF31
CPNE5	RPGR									RGN	LUC7L									GNG3					RPS4Y1
CPNE6	RPH3A									RGS10	LUC7L2									GNPAT					RPS7
CPNE7	RRM2B									RHOC	LUC7L3									GNPTG					RUSC1
CPT1C	RSF1									RIPK1	LYAR									GOLGA2					RUSC2
CRABP1	RTN1									RNASE6	LYRM7									GOLPH3L					RWDD1
CRABP2	RTN3									RNF213	LYVE1									GORASP2					SCAF4
CRELD1	S100A1									RPP14	LZIC									GOSR1					SCARB2
CRH	SAMD8									RPS6KC1	LZTS3									GPR107					SCYL3
CRHBP	SCAMP1									RRAS	MAGOHB									GPR37					SEH1L
CRK	SCG2									RSU1	MAP4									GPR75-ASB3					SEMA3C
CRKL	SCG3									S100A10	MAPK7									GPR89A					SENP8
CRNKL1	SCG5									S100A11	MAPK8IP2									GPS1					SHROOM4
CRTAC1	SCN2B									S100A6	MAPRE2									GRIA3					SIGMAR1
CRYGD	SCN3A									SAMHD1	MARCKS									GRID1					SIK2
CRYM	SCRN1									SBF2	MARCKSL1									GRIK3					SIKE1
CRYZ	SDC2									SBSPON	MARK4									GRIN1					SLC12A7
CSDC2	SEC14L1									SEC14L2	MECP2									GRIN2A					SLC1A2
CSK	SEC22B									SELENBP1	MED17									GRIN2B					SLC35E3
CSNK1G1	SEC23B									SEMA4B	MED28									GRK2					SLC45A1
CSNK2A1	SEMA3D									SGCB	MEGF9									GRK3					SLC4A1AP
CSNK2A2	SEMA4A									SGTB	MEPCE									GRN					SLC6A11
CSNK2B	SEPT3									SH3BP1	MERTK									GRPEL2					SLITRK1
CSTF2	SEPT8									SHANK2	METTL14									GRSF1					SMARCB1
CSTF2T	SERPINA1									SHANK3	MFF									GSK3B					SMG8
CTBS	SF3B5									SHH	MFSD5									GSTK1					SMIM7
CTH	SF3B6									SHMT1	MNAT1									GSTM5					SMN1
CTNNBIP1	SGPL1									SKAP2	MOB3B									GSTP1					SMOC1
CTPS1	SGSM1									SLC15A2	MPP5									GTF3C3					SNRPD1
CTTNBP2	SGSM2									SLC1A5	MRPL55									GTPBP10					SNX21
CUL4A	SH3BP5L									SLC6A8	MRS2									HACL1					SNX24
CUL5	SIDT2									SLC6A9	MSRA									hCG_1984214					SOD2
CUTA	SIRPA									SLC9A9	MT1E									HDGFL2					SORCS3
CXorf38	SLC16A1									SLCO2B1	MT1F									HDHD5					SPATA5L1
CYB5B	SLC17A5									SMARCA1	MTERF1									HERC4					SPIRE1
CYFIP2	SLC22A4									SNAP91	MTERF2									HEXDC					SQSTM1
CYHR1	SLC25A14									SNTA1	MUT									HID1					SRGAP2
CYP46A1	SLC2A13									SOD1	MYO18A									HLA-A					SRP19
CYSTM1	SLC39A10									SORBS3	MYO1F									HLA-C					SSPN
D2HGDH	SLC39A12									SORD	MYO6									HM13					ST13
DAB1	SLC48A1									SORL1	MYO9A									HMG20A					ST5
DAB2IP	SLC8A1									SP100	N4BP3									HMOX2					STX10
DAGLB	SLC8A3									SPOCK2	NAALAD2									HNRNPM					STXBP1
DBI	SLCO1A2									SPTAN1	NAE1									HOMER2					SUGCT
DCAF11	SMCHD1									SPTB	NANP									HOOK3					SUOX
DCAF7	SNCA									SRI	NARS2									HRH3					SUPT4H1
DCC	SNRPD3									SRR	NAT14									HSD17B10					SURF1
DCLK1	SNX11									SRXN1	NAT8L									HSD17B4					SURF4
DCLK2	SNX7									SSFA2	NBEA									HSPA1B					SYBU
DCTN1	SNX8									SSR1	NCAM1									HSPA8					SYNDIG1
DCTN2	SOGA1									STARD7	NCBP2									HSPBP1					SYNPO
DCTN3	SORCS2									STEAP2	NDRG4									HTATSF1					SYT9
DCTN4	SOS1									STEAP3	NDUFA4L2									HVCN1					TAF7
DCTN6	SPAG7									STXBP2	NDUFAB1									HYAL2					TBC1D19
DCTPP1	SPON1									SYK	NEDD4L									HYOU1					TBC1D8B
DCUN1D2	SPTLC1									SYNM	NFIA									IARS					TBCE
DCUN1D3	SRC									SYT1	NFIC									IDS					TERF2IP
DDHD2	SRSF11									TACC2	NFKB1									IFI27L2					TFE3
DDO	STARD3NL									TAGLN2	NHLRC3									IGF1R					TFIP11
DDX1	STMN3									TAP1	NHSL2									IGFBP2					THBS4
DDX18	STON2									TAX1BP3	NIPA1									IKBKG					THSD7A
DDX21	STRBP									TBC1D22B	NIPBL									IL1RAPL1					TMCO4
DDX3X	STX12									TBXAS1	NIPSNAP2									ILDR2					TMED9
DECR1	STX16									TDRD7	NLGN1									IMPAD1					TMEM121B
DECR2	STX1A									TEFM	NONO									INTS2					TMEM128
DENND4C	STX6									TIMP3	NPRL3									ISCA1					TMEM134
DENND6A	STX7									TINAGL1	NRF1									ISOC1					TMEM167A
DEPDC5	SUCLG1									TJP2	NRIP3									IST1					TMEM198
DERL1	SUMF2									TLN1	NSMF									JAM3					TMEM209
DGKB	SUN2									TMCC1	NT5C2									JPH3					TMEM214
DGKE	SV2A									TMEM14C	NTAN1									KARS					TMEM50B
DGKG	SVOP									TMEM173	NTNG2									KATNA1					TMEM62
DGKH	SYMPK									TMOD1	NUB1									KBTBD6					TMEM88B
DGKZ	SYN1									TMOD3	NUCKS1									KCNIP1					TMLHE
DHODH	SYN2									TNR	NUMA1									KCNIP4					TMTC1
DHX36	SYNPR									TNS1	NUP214									KCTD6					TMUB2
DIAPH2	SYT5									TNS2	NUP50									KEAP1					TPRN
DIRAS2	SYTL5									TNS3	NUP58									KHK					TPT1
DIS3	SYVN1									TOM1L2	NUP88									KIAA0391					TRAF4
DLG2	TAC1									TOR1AIP1	NXT1									KIAA0513					TRMT11
DLGAP4	TARSL2									TPM1	OCIAD2									KIAA0930					TRNT1
DMTN	TBC1D12									TPP2	OPA1									KIAA1109					TRPM3
DMWD	TBC1D17									TRIM21	OSBPL2									KIAA1324L					TSEN15
DMXL1	TBC1D7									TRIM3	P4HA1									KIF1C					TST
DNAJB4	TENM4									TRIM47	PABPN1									KLC4					TTC21B
DNAJB6	THTPA									TRIOBP	PAFAH1B2									KLHL42					TTC30A
DNAJC13	TIMM17B									TSPAN14	PAICS									KLK6					TTF2
DNAJC16	TIMM50									TSR1	PBDC1									KNDC1					TUBGCP4
DNAJC21	TMBIM6									TTC9	PBXIP1									KSR2					TUBGCP6
DNAJC3	TMEM181									TTC9C	PCIF1									LAMA2					TVP23C
DNAJC7	TMEM230									TUBA4A	PCNP									LAMA3					TYW5
DNAJC9	TMEM263									TXNRD3	PDCD4									LAMP1					UAP1L1
DNASE1L1	TMEM35A									TYMP	PDE4D									LAMP2					UBA1
DNM1	TMEM59									UACA	PDIA3									LARP4					UBAC2
DNM1L	TMEM63A									UBE2M	PDLIM4									LARP4B					UBE2D4
DOC2B	TMEM63C									UBE2O	PDPR									LARP7					UBE2L5
DOCK11	TMEM68									UCHL1	PDZD8									LARS					UBE2O
DOCK4	TMEM74B									UFC1	PEA15									LARS2					UFD1
DOCK7	TMEM87A									UTRN	PEX6									LAS1L					UGGT1
DOCK9	TNIK									VAV1	PGD									LBP					UQCC3
DOPEY1	TNPO3									VIM	PGGT1B									LDHB					USP46
DOPEY2	TOM1L1									WASF2	PGM3									LEMD2					VARS2
DPH5	TOP2B									WDR19	PGS1									LEMD3					VAT1
DPP3	TOR1B									WDR45B	PHC2									LHFPL3					VPS25
DPP6	TPD52									WWC1	PHF5A									LIFR					VPS37C
DPY19L1	TRIM32									XXYLT1	PHKB									LIG4					WDR81
DPYSL3	TRRAP									YWHAH	PIGK									LIN7A					WDR91
DPYSL4	TSTA3										PIGS									LIPA					WRAP73
DPYSL5	TTYH3										PIGT									LMF1					WWC3
DRD1	TUSC2										PIH1D1									LMTK2					XPO6
DSTN	UBE2D3										PKN2									LMTK3					XYLB
EIF3J	UBE2E1										PLBD2									LNPEP					ZBTB7A
MAD1L1	UGDH										PLEKHA5									LONRF2					ZBTB8OS
DTNB	UMPS										PLEKHF1									LPCAT1					ZC3H15
DTNBP1	UNC119										PLEKHO2									LRCH2					ZC3H7B
DTYMK	UNC45A										PLIN3									MARC1					ZCCHC24
DUT	UPF3B										PLIN4									SEPT7					ZCCHC8
DVL1	UQCRC2										PLPP6									LRG1					ZFAND2B
DYNC1LI1	USP13										PODXL									LRP1B					ZFYVE16
DYNLL2	USP19										POLR2D									LRPPRC					ZFYVE26
DYRK1A	USP4										POLR2G									LRRC1					ZHX2
ECHDC2	VAMP2										POLR3A									LRRC47					ZSCAN18
ECI2	VAPB										POMGNT2									LRRC49
EDC3	VAT1L										POMK									LRRC59
EDC4	VGF										POMT2									LRRC7
EDNRB	VPS16										PORCN									LSG1
EEFSEC	VTI1A										PPHLN1									LSM12
EEPD1	VTI1B										PPM1K									LSS
EFNA3	WASF1										PPP1R12A									LXN
EFNB2	WFS1										PPP1R14A									LZTFL1
EFR3A	WRB										PPP1R18									LZTS2
EFR3B	WRNIP1										PPP1R8									MAGI3
EFTUD2	XKR4										PPP2R2B									MAN2A1
EHD4	XPNPEP3										PPP2R2C									MAN2B2
EIF1	XPOT										PPP6C									MANF
EIF2S2	XPR1										PPP6R2									MAP2
EIF2S3	YBX3										PRAF2									MAP3K4
EIF4ENIF1	YIPF5										PRDX4									MAP4K2
EIF4G2	ZC2HC1A										PRELID3A									MAP4K3
EIF4G3	ZC3HC1										PRKACB									MAP4K5
EIF5	ZDHHC9										PRKCA									MAPK3
EIF6	ZEB2										PRKG1									MARS
ELMOD1	ZFAND1										PRMT1									MATK
ELMSAN1	ZFPL1										PRPF38B									MAVS
ELOB	ZFYVE27										PRPF40A									MBNL1
ELP2	ZYG11B										PRPF4B									MCAT
ELP3											PRPS1									MCFD2
EMC1											PRPSAP2									MEGF10
EMC10											PSMB8									MELTF
EMC2											PSME4									METTL7A
EMC4											PSPH									MGRN1
EMC7											PTBP1									MIA2
EML1											PTGDS									MIA3
EML2											PTPA									MICU1
EML4											PTPN12									MICU2
ENAH											PTPN6									MIF4GD
ENO2											PTRH2									MIGA1
ENTPD3											PURB									MIGA2
ENY2											PYGB									MIPEP
EPB41L1											QKI									MLLT11
EPB41L3											QTRT2									MLST8
EPG5											R3HCC1									MMAB
EPHA5											RAB36									MOCS2
EPHA7											RAB3GAP1									MON1B
EPHB1											RAB40C									MORN4
EPHB6											RABEP2									MPI
EPHX4											RABGGTA									MPZL1
EPM2AIP1											RAD23B									MRC2
EPN1											RALY									MRPL1
EPPK1											RANBP2									MRPL10
EPS8											RANBP3									MRPL11
ERC2											RAP1GDS1									MRPL12
ERG28											RASAL3									MRPL13
ERGIC1											RBBP5									MRPL14
ERVK3-1											RBBP7									MRPL15
ETHE1											RBM14									MRPL16
EXOC1											RBM39									MRPL17
EXOC2											RBM4									MRPL18
EXOC3											REEP1									MRPL19
EXOC4											REEP2									MRPL2
EXOC6											RELA									MRPL20
EXOC7											RELL1									MRPL21
EXOSC4											RFTN2									MRPL22
F8A1											RHBDL2									MRPL23
FABP7											RHEB									MRPL24
FAIM2											RHOT1									MRPL27
FAM117B											RHOT2									MRPL28
FAM126B											RIDA									MRPL3
FAM160A2											RIOX2									MRPL30
FAM160B1											RMDN2									MRPL37
FAM168A											RMDN3									MRPL38
FAM171A1											RNASET2									MRPL39
FAM171A2											RNF114									MRPL4
FAM171B											RNF170									MRPL40
FAM189A2											RNF40									MRPL41
FAM210B											ROCK1									MRPL42
FAM213A											RPA1									MRPL43
FAM49B											RPL37A									MRPL44
FAM96B											RPS6KA3									MRPL45
FASN											RPS6KA5									MRPL46
FAT3											RPS6KB1									MRPL47
FAXC											RTN2									MRPL49
FBP2											RTN3									MRPL50
FBXL16											RTRAF									MRPL52
FBXL20											RUFY1									MRPL53
FBXO7											S100A7									MRPL54
FBXW11											SAA2									MRPL58
FCHSD1											SAFB2									MRPL9
FCHSD2											SALL2									MRPS10
FDPS											SART1									MRPS15
FERMT1											SART3									MRPS16
FGF12											SASH3									MRPS18A
FGFR1OP2											SCAF1									MRPS18B
FIP1L1											SCAMP2									MRPS2
FKBP1A											SCFD1									MRPS21
FKBP1B											SCRIB									MRPS22
FKBP8											SCRN2									MRPS23
FLAD1											SCRN3									MRPS24
FLRT2											SDC4									MRPS25
FLT1											SDCBP									MRPS26
FMC1											SELENOS									MRPS27
FMR1											SEMA6B									MRPS28
FNBP1											SENP3									MRPS30
FNBP1L											SEPSECS									MRPS31
FOCAD											SERBP1									MRPS33
FSD1L											SERF2									MRPS34
FTH1											SETMAR									MRPS35
FTL											SFPQ									MRPS5
FUBP1											SGTA									MRPS6
FUCA2											SH3BGRL2									MRPS7
FUNDC2											SH3D19									MRPS9
FXR1											SH3RF1									MSTO1
FXYD7											SHISA6									MT1G
FYN											SLC14A1									MT1H
FYTTD1											SLC16A2									MT1X
FZD7											SLC22A15									MTAP
G6PD											SLC22A5									MT-ATP8
GAB2											SLC25A16									MTCH1
GAD1											SLC25A3									MTCL1
GAK											SLC25A44									MTFMT
GAN											SLC25A53									MTG1
GART											SLC2A12									MTHFD1L
GCC2											SLC35B1									MTMR3
GCDH											SLC38A3									MTO1
GCHFR											SLC44A1									MTRF1L
GCLC											SLC6A12									MTUS2
GCLM											SLC6A15									MYDGF
GDE1											SLC9A3R1									MYH10
GDF11											SLC9A6									MYO18A
GDI1											SLITRK4									NAA16
GFOD1											SMAD2									NAAA
GGPS1											SMAD4									NACAD
GGT7											SMARCA5									NACC1
GIT1											SMARCC2									NAGLU
GJB1											SMC1A									NAV2
GJB2											SMC3									NBAS
GLCCI1											SMIM20									NCF1B
GLE1											SMNDC1									NCLN
GLIPR2											SMPD1									NDUFA4
GLMN											SMU1									NDUFAF1
GLOD4											SNAP23									NDUFAF3
GLRX3											SNRPA									NDUFAF4
GLS											SNRPB									NDUFAF7
GLS2											SNRPB2									NECAP2
GLUD2											SNRPGP15									NEO1
GNA11											SNX19									NEU1
GNAI2											SNX25									NFX1
GNAI3											SNX5									NIF3L1
GNAL											SNX9									NIPSNAP2
GNAO1											SON									NIPSNAP3A
GNAQ											SORT1									NISCH
GNAS											SOX10									NKIRAS1
GNB1											SPAG9									NKIRAS2
GNB2											SPG21									NLGN3
GNB3											SPPL2B									NLN
GNB4											SPR									NOCT
GNB5											SRI									NOMO1
GNG7											SRP9									NOMO2
GNL1											SRPK2									NOP9
GNPDA1											SRRT									NOTCH1
GNPDA2											SRSF3									NOVA2
GNPNAT1											SRSF4									NPL
GOT1											SSB									NR2C2AP
GPAT3											SSH2									NRDC
GPC1											ST8SIA3									NSMAF
GPC5											STAG2									NSUN4
GPD2											STARD5									NT5DC2
GPHN											STBD1									NUBP2
GPI											STK3									NUBPL
GPM6A											STOML2									NUCB2
GPM6B											STRIP1									NUDC
GPR149											SWAP70									NUDCD3
GPR151											SYNE1									NUFIP2
GPR155											SYT12									NYAP2
GPR158											TAPT1									OAT
GPR180											TARDBP									OCIAD1
GPR37L1											TATDN1									OGDH
GPS1											TBC1D14									OGDHL
GPT2											TBC1D22A									OGFOD2
GRB14											TBC1D2B									ORM1
GREM2											TBC1D5									ORMDL1
GRIA4											TBK1									OS9
GRIP2											TBL1X									OSBPL3
GRK5											TCEAL1									OVCA2
GRM2											TCEAL4									OXA1L
GRM3											TCP1									P4HB
GRM4											TFB1M									PABPC4
GRM8											TFB2M									PAK4
GRPEL1											TFCP2									PAQR8
GRWD1											TGOLN2									PARK7
GSKIP											THAP4									PC
GSS											TIMM23B									PCBP3
GSTA4											TIMM8B									PCDH19
GSTM2											TMA7									PCDHGB2
GSTM3											TMCO1									PCYOX1L
GSTO1											TMEM126B									PCYT2
GUCY1A1											TMEM132A									PDIA5
GUCY1B1											TMEM223									PDK1
GYG1											TMEM33									PDP2
H2AFZ											TMPO									PDSS2
HACD2											TMUB1									PEF1
HACE1											TMX1									PEG10
HADHA											TMX3									PEX1
HAGH											TNPO1									PEX2
HARS											TOMM5									PEX3
HCRT											TOMM6									PFAS
HDAC2											TOP1									PGRMC1
HDAC4											TP53I3									PHACTR3
HDAC5											TPD52L2									PHF1
HDDC2											TPM1									PHF3
HDHD3											TPM4									PHYH
HEATR5B											TPP1									PID1
HEBP2											TRAFD1									PIGM
HECW2											TRAM1									PIGU
HERC2											TRAPPC6B									PIK3R1
HEXB											TRIAP1									PIK3R2
HGH1											TRIM25									PIP5K1B
HGS											TRIM28									PIR
HINT1											TROVE2									PISD
HINT3											TSPO									PJA2
HIST1H2BN											TUBA1A									PLCH1
HMBS											TUBB6									PLD3
HMGB3											TUBGCP5									PLEK
HNRNPA0											TUT7									PLOD1
HNRNPA1											TWF1									PLOD3
HNRNPA3											U2AF1L5									PLPP3
HNRNPK											UAP1									PLSCR3
HNRNPLL											UBE2L3									PMPCA
HPCA											UBXN4									PMPCB
HPCAL4											ULK1									PNO1
HPRT1											UNC5D									PNPLA4
HRAS											UQCR11									POLB
HS1BP3											USF1									POLDIP2
HSBP1											USP30									POLR1C
HSD17B12											USP9X									POLRMT
HSD17B7											VDAC3									PPA2
HSDL2											VKORC1L1									PPFIBP1
HSP90B1											VMA21									PPIE
HTR1B											VPS28									PPIP5K1
HTR2C											VPS29									PPP1R13B
HTT											VPS8									PPP4C
IDH2											VSIG4									PPP4R1
IDI1											WDR45									PPP4R4
IDNK											WDTC1									PPT1
IDUA											WIPF1									PPTC7
IER3IP1											XAB2									PREB
IFIT5											XRCC5									PRICKLE2
IFT74											YES1									PRKAA1
IFT88											YIF1A									PRKACA
IGF2R											YJEFN3									PRKACB
IGFBP7											YWHAE									PRKAR2B
IL17RA											ZBTB16									PRMT5
ILVBL											ZBTB20									PRMT9
IMPDH1											ZC3H14									PRPF39
INPP5A											ZC3H18									PRPS2
INPP5F											ZDHHC20									PRPSAP1
INPP5J											ZFAND6									PRR18
INPP5K											ZMAT2									PRRC2B
INTS1											ZMYM2									PRX
IPO7											ZNF330									PSMA1
IRF3											ZNF512									PSMA4
IRS2											ZSWIM8									PSMC2
ISLR2																				PSMC3
ISPD																				PSMC5
ITM2B																				PSMD11
ITPK1																				PSMD12
ITPKA																				PSMD14
ITPR1																				PSMD3
ITSN1																				PSMD6
ITSN2																				PSMD8
JAGN1																				PSMG2
JAK1																				PTCD3
JAKMIP1																				PTDSS1
JAKMIP2																				PTDSS2
JMJD6																				PTGES3
JMJD7																				PTGIS
JPH4																				PTK2
KALRN																				PTN
KANK3																				PTPMT1
KAT8																				PTPN13
KATNAL1																				PTPRK
KATNB1																				PTRH1
KCNA1																				PTTG1IP
KCNA2																				PUM2
KCNA4																				PURG
KCNAB1																				PUS1
KCNAB2																				PVR
KCNH1																				PYCR2
KCNK1																				PYGL
KCNMA1																				PYROXD1
KCNQ2																				QARS
KCNQ5																				QDPR
KCTD17																				QSOX2
KIAA0100																				RAB21
KIAA1211																				RAB2B
KIAA1211L																				RABL2A
KIAA1549L																				RABL3
KIAA1671																				RALYL
KIF13A																				RANBP9
KIF1A																				RANGAP1
KIF1BP																				RAP1B
KIF3B																				RAPH1
KIF5C																				RARS
KIFAP3																				RASSF2
KIRREL3																				RBKS
KIT																				RBM45
KLC2																				RCAN2
KLHL26																				RCC1L
KPNA3																				RCN2
KPNB1																				RDH11
KPTN																				RDX
KRT18																				REEP6
KRT8																				REL
KYAT3																				RENBP
L1CAM																				RET
L2HGDH																				RFC4
LACTB																				RFT1
LAMP5																				RGS8
LAMTOR1																				RHBDD2
LAMTOR2																				RILPL1
LAMTOR3																				RINT1
LAMTOR5																				RIPK2
LANCL1																				RNF130
LANCL2																				RNF14
LANCL3																				RNF157
LBH																				RNLS
LBHD2																				RPE
LCHN																				RPL13A
LDAH																				RPL18A
LDHA																				RPL22
LGALSL																				RPL27
LGI1																				RPL32
LGI2																				RPL35
LIAS																				RPL7A
LINGO3																				RPN2
LIPT2																				RPP30
LMAN1																				RPS13
LMBR1																				RPS14
LMBRD2																				RPS16
LNPK																				RPS20
LONP2																				RPS25
LPCAT4																				RRM1
LPL																				RRP12
LRBA																				RRP1B
LRFN4																				RSPRY1
LRRC14																				RTF1
LRRC8B																				RTL1
LRRC8C																				RTL8C
LRRC8D																				RTN4IP1
LRRFIP1																				RUFY2
LRRTM1																				RWDD4
LTN1																				RXRA
LUZP2																				SAA1
LYPD1																				SAR1A
LYPLAL1																				SARAF
LYSMD1																				SAT2
LYST																				SCAPER
MACF1																				SCD5
MACROD1																				SCFD2
MACROD2																				SCRG1
MADD																				SDC1
MAL2																				SDF2
MANBA																				SDHAF3
MAOA																				SDK2
MAP1B																				SEC11C
MAP1S																				SEC22A
MAP2K1																				SEC23IP
MAP2K2																				SEC24A
MAP2K4																				SEC24B
MAP3K10																				SEC61A2
MAP3K12																				SELENOP
MAP3K2																				SEMA6A
MAP3K5																				SEMA6D
MAP3K7																				SEPHS2
MAP4																				SERINC3
MAPK1																				SERPINA3
MAPK11																				SERPINE2
MAPKAP1																				SERPINH1
MAPRE3																				SERPINI1
MARK2																				SEZ6L
MAST3																				SGSM3
MAT2A																				SH3BGR
MAT2B																				SHC1
MATR3																				SHOC2
MBD1																				SHROOM1
MBNL2																				SIAE
MCAM																				SIGLEC8
MCCC1																				SIL1
MCM3AP																				SIPA1L2
MCMBP																				SKIV2L
MCTP1																				SLC10A4
ME1																				SLC18A2
ME3																				SLC1A1
MECR																				SLC23A2
MED15																				SLC24A4
MED18																				SLC25A18
MED22																				SLC25A32
METAP2																				SLC25A40
METTL13																				SLC27A3
METTL26																				SLC27A4
MFAP1																				SLC2A6
MFF																				SLC31A1
MFN1																				SLC35E1
MFN2																				SLC35F6
MFSD10																				SLC38A2
MFSD3																				SLC39A11
MFSD6																				SLC39A7
MGLL																				SLC41A3
MGMT																				SLC44A2
MGST3																				SLC4A2
MICAL3																				SLC5A3
MID1																				SLC6A3
MIEN1																				SLC7A6OS
MIF																				SLIRP
MINDY3																				SLITRK5
MINK1																				SMAD5
MINPP1																				SMARCA4
MIOS																				SMG5
MKLN1																				SMIM12
MKRN2																				SMPD4
MLF2																				SMYD4
MMAA																				SNAPIN
MMACHC																				SNX1
MME																				SNX10
MMGT1																				SNX13
MMP24OS																				SNX14
MMRN2																				SNX15
MOB2																				SNX18
MOB4																				SPATA20
MOCS1																				SPATS2L
MPC1																				SPCS3
MPP2																				SPP1
MPPED2																				SQOR
MRM3																				SRPRA
MRPS12																				SRPRB
MSH3																				SRRM1
MSMO1																				SSR1
MTCH2																				SSR3
MT-CO1																				STARD3
MTFR1L																				STAU2
MTHFD1																				STK25
MTHFR																				STMN4
MTHFS																				STRAP
MTMR1																				STT3B
MTMR12																				STX18
MT-ND2																				STX4
MTOR																				STX5
MTRF1																				SULT1A4
MTSS1																				SUPT5H
MTURN																				SUPT6H
MVD																				SYNE3
MXRA7																				SYNGAP1
MYCBP2																				SZRD1
MYEF2																				TAB3
MYL6B																				TACC1
MYO1B																				TACO1
MYO5A																				TARS2
MYOM1																				TBC1D16
MYRIP																				TBC1D9B
MZT2B																				TBCEL
NAA20																				TCAF1
NAA25																				TCEAL2
NAA50																				TCF12
NADSYN1																				TDP1
NAGK																				TDP2
NAP1L1																				TECPR1
NAPG																				TEX2
NAV1																				TEX264
NBEAL1																				TH
NCBP1																				THNSL1
NCDN																				THOC3
NCEH1																				THUMPD3
NCK1																				TIMM22
NCK2																				TIMM44
NCKAP1																				TJAP1
NCOA7																				TKT
NCS1																				TLCD1
NDEL1																				TMCC3
NECTIN2																				TMED10
NEIL2																				TMED2
NELFB																				TMED5
NELL2																				TMED7
NENF																				TMEM109
NETO2																				TMEM132B
NEU3																				TMEM151A
NEURL4																				TMEM165
NEXN																				TMEM175
NFASC																				TMEM70
NGLY1																				TMF1
NHEJ1																				TMX2
NIP7																				TMX4
NIT2																				TNKS
NLRX1																				TNPO2
NME1-NME2																				TNRC6B
NME3																				TOM1L2
NMNAT1																				TOMM20
NMNAT3																				TOMM22
NMT1																				TOMM34
NOL3																				TOR1AIP1
NOLC1																				TPGS1
NOP56																				TPM3
NOS1AP																				TPP2
NPEPPS																				TPRKB
NPR2																				TRADD
NPTN																				TREX1
NRAS																				TRIM16
NRBF2																				TRIM56
NRGN																				TRIP10
NRP1																				TRMT10C
NRP2																				TRMU
NRXN3																				TRPV2
NSF																				TRUB2
NSFL1C																				TSFM
NSUN5																				TSPAN33
NT5C1A																				TSPAN6
NTM																				TSPYL1
NTMT1																				TSPYL4
NTNG1																				TTC19
NTPCR																				TTC26
NUDT16																				TTC39A
NUDT19																				TTC39B
NUDT2																				TTC39C
NUDT21																				TTLL1
NUP133																				TTLL7
NUP188																				TTYH1
NUP54																				TUB
NUTF2																				TUBAL3
NWD2																				TUFM
NXF1																				TUSC3
NXN																				TWF2
NYAP1																				TXN2
OGDH																				TXNDC17
OGT																				TXNDC5
OLFM1																				TXNRD1
OLR1																				UBA3
OPA1																				UBAP2L
OPA3																				UBE2A
OSBP2																				UBE2B
OSBPL10																				UBE2J1
OSBPL7																				UBL7
OSBPL9																				UBR2
OTOF																				UBR5
P2RX7																				UBXN6
PACS1																				UBXN7
PAF1																				UCHL5
PAFAH1B3																				UNC5B
PAIP1																				UNC80
PAIP2																				UNK
PAK1																				UNKL
PAK2																				UPP1
PAK5																				UQCC1
PALM2																				UQCC2
PALM3																				URGCP
PALMD																				USP25
PAN2																				USP48
PANK4																				USP7
PANX1																				UTP4
PAPSS2																				UXT
PARD6B																				VAC14
PARP2																				VARS
PARS2																				VASN
PARVB																				VAV3
PBRM1																				VEZT
PCBD2																				VMP1
PCBP1																				VPS13D
PCDH10																				VPS45
PCDH7																				VWA8
PCDH9																				VXN
PCDHAC2																				WAPL
PCDHGB6																				WDFY2
PCDHGC5																				WDR11
PCID2																				WDR26
PCMT1																				WNK3
PCP4																				XPC
PCYT1B																				YEATS4
PDAP1																				YIPF3
PDCD10																				YIPF4
PDCD6																				YIPF6
PDE10A																				YME1L1
PDE1B																				YPEL5
PDE2A																				YTHDC2
PDE4A																				YWHAQ
PDE6D																				ZDHHC17
PDE7B																				ZFYVE9
PDGFRB																				ZMYM3
PDIA3																				ZMYND11
PDIA4																				ZNF428
PDIA6																				ZNF451
PDK4																				ZNRF1
PDP1																				ZW10
PDPK1
PDXK
PDXP
PDZD2
PECAM1
PET100
PEX11B
PEX14
PEX16
PEX5
PFKP
PFN2
PGBD5
PGK2
PGP
PGRMC2
PHACTR1
PHACTR2
PHF2
PHF6
PHYHIP
PHYHIPL
PI4KA
PIGBOS1
PIGX
PIK3C2B
PIK3IP1
PIK3R4
PIP4P1
PIP5K1C
PIP5KL1
PITPNC1
PITPNM2
PKN1
PLA2G15
PLA2G4C
PLA2G6
PLAA
PLCB1
PLCD4
PLCL2
PLD1
PLEKHA1
PLEKHA2
PLEKHD1
PLEKHM2
PLEKHM3
PLGRKT
PLPPR4
PLXNA2
PLXNA4
PMCH
PMM2
PNKD
PNMA2
PNMA8B
PNPLA7
POFUT2
POLG2
POLR2E
POLR2K
POLR2M
POTEJ
PPA1
PPCDC
PPEF1
PPIA
PPIB
PPIF
PPIG
PPM1F
PPM1J
PPOX
PPP1CA
PPP1CB
PPP1CC
PPP1R11
PPP1R12C
PPP1R16B
PPP1R1B
PPP1R7
PPP2CA
PPP2R1A
PPP2R2A
PPP2R2D
PPP2R5C
PPP2R5D
PPP3CA
PPP3CB
PPP3R1
PPP6R1
PQBP1
PRDX2
PREP
PREX1
PRKAA2
PRKAB1
PRKAB2
PRKAG2
PRKAR1A
PRKCB
PRKCD
PRKCE
PRKCG
PRKCH
PRKCZ
PRKN
PRMT2
PRMT8
PRNP
PRPF3
PRPF4
PRRT2
PRTFDC1
PRUNE2
PSMA2
PSMA5
PSMA6
PSMA7
PSMB1
PSMB3
PSMB4
PSMB6
PSMD10
PSMD4
PSMD5
PSMG3
PTAR1
PTBP2
PTGR1
PTK2B
PTMS
PTP4A1
PTP4A2
PTPN2
PTPN5
PTPN9
PTPRA
PTPRD
PTPRE
PTPRF
PTPRG
PTPRM
PTPRO
PTPRR
PTPRS
PTPRT
PTRHD1
PUM1
PWP1
PYM1
QPCT
QPRT
QSOX1
RAB11FIP2
RAB11FIP5
RAB12
RAB15
RAB22A
RAB23
RAB26
RAB28
RAB30
RAB33A
RAB39A
RAB3A
RAB3C
RAB3D
RAB5A
RAB5B
RAB5C
RAB6A
RAB6B
RAB6D
RAB8A
RAB9A
RABGAP1
RABGAP1L
RALB
RALGAPA1
RALGAPB
RANBP1
RAP1GAP
RAP2A
RAP2B
RAP2C
RAPGEF1
RAPGEF2
RAPGEF4
RAPGEF5
RASA2
RASA3
RASGRF1
RASGRF2
RASGRP2
RASSF8
RBM12
RBM17
RBM25
RBPJ
RBX1
RC3H2
RCAN1
RCN1
RCN3
RDH10
RDH13
RECK
REEP5
RELN
RERG
RETREG2
RETREG3
RETSAT
RFC5
RGS12
RGS14
RGS3
RGS7
RGS7BP
RHOA
RHOQ
RHOT1
RHOU
RIC8B
RIMS1
RIMS2
RIN1
RND2
RNF141
RNF146
RNF149
RNF34
ROBO2
ROCK2
RP2
RPA2
RPN1
RPRD1B
RPS6KA1
RPS6KA2
RPS6KA4
RRAGA
RRAGB
RRAGC
RRAGD
RSL1D1
RTCB
RTN4R
RTN4RL2
RUFY3
RUNDC3A
RUNDC3B
RYR2
S100A13
SACM1L
SAMD14
SAMD4A
SARM1
SARS
SCAI
SCAMP3
SCAMP4
SCAMP5
SCARB1
SCCPDH
SCIN
SCN1B
SCN2A
SCN3B
SCN4B
SCN8A
SDHC
SDSL
SEC23A
SEC31A
SEC61A1
SEC62
SEL1L
SELENOF
SELENOH
SELENOI
SEPHS1
SEPT11
SEPT5
SEPT6
SERINC1
SERINC5
SESN1
SESN3
SETD7
SFN
SFXN4
SH2B1
SH2D3C
SH2D5
SH3BGRL
SH3GL1
SH3GL2
SH3GLB1
SH3GLB2
SH3PXD2A
SH3PXD2B
SHC3
SHMT2
SIPA1
SLAIN2
SLC11A2
SLC16A10
SLC16A7
SLC22A17
SLC22A23
SLC24A2
SLC25A1
SLC25A15
SLC25A17
SLC25A19
SLC25A20
SLC25A23
SLC25A26
SLC25A27
SLC25A36
SLC25A42
SLC25A46
SLC26A11
SLC2A3
SLC30A1
SLC30A3
SLC32A1
SLC35D3
SLC35F1
SLC35F3
SLC37A4
SLC39A6
SLC3A2
SLC43A2
SLC4A3
SLC4A8
SLC5A6
SLC6A1
SLC6A17
SLC7A11
SLC7A14
SLC7A5
SLC7A8
SLC8A2
SLC9A7
SLIT2
SLITRK2
SLK
SLMAP
SMAP2
SMARCA2
SMARCD2
SMCR8
SMG6
SMG9
SMPD3
SMYD5
SNAP25
SNAP47
SNCG
SNN
SNRNP40
SNUPN
SNX27
SNX32
SON
SOS2
SPAG9
SPARC
SPARCL1
SPATA5
SPEG
SPHKAP
SPIRE2
SPOCK3
SPRED1
SPRYD3
SPTAN1
SPTBN1
SPTBN4
SRA1
SRGAP1
SRM
SRP54
SRP68
SRP72
SSH1
STAG1
STARD10
STARD13
STAT1
STAT2
STAT3
STAT5A
STAT5B
STAT6
STIM1
STIM2
STK11
STK24
STK26
STK32C
STK33
STMN1
STOM
STRADB
STRIP2
STRN
STUB1
STUM
STX1B
STX2
STX8
STXBP1
STXBP4
STXBP5
STXBP5L
SUCO
SUMO1
SUN1
SUSD2
SUSD5
SV2C
SVBP
SYN2
SYN3
SYNJ2BP-COX16
SYPL1
SYT1
SYT11
SYT2
SYT3
SYT7
SZT2
TACC1
TAF9B
TALDO1
TAMM41
TANC2
TAOK3
TARS
TATDN3
TBC1D23
TBC1D25
TBC1D9
TBCD
TBL1XR1
TBL3
TBRG4
TCEAL5
TCEAL6
TCEAL7
TDRKH
TENM1
TENM2
TENM3
TES
TESC
TESK1
TFRC
TGM2
THEM6
THOC5
THOC6
THOP1
THY1
TIA1
TIAM1
TICAM2
TIGAR
TIMM10
TIMM10B
TIMM21
TIMM29
TIMM9
TLE1
TLN2
TLNRD1
TLR2
TM6SF1
TM9SF2
TMC6
TMC7
TMEFF1
TMEM106B
TMEM11
TMEM110-MUSTN1
TMEM115
TMEM120A
TMEM120B
TMEM141
TMEM143
TMEM168
TMEM177
TMEM178A
TMEM178B
TMEM184C
TMEM205
TMEM30A
TMEM38A
TMEM41A
TMEM47
TMEM56
TMEM63B
TMEM9
TMEM94
TMPPE
TNC
TNFAIP2
TOMM40L
TOMM70
TOR1A
TOR1AIP2
TOR3A
TP53RK
TPBG
TPCN1
TPD52L1
TPK1
TPPP
TPPP3
TPRG1L
TRA2B
TRAF6
TRAK1
TRAPPC1
TRAPPC10
TRAPPC11
TRAPPC12
TRAPPC13
TRAPPC2
TRAPPC5
TRAPPC8
TSC1
TSC2
TSN
TSNAX
TSPAN5
TSPAN7
TSSC4
TSTD1
TTBK1
TTC27
TTC28
TTC5
TTC7B
TTC8
TUBB2B
TUBB4A
TUBB6
TUBB8
TUBG1
TUBGCP2
TUBGCP3
TXNDC15
TXNL4B
TYK2
TYRO3
U2SURP
UBE2G1
UBE2N
UBE3B
UBE3C
UBR3
UBTD2
UBXN2B
UCHL3
UHRF1BP1
UHRF1BP1L
ULK3
UMAD1
UNC119B
UNC13A
URM1
USMG5
USO1
USP12
USP20
USP32
USP33
USP8
VAMP1
VAMP7
VAV2
VDAC1
VIPAS39
VPS11
VPS13A
VPS26A
VPS26B
VPS29
VPS33A
VPS33B
VPS35
VPS35L
VPS39
VPS41
VPS50
VPS51
VPS52
VPS53
VSTM2B
VSTM2L
VWA7
VWF
WARS
WARS2
WASHC5
WASL
WBP2
WDR13
WDR17
WDR24
WDR3
WDR37
WDR41
WDR44
WDR47
WDR48
WDR59
WDR6
WDR77
WDR82
WDR92
WDYHV1
WIPF2
WIPF3
WIPI2
WLS
WWP1
WWP2
XK
XPNPEP1
XRCC4
YIF1B
YJU2
YLPM1
YOD1
YTHDF1
YTHDF3
YWHAB
YWHAE
YWHAZ
ZC3HAV1
ZFYVE21
ZFYVE28
ZMIZ1
ZMYND8
ZNRF2
ZPR1
ZYX
