# Supplementary material for: Mass Spectrometry–Based Proteomics Analysis of Human Substantia Nigra From Parkinson's Disease Patients Identifies Multiple Pathways Potentially Involved in the Disease
Source: Mol Cell Proteomics. 2022 Nov 22;22(1):100452. doi: 10.1016/j.mcpro.2022.100452 (PMC9792365; doi:10.1016/j.mcpro.2022.100452)
Supplement: Supplemental Data S5 [file mmc5.xlsx]

## Sheet: Sheet1
Z-score (PD/HC)																			Protein information				Volcano plot					Bootstrap AUC analysis
126(Set1)_HC	127N(Set1)_HC	127C(Set1)_HC	128N(Set1)_HC	128C(Set1)_HC	129N(Set1)_PD	129C(Set1)_PD	130N(Set1)_PD	130C(Set1)_PD	131N(Set1)_PD	127N(Set2)_HC	127C(Set2)_HC	128N(Set2)_HC	128C(Set2)_HC	129N(Set2)_PD	129C(Set2)_PD	130N(Set2)_PD	130C(Set2)_PD	131N(Set2)_PD	Accession	Description	Gene Symbol	FASTA Title Lines	significant	-Log10 (p-value)	p-value	q-value	Z-score (average of PD/average of HC)	boot_roc_mean	boot_roc_sd	q-value
2.47554	2.47527	2.87976	2.24228	1.74184	-3.13596	-2.22975	-2.83377	-1.29665	-2.33991	1.11986	1.99312	2.13327	0.836451	-2.06833	-0.12792	-1.55532	-1.32637	-0.932693	A6ZKI3	Retrotransposon Gag-like protein 8B OS=Homo sapiens OX=9606 GN=RTL8C PE=1 SV=1	RTL8C	>sp|A6ZKI3|RTL8C_HUMAN Retrotransposon Gag-like protein 8B OS=Homo sapiens OX=9606 GN=RTL8C PE=1 SV=1	PD/HC	7.94771	1.12794e-08	0	-3.77327	0	0	0
0.0876488	0.910662	0.358234	1.11855	0.762099	-1.04599	-1.08431	-1.10919	-0.405307	-0.71537	1.27781	0.95234	1.18674	0.569483	-0.408334	-0.0605452	-1.00014	-1.13726	-1.3074	O60488	Long-chain-fatty-acid--CoA ligase 4 OS=Homo sapiens OX=9606 GN=ACSL4 PE=1 SV=2	ACSL4	>sp|O60488|ACSL4_HUMAN Long-chain-fatty-acid--CoA ligase 4 OS=Homo sapiens OX=9606 GN=ACSL4 PE=1 SV=2	PD/HC	6.99716	1.00655e-07	0	-1.63	0.0333333	0.0355266	0
1.40361	3.66128	2.78108	2.25017	3.209	-0.932372	-1.44058	-3.03713	-1.72848	-0.913283	2.89194	3.53421	2.76711	1.54911	-1.46595	-0.299181	-1.83479	-1.45824	-0.490104	P00352	Retinal dehydrogenase 1 OS=Homo sapiens OX=9606 GN=ALDH1A1 PE=1 SV=2	ALDH1A1	>sp|P00352|AL1A1_HUMAN Retinal dehydrogenase 1 OS=Homo sapiens OX=9606 GN=ALDH1A1 PE=1 SV=2	PD/HC	8.49326	3.21176e-09	0	-4.03196	0	0	0
0.584879	2.3382	2.8027	1.42321	3.54812	-1.15395	-1.47184	-2.36371	-2.04824	-1.13096	2.34352	0.0339594	1.6006	2.08073	-0.958905	-1.71627	-1.00866	0.0159592	-0.395296	P02042	Hemoglobin subunit delta OS=Homo sapiens OX=9606 GN=HBD PE=1 SV=2	HBD	>sp|P02042|HBD_HUMAN Hemoglobin subunit delta OS=Homo sapiens OX=9606 GN=HBD PE=1 SV=2	PD/HC	5.9617	1.0922e-06	0	-3.08495	0	0	0
1.69663	3.40776	4.28279	4.7418	2.57572	-2.20439	-2.74487	-3.44915	-2.79704	-1.33426	3.94368	4.02134	3.21762	2.29926	-2.44525	-0.609614	-2.18655	-2.19298	-1.11324	P07101	Tyrosine 3-monooxygenase OS=Homo sapiens OX=9606 GN=TH PE=1 SV=5	TH	>sp|P07101|TY3H_HUMAN Tyrosine 3-monooxygenase OS=Homo sapiens OX=9606 GN=TH PE=1 SV=5	PD/HC	9.41611	3.83609e-10	0	-5.4618	0	0	0
0.68532	1.24544	1.76894	1.19464	2.54339	-1.26219	-1.36098	-1.36298	-0.696447	-0.933543	1.64441	0.304083	0.909119	1.3615	-0.46536	-0.484121	-0.462227	-0.194375	-0.774137	P16157	Ankyrin-1 OS=Homo sapiens OX=9606 GN=ANK1 PE=1 SV=3	ANK1	>sp|P16157|ANK1_HUMAN Ankyrin-1 OS=Homo sapiens OX=9606 GN=ANK1 PE=1 SV=3	PD/HC	6.73882	1.82466e-07	0	-2.09484	0	0	0
-1.33054	-0.281626	-0.280908	-1.34092	-1.05028	2.30995	1.93139	0.940759	0.515225	1.56761	-1.26758	-0.876731	-0.833724	-1.15035	1.1137	0.978115	2.11229	0.543535	1.20631	P27987	Inositol-trisphosphate 3-kinase B OS=Homo sapiens OX=9606 GN=ITPKB PE=1 SV=5	ITPKB	>sp|P27987|IP3KB_HUMAN Inositol-trisphosphate 3-kinase B OS=Homo sapiens OX=9606 GN=ITPKB PE=1 SV=5	PD/HC	7.20696	6.2093e-08	0	2.25663	1	0	0
1.13672	1.80355	1.04333	2.48595	1.26344	-2.67516	-3.33325	-3.29514	-1.47463	-2.53702	1.96897	1.57951	1.16543	0.377616	-1.27617	-0.801999	-2.40514	-2.4476	-1.33016	P48051	G protein-activated inward rectifier potassium channel 2 OS=Homo sapiens OX=9606 GN=KCNJ6 PE=1 SV=1	KCNJ6	>sp|P48051|KCNJ6_HUMAN G protein-activated inward rectifier potassium channel 2 OS=Homo sapiens OX=9606 GN=KCNJ6 PE=1 SV=1	PD/HC	7.91317	1.22133e-08	0	-3.58257	0	0	0
0.543589	1.18565	1.03535	1.91647	1.45648	-1.38452	-1.51254	-0.638892	-0.889299	-0.808925	1.34264	2.18543	1.11633	0.680266	-0.426599	-0.338328	-0.781511	-1.1268	-0.905009	P50607	Tubby protein homolog OS=Homo sapiens OX=9606 GN=TUB PE=1 SV=1	TUB	>sp|P50607|TUB_HUMAN Tubby protein homolog OS=Homo sapiens OX=9606 GN=TUB PE=1 SV=1	PD/HC	7.98015	1.04676e-08	0	-2.15482	0	0	0
0.637651	1.78974	1.29262	1.21877	1.19035	-2.01994	-1.85903	-3.36654	-1.32393	-2.42366	0.963213	1.26986	1.96333	0.483101	-0.824644	0.395456	-3.16784	-3.07921	-2.40273	P82921	28S ribosomal protein S21, mitochondrial OS=Homo sapiens OX=9606 GN=MRPS21 PE=1 SV=3	MRPS21	>sp|P82921|RT21_HUMAN 28S ribosomal protein S21, mitochondrial OS=Homo sapiens OX=9606 GN=MRPS21 PE=1 SV=3	PD/HC	6.17501	6.68329e-07	0	-3.20817	0	0	0
0.694044	1.67561	1.52864	1.12532	2.94852	-2.5031	-2.39576	-1.52347	-0.120951	-3.1678	0.52453	2.2872	1.71485	0.87716	0.0502379	-1.20224	-2.30103	-1.56605	-2.24924	Q01581	Hydroxymethylglutaryl-CoA synthase, cytoplasmic OS=Homo sapiens OX=9606 GN=HMGCS1 PE=1 SV=2	HMGCS1	>sp|Q01581|HMCS1_HUMAN Hydroxymethylglutaryl-CoA synthase, cytoplasmic OS=Homo sapiens OX=9606 GN=HMGCS1 PE=1 SV=2	PD/HC	6.01998	9.55027e-07	0	-3.18415	0	0	0
2.73751	4.48621	4.28108	4.84256	3.4792	-1.86069	-2.11793	-3.04587	-2.10355	-0.587765	2.86695	3.44944	3.20118	1.28601	-0.244627	0.147959	-1.20857	-0.569055	-0.83915	Q01959	Sodium-dependent dopamine transporter OS=Homo sapiens OX=9606 GN=SLC6A3 PE=1 SV=1	SLC6A3	>sp|Q01959|SC6A3_HUMAN Sodium-dependent dopamine transporter OS=Homo sapiens OX=9606 GN=SLC6A3 PE=1 SV=1	PD/HC	7.63099	2.33889e-08	0	-4.64627	0	0	0
1.87677	3.03321	2.5746	3.50495	1.95237	-1.58	-2.32959	-2.31524	-2.07564	0.12808	1.43481	2.25912	3.02399	0.328624	-0.984049	0.559152	-2.43286	-1.49762	-0.029319	Q05940	Synaptic vesicular amine transporter OS=Homo sapiens OX=9606 GN=SLC18A2 PE=1 SV=2	SLC18A2	>sp|Q05940|VMAT2_HUMAN Synaptic vesicular amine transporter OS=Homo sapiens OX=9606 GN=SLC18A2 PE=1 SV=2	PD/HC	5.83151	1.47398e-06	0	-3.47665	0.0222222	0.0305409	0
-1.27205	-2.22541	-1.47802	-1.99113	-0.684353	1.99271	0.44569	1.53727	0.797999	2.35276	-1.69035	-1.63755	-1.76328	-1.2798	0.417755	1.87561	1.63348	0.418763	1.6647	Q13451	Peptidyl-prolyl cis-trans isomerase FKBP5 OS=Homo sapiens OX=9606 GN=FKBP5 PE=1 SV=2	FKBP5	>sp|Q13451|FKBP5_HUMAN Peptidyl-prolyl cis-trans isomerase FKBP5 OS=Homo sapiens OX=9606 GN=FKBP5 PE=1 SV=2	PD/HC	7.93654	1.15735e-08	0	2.87167	1	0	0
0.480783	1.39122	1.97681	0.608482	1.467	-1.12496	-1.41055	-1.15563	-1.16626	-0.444789	1.72314	2.39774	1.46028	0.339353	0.0675601	-0.908011	-1.41916	-0.732628	-1.41697	Q86UW7	Calcium-dependent secretion activator 2 OS=Homo sapiens OX=9606 GN=CADPS2 PE=1 SV=2	CADPS2	>sp|Q86UW7|CAPS2_HUMAN Calcium-dependent secretion activator 2 OS=Homo sapiens OX=9606 GN=CADPS2 PE=1 SV=2	PD/HC	6.67469	2.11499e-07	0	-2.28723	0.0222222	0.029827	0
-1.2484	-1.51137	-1.00233	-0.915796	-1.26029	0.127362	0.665789	0.893941	0.329797	1.19854	-0.690635	-0.423816	-2.09538	-0.872206	0.412869	0.437514	0.836064	0.113252	0.775823	Q9HBT6	Cadherin-20 OS=Homo sapiens OX=9606 GN=CDH20 PE=2 SV=2	CDH20	>sp|Q9HBT6|CAD20_HUMAN Cadherin-20 OS=Homo sapiens OX=9606 GN=CDH20 PE=2 SV=2	PD/HC	6.93679	1.15667e-07	0	1.69245	0.988889	0.0192695	0
0.645114	1.58429	0.99504	1.31617	2.01325	-1.75262	-2.15052	-1.02378	-0.0425804	-1.77141	1.81527	1.49011	1.54948	0.55345	-0.0929381	0.20057	-2.02013	-1.48542	-2.12245	Q9NSD9	Phenylalanine--tRNA ligase beta subunit OS=Homo sapiens OX=9606 GN=FARSB PE=1 SV=3	FARSB	>sp|Q9NSD9|SYFB_HUMAN Phenylalanine--tRNA ligase beta subunit OS=Homo sapiens OX=9606 GN=FARSB PE=1 SV=3	PD/HC	5.94995	1.12215e-06	0	-2.55526	0	0	0
1.23628	1.32427	4.44799	4.55726	4.59386	-1.8127	-1.62597	-3.1656	-2.57941	-2.89404	6.99074	1.52864	1.76918	1.75025	-4.47924	-2.93014	-0.632931	-0.313288	-0.517723	Q9NZD4	Alpha-hemoglobin-stabilizing protein OS=Homo sapiens OX=9606 GN=AHSP PE=1 SV=1	AHSP	>sp|Q9NZD4|AHSP_HUMAN Alpha-hemoglobin-stabilizing protein OS=Homo sapiens OX=9606 GN=AHSP PE=1 SV=1	PD/HC	5.34867	4.48049e-06	0	-5.22827	0	0	0
0.825307	1.70292	1.15728	0.579942	0.707152	-0.552203	-0.876398	-1.40814	-1.46218	-0.723675	1.48502	1.12958	1.53606	0.390627	-0.623162	-1.25237	-1.0929	-0.226222	-0.759093	Q9UGH3	Solute carrier family 23 member 2 OS=Homo sapiens OX=9606 GN=SLC23A2 PE=1 SV=1	SLC23A2	>sp|Q9UGH3|S23A2_HUMAN Solute carrier family 23 member 2 OS=Homo sapiens OX=9606 GN=SLC23A2 PE=1 SV=1	PD/HC	7.75413	1.76145e-08	0	-1.95473	0	0	0
2.14233	3.17524	2.65428	3.29299	1.79348	-1.13388	-1.8103	-2.1311	-2.0402	0.271841	2.31886	2.9638	2.87665	0.786613	-1.64635	0.0860992	-1.05892	-0.689806	-0.604898	A0A087WV24	Aromatic-L-amino-acid decarboxylase OS=Homo sapiens OX=9606 GN=DDC PE=1 SV=1	DDC	>tr|A0A087WV24|A0A087WV24_HUMAN Aromatic-L-amino-acid decarboxylase OS=Homo sapiens OX=9606 GN=DDC PE=1 SV=1	PD/HC	7.36843	4.28121e-08	0	-3.52067	0	0	0
1.33669	2.36846	3.68276	0.886807	3.40688	-0.977199	-1.72985	-1.47489	-2.28779	-0.856503	3.06335	0.829679	2.46809	2.21452	-0.327533	-0.694568	-0.957351	-1.35339	-0.916203	A0A0A0MQS8	Ammonium transporter Rh type A OS=Homo sapiens OX=9606 GN=RHAG PE=1 SV=1	RHAG	>tr|A0A0A0MQS8|A0A0A0MQS8_HUMAN Ammonium transporter Rh type A OS=Homo sapiens OX=9606 GN=RHAG PE=1 SV=1	PD/HC	7.11106	7.74353e-08	0	-3.40833	0	0	0
1.05333	0.82965	0.770662	0.925331	0.487219	-1.40297	-1.48782	-1.26528	-0.695581	-0.801859	1.28296	1.42525	1.01393	0.0198753	-0.8059	-0.000438844	-0.972377	-1.85847	-1.65584	E9PGM4	1,4-alpha-glucan-branching enzyme OS=Homo sapiens OX=9606 GN=GBE1 PE=1 SV=1	GBE1	>tr|E9PGM4|E9PGM4_HUMAN 1,4-alpha-glucan-branching enzyme OS=Homo sapiens OX=9606 GN=GBE1 PE=1 SV=1	PD/HC	6.91332	1.2209e-07	0	-1.96223	0	0	0
0.742492	1.74311	1.02295	1.46345	2.36263	-0.96154	-1.57491	-0.600506	0.0088713	-1.26442	1.5878	1.60078	1.41025	0.733895	0.000139293	0.0194471	-1.53462	-0.417638	-0.99552	K7ER00	Phenylalanine--tRNA ligase alpha subunit OS=Homo sapiens OX=9606 GN=FARSA PE=1 SV=1	FARSA	>tr|K7ER00|K7ER00_HUMAN Phenylalanine--tRNA ligase alpha subunit OS=Homo sapiens OX=9606 GN=FARSA PE=1 SV=1	PD/HC	6.48539	3.27043e-07	0	-2.13955	0	0	0
-4.24762	-1.20805	-1.95075	-1.36044	-2.18816	11.4325	6.58288	10.2849	2.99494	5.94955	-2.38487	-3.28402	-3.20837	-1.73315	7.3401	9.0979	10.0179	-2.06113	4.81662	164	CRP_HUMAN	CRP	>gi|164| CRP_HUMAN;>sp|P02741|CRP_HUMAN C-reactive protein OS=Homo sapiens OX=9606 GN=CRP PE=1 SV=1	PD/HC	5.27758	5.2774e-06	0	9.04178	0.933333	0.0660974	0.0612245
1.14949	1.00646	0.868532	0.366113	0.278865	-0.908089	-1.01391	-0.276288	-0.552372	-0.0171269	1.5813	0.535352	1.8072	0.772587	-0.186383	-0.173152	-0.904342	-1.3701	-0.733033	C9K0J5	Ras association (RalGDS/AF-6) and pleckstrin homology domains 1, isoform CRA_b OS=Homo sapiens OX=9606 GN=RAPH1 PE=1 SV=1	RAPH1	>tr|C9K0J5|C9K0J5_HUMAN Ras association (RalGDS/AF-6) and pleckstrin homology domains 1, isoform CRA_b OS=Homo sapiens OX=9606 GN=RAPH1 PE=1 SV=1	PD/HC	5.64934	2.24215e-06	8.16327e-05	-1.54302	0	0	0
0.617774	1.32088	0.560303	1.02284	2.51284	-1.63077	-1.63953	-1.19409	0.304506	-1.52906	1.50298	2.51818	0.987764	0.416198	0.0683557	0.0879338	-2.06682	-1.5259	-2.08242	Q9UN86	Ras GTPase-activating protein-binding protein 2 OS=Homo sapiens OX=9606 GN=G3BP2 PE=1 SV=2	G3BP2	>sp|Q9UN86|G3BP2_HUMAN Ras GTPase-activating protein-binding protein 2 OS=Homo sapiens OX=9606 GN=G3BP2 PE=1 SV=2	PD/HC	4.89849	1.26331e-05	8.33333e-05	-2.39409	0.0111111	0.0160587	0
1.06711	1.17775	1.26902	1.28962	1.35011	-0.355113	-0.671934	-0.348886	0.303559	-0.639828	0.948954	1.37982	0.761589	0.265773	-0.0343942	0.208144	-0.0585846	-0.252628	-0.0457229	P47897	Glutamine--tRNA ligase OS=Homo sapiens OX=9606 GN=QARS PE=1 SV=1	QARS	>sp|P47897|SYQ_HUMAN Glutamine--tRNA ligase OS=Homo sapiens OX=9606 GN=QARS PE=1 SV=1	PD/HC	6.39223	4.05295e-07	8.51064e-05	-1.24618	0.0222222	0.0267814	0
0.503508	2.25153	0.541449	2.04499	3.33328	-2.50348	-3.43392	-0.541433	-0.165307	-2.02284	1.63884	1.80864	1.45231	0.542738	0.603513	-0.366751	-2.33194	-1.45909	-2.36959	Q9BZC1	CUGBP Elav-like family member 4 OS=Homo sapiens OX=9606 GN=CELF4 PE=1 SV=1	CELF4	>sp|Q9BZC1|CELF4_HUMAN CUGBP Elav-like family member 4 OS=Homo sapiens OX=9606 GN=CELF4 PE=1 SV=1	PD/HC	4.666	2.15775e-05	8.69565e-05	-3.02767	0.0111111	0.0163183	0
-0.096333	1.22679	0.819167	1.23848	1.3076	-0.436299	-0.866166	-0.21528	-0.358146	-0.338805	1.4128	0.941678	1.11893	0.519349	-0.0735589	-0.222191	-0.205392	-0.724171	-0.398349	Q6ZXV5	Transmembrane and TPR repeat-containing protein 3 OS=Homo sapiens OX=9606 GN=TMTC3 PE=1 SV=2	TMTC3	>sp|Q6ZXV5|TMTC3_HUMAN Transmembrane and TPR repeat-containing protein 3 OS=Homo sapiens OX=9606 GN=TMTC3 PE=1 SV=2	PD/HC	6.24701	5.66222e-07	8.88889e-05	-1.327	0.0444444	0.0477376	0
1.11328	0.588941	0.539799	1.45366	0.639033	-1.07547	-0.870233	-0.977877	-0.357198	-1.00386	1.23514	1.66325	0.9891	0.544005	0.59841	-0.0207964	-0.759502	-1.14758	-1.32582	A0A087WUC6	Signal peptidase complex subunit 2 OS=Homo sapiens OX=9606 GN=SPCS2 PE=1 SV=1	SPCS2	>tr|A0A087WUC6|A0A087WUC6_HUMAN Signal peptidase complex subunit 2 OS=Homo sapiens OX=9606 GN=SPCS2 PE=1 SV=1	PD/HC	5.63732	2.30503e-06	9.09091e-05	-1.66802	0.1	0.0723135	0.0272109
1.6879	0.961482	0.585594	0.608587	-0.00859241	-1.32032	-1.21098	-1.06817	-1.40545	-0.493476	0.825886	0.201909	0.861058	0.708838	-0.715314	-0.528729	-1.08936	0.0934834	-0.699671	A8K340	Neuronal migration protein doublecortin OS=Homo sapiens OX=9606 GN=DCX PE=1 SV=1	DCX	>tr|A8K340|A8K340_HUMAN Neuronal migration protein doublecortin OS=Homo sapiens OX=9606 GN=DCX PE=1 SV=1	PD/HC	5.82182	1.50725e-06	9.30233e-05	-1.55854	0.0666667	0.0558517	0.010101
3.30024	1.99875	3.07767	0.784406	1.12905	-2.36518	-0.854746	-0.0243299	-0.839332	-1.85893	1.85352	-0.445473	2.59982	2.31891	-0.153907	-1.67536	-0.657415	-0.228961	-0.458061	P43652	Afamin OS=Homo sapiens OX=9606 GN=AFM PE=1 SV=1	AFM	>sp|P43652|AFAM_HUMAN Afamin OS=Homo sapiens OX=9606 GN=AFM PE=1 SV=1	PD/HC	4.83973	1.44633e-05	9.52381e-05	-2.75794	0.0333333	0.0403719	0
-1.53414	-1.47099	-1.65049	-1.88177	-0.746213	0.95724	0.46577	0.837285	0.0296068	0.844416	-1.45375	-1.61194	-0.198329	-0.975385	0.908895	-0.0440472	0.489961	-0.57512	0.0995336	Q14CZ8	Hepatocyte cell adhesion molecule OS=Homo sapiens OX=9606 GN=HEPACAM PE=1 SV=1	HEPACAM	>sp|Q14CZ8|HECAM_HUMAN Hepatocyte cell adhesion molecule OS=Homo sapiens OX=9606 GN=HEPACAM PE=1 SV=1	PD/HC	5.67773	2.10026e-06	9.7561e-05	1.68169	0.977778	0.0288103	0
-0.495638	-1.02	-0.293368	-0.103845	-0.196521	0.778544	1.03294	1.09439	0.406639	1.61817	-0.0929686	-0.468637	-0.796725	-0.833558	0.902113	0.0990593	1.34418	1.10502	0.765751	K7EIU8	Mothers against decapentaplegic homolog OS=Homo sapiens OX=9606 GN=SMAD4 PE=1 SV=1	SMAD4	>tr|K7EIU8|K7EIU8_HUMAN Mothers against decapentaplegic homolog OS=Homo sapiens OX=9606 GN=SMAD4 PE=1 SV=1	PD/HC	6.19595	6.36876e-07	0.0001	1.3926	0.988889	0.0185876	0
-1.2137	-1.07022	-2.18912	-0.394731	-3.29931	5.35935	1.1027	3.84047	0.252795	1.70918	-3.07542	-1.66775	-2.64143	-0.658111	0.810519	2.12267	4.95384	0.218229	1.70608	P02750	Leucine-rich alpha-2-glycoprotein OS=Homo sapiens OX=9606 GN=LRG1 PE=1 SV=2	LRG1	>sp|P02750|A2GL_HUMAN Leucine-rich alpha-2-glycoprotein OS=Homo sapiens OX=9606 GN=LRG1 PE=1 SV=2	PD/HC	4.54225	2.86915e-05	0.000102564	4.00867	0.988889	0.0198294	0
-1.16481	-1.48133	-2.24512	-0.400926	-1.26765	7.33188	1.91646	5.4468	1.41332	1.78582	-2.19031	-1.23706	-1.33291	-0.746111	4.32778	0.631455	5.46305	0.50699	2.69379	P0DJI8	Serum amyloid A-1 protein OS=Homo sapiens OX=9606 GN=SAA1 PE=1 SV=1	SAA1	>sp|P0DJI8|SAA1_HUMAN Serum amyloid A-1 protein OS=Homo sapiens OX=9606 GN=SAA1 PE=1 SV=1	PD/HC	4.47508	3.349e-05	0.000105263	4.49243	0.988889	0.0179801	0
0.171252	0.3424	0.505627	0.838505	0.804196	-1.12339	-1.41354	-1.15837	0.0206113	-1.56913	1.26819	1.77699	1.49182	0.722362	-0.0561245	-0.396269	-1.99388	-1.98413	-1.87264	A8MWY0	UPF0577 protein KIAA1324-like OS=Homo sapiens OX=9606 GN=KIAA1324L PE=1 SV=2	KIAA1324L	>sp|A8MWY0|K132L_HUMAN UPF0577 protein KIAA1324-like OS=Homo sapiens OX=9606 GN=KIAA1324L PE=1 SV=2	PD/HC	5.36424	4.3228e-06	0.000108108	-2.03484	0.0777778	0.0682371	0.00877193
-1.37101	-0.651372	-1.16436	-0.486063	-0.719049	1.18302	0.138489	0.390653	0.61613	0.220297	-1.13735	-0.354378	-1.19077	-0.863567	0.388237	0.234572	0.361198	0.215852	0.114535	P43490	Nicotinamide phosphoribosyltransferase OS=Homo sapiens OX=9606 GN=NAMPT PE=1 SV=1	NAMPT	>sp|P43490|NAMPT_HUMAN Nicotinamide phosphoribosyltransferase OS=Homo sapiens OX=9606 GN=NAMPT PE=1 SV=1	PD/HC	6.62918	2.34864e-07	0.000111111	1.26829	1	0	0
1.25923	0.154107	0.249269	0.791784	0.60808	-0.90384	-1.0367	-1.01778	0.0121956	-1.0841	1.16259	0.489288	1.22333	0.397721	-0.359899	-0.201964	-0.9776	-1.01573	-1.08958	A2IDC7	39S ribosomal protein L28, mitochondrial (Fragment) OS=Homo sapiens OX=9606 GN=MRPL28 PE=1 SV=1	MRPL28	>tr|A2IDC7|A2IDC7_HUMAN 39S ribosomal protein L28, mitochondrial (Fragment) OS=Homo sapiens OX=9606 GN=MRPL28 PE=1 SV=1	PD/HC	6.14417	7.17515e-07	0.000114286	-1.47143	0.0111111	0.0188686	0
-2.99087	-1.12061	-1.03107	-3.91017	-3.30968	2.44625	0.743256	1.1801	-0.0188749	1.50747	-1.47415	-2.27412	-0.274862	-3.73381	0.577995	-0.505348	2.34466	1.74028	-0.00333795	Q96Q06	Perilipin-4 OS=Homo sapiens OX=9606 GN=PLIN4 PE=1 SV=2	PLIN4	>sp|Q96Q06|PLIN4_HUMAN Perilipin-4 OS=Homo sapiens OX=9606 GN=PLIN4 PE=1 SV=2	PD/HC	4.8709	1.34618e-05	0.000117647	3.23673	0.955556	0.0424953	0
-0.625734	-0.854712	-0.745628	-0.992818	-0.0175767	0.822452	-0.234123	0.485144	0.604435	1.07784	-0.831733	-0.747206	-0.370084	-1.12038	0.836183	0.538215	0.666358	0.607373	0.851381	P52758	2-iminobutanoate/2-iminopropanoate deaminase OS=Homo sapiens OX=9606 GN=RIDA PE=1 SV=1	RIDA	>sp|P52758|RIDA_HUMAN 2-iminobutanoate/2-iminopropanoate deaminase OS=Homo sapiens OX=9606 GN=RIDA PE=1 SV=1	PD/HC	6.74628	1.79356e-07	0.000121212	1.32618	0.955556	0.0443768	0
1.05194	1.15576	1.80236	2.66384	0.0520915	-1.38963	-0.252565	-1.48616	-0.711429	-1.5297	1.63384	1.0992	2.55817	1.09792	0.330233	-0.186838	-2.75459	-1.32158	-1.54428	P21246	Pleiotrophin OS=Homo sapiens OX=9606 GN=PTN PE=1 SV=1	PTN	>sp|P21246|PTN_HUMAN Pleiotrophin OS=Homo sapiens OX=9606 GN=PTN PE=1 SV=1	PD/HC	5.23409	5.83321e-06	0.000125	-2.54189	0.0111111	0.0190247	0
0.354751	1.19189	0.805657	0.992915	2.07834	-2.08313	-2.2117	-1.8653	-0.0082728	-1.7434	1.28622	1.49853	0.902119	-0.239155	-1.18114	-0.247497	-1.4128	-0.805221	-1.24487	P24534	Elongation factor 1-beta OS=Homo sapiens OX=9606 GN=EEF1B2 PE=1 SV=3	EEF1B2	>sp|P24534|EF1B_HUMAN Elongation factor 1-beta OS=Homo sapiens OX=9606 GN=EEF1B2 PE=1 SV=3	PD/HC	5.6382	2.30036e-06	0.000129032	-2.26603	0	0	0
0.673347	1.07086	0.520714	1.1099	0.958863	-1.49581	-1.30643	-1.41307	-0.873392	-1.62924	0.0722938	0.648678	0.820535	-0.424177	-0.157673	0.141516	-1.30344	-0.939577	-0.591995	E5RJI7	39S ribosomal protein L13, mitochondrial (Fragment) OS=Homo sapiens OX=9606 GN=MRPL13 PE=1 SV=8	MRPL13	>tr|E5RJI7|E5RJI7_HUMAN 39S ribosomal protein L13, mitochondrial (Fragment) OS=Homo sapiens OX=9606 GN=MRPL13 PE=1 SV=8	PD/HC	4.98103	1.04465e-05	0.000131148	-1.56258	0.0333333	0.0393542	0
-1.88559	-1.54401	-0.983088	-1.55595	-0.144121	2.70226	2.36103	1.69896	0.726251	2.76624	-1.88905	-0.211688	-0.772711	-0.4722	0.242694	1.30835	2.67565	0.355997	1.29589	P04792	Heat shock protein beta-1 OS=Homo sapiens OX=9606 GN=HSPB1 PE=1 SV=2	HSPB1	>sp|P04792|HSPB1_HUMAN Heat shock protein beta-1 OS=Homo sapiens OX=9606 GN=HSPB1 PE=1 SV=2	PD/HC	5.48078	3.30536e-06	0.000133333	2.66427	0.977778	0.0270434	0
-0.122197	-0.514863	-0.265572	-1.9246	-1.17552	2.44897	0.85009	1.85163	0.38032	1.60161	-1.60893	-0.734102	-1.5273	-0.558682	0.20774	-0.413116	1.39745	0.867802	1.42164	P55087	Aquaporin-4 OS=Homo sapiens OX=9606 GN=AQP4 PE=1 SV=2	AQP4	>sp|P55087|AQP4_HUMAN Aquaporin-4 OS=Homo sapiens OX=9606 GN=AQP4 PE=1 SV=2	PD/HC	4.59784	2.52439e-05	0.000133333	1.99828	0.777778	0.109266	0.205285
0.509527	1.5029	1.92164	0.879044	3.06338	-0.552085	-0.847187	-0.959552	-0.458905	-0.446809	1.24795	0.476126	0.950112	1.75681	-0.0324574	-0.875623	-0.347305	0.518834	-0.136062	P11277	Spectrin beta chain, erythrocytic OS=Homo sapiens OX=9606 GN=SPTB PE=1 SV=5	SPTB	>sp|P11277|SPTB1_HUMAN Spectrin beta chain, erythrocytic OS=Homo sapiens OX=9606 GN=SPTB PE=1 SV=5	PD/HC	4.83198	1.47239e-05	0.000135593	-1.78122	0.0111111	0.0191961	0
0.543338	0.865333	0.0828767	0.614193	0.831455	-1.17784	-1.87259	-1.07506	-0.420278	-2.37794	0.176971	0.183884	0.673444	0.153498	-0.564253	-0.338879	-0.719319	-0.914592	-1.04479	P09001	39S ribosomal protein L3, mitochondrial OS=Homo sapiens OX=9606 GN=MRPL3 PE=1 SV=1	MRPL3	>sp|P09001|RM03_HUMAN 39S ribosomal protein L3, mitochondrial OS=Homo sapiens OX=9606 GN=MRPL3 PE=1 SV=1	PD/HC	5.17045	6.75376e-06	0.000137931	-1.50889	0.0333333	0.0379551	0
1.32116	1.21275	-0.00851658	1.66307	-0.0329139	-3.11785	-3.13312	-2.07452	-2.58233	-1.71182	1.66892	1.20858	0.664649	-0.744321	-0.890643	-0.343595	-1.9252	-1.58914	-2.77859	Q9UK17	Potassium voltage-gated channel subfamily D member 3 OS=Homo sapiens OX=9606 GN=KCND3 PE=1 SV=3	KCND3	>sp|Q9UK17|KCND3_HUMAN Potassium voltage-gated channel subfamily D member 3 OS=Homo sapiens OX=9606 GN=KCND3 PE=1 SV=3	PD/HC	5.50178	3.14932e-06	0.000137931	-2.78728	0.122222	0.081105	0.055814
1.49578	0.968506	-1.35215	1.26179	1.36826	-2.91345	-4.37933	-1.46499	-1.97696	-3.00898	1.05193	2.49372	-0.151079	0.730367	0.0801667	-0.071488	-4.29944	-2.66343	-3.09892	Q6ZVF9	G protein-regulated inducer of neurite outgrowth 3 OS=Homo sapiens OX=9606 GN=GPRIN3 PE=2 SV=2	GPRIN3	>sp|Q6ZVF9|GRIN3_HUMAN G protein-regulated inducer of neurite outgrowth 3 OS=Homo sapiens OX=9606 GN=GPRIN3 PE=2 SV=2	PD/HC	4.19503	6.38221e-05	0.000140351	-3.25381	0.155556	0.0956432	0.0890411
0.118768	1.35074	0.316441	1.22238	1.73957	-1.40887	-1.76408	-1.54595	-0.255845	-1.79593	1.39915	1.12022	1.47819	0.156215	-0.46354	-0.117487	-1.77265	-1.32817	-1.23873	E7EVJ4	Double-stranded RNA-binding protein Staufen homolog 2 OS=Homo sapiens OX=9606 GN=STAU2 PE=1 SV=1	STAU2	>tr|E7EVJ4|E7EVJ4_HUMAN Double-stranded RNA-binding protein Staufen homolog 2 OS=Homo sapiens OX=9606 GN=STAU2 PE=1 SV=1	PD/HC	5.98161	1.04324e-06	0.000142857	-2.1582	0.0333333	0.0370419	0
0.513667	1.02032	0.559249	0.813381	1.61995	-0.467355	-0.954219	-0.584577	0.29735	-0.665689	0.676045	1.02855	0.888866	0.700836	-0.279464	0.269393	-0.328006	-0.567878	-0.299522	E9PRY8	Elongation factor 1-delta OS=Homo sapiens OX=9606 GN=EEF1D PE=1 SV=1	EEF1D	>tr|E9PRY8|E9PRY8_HUMAN Elongation factor 1-delta OS=Homo sapiens OX=9606 GN=EEF1D PE=1 SV=1	PD/HC	5.88193	1.31243e-06	0.000142857	-1.22698	0	0	0
0.113155	0.817368	0.620908	1.26037	1.08797	-0.680766	-1.05058	-0.00534872	0.306277	-1.18772	0.868584	1.38493	0.843365	0.878607	-0.200719	-0.274864	-0.301581	-0.707649	-0.950376	A0A2Q2TH77	Golgin subfamily A member 2 OS=Homo sapiens OX=9606 GN=GOLGA2 PE=1 SV=1	GOLGA2	>tr|A0A2Q2TH77|A0A2Q2TH77_HUMAN Golgin subfamily A member 2 OS=Homo sapiens OX=9606 GN=GOLGA2 PE=1 SV=1	PD/HC	5.58193	2.61861e-06	0.000145455	-1.38036	0.0222222	0.0268087	0
-1.37884	-1.26834	-2.21079	-0.0538649	-3.2845	1.72339	3.12783	2.13509	0.738461	2.89154	-3.27216	-2.70695	-3.24229	0.0837563	-0.507166	3.99154	2.65132	1.11175	3.64547	Q14956	Transmembrane glycoprotein NMB OS=Homo sapiens OX=9606 GN=GPNMB PE=1 SV=2	GPNMB	>sp|Q14956|GPNMB_HUMAN Transmembrane glycoprotein NMB OS=Homo sapiens OX=9606 GN=GPNMB PE=1 SV=2	PD/HC	5.23242	5.85572e-06	0.000148148	4.07692	0.977778	0.0280881	0
0.968736	1.10504	1.22468	1.51781	1.68248	-0.360655	-0.686247	0.359474	0.270985	-0.660943	1.60536	1.60099	1.39477	0.0132714	0.189603	0.228823	-0.587073	-0.66117	-0.777697	P56192	Methionine--tRNA ligase, cytoplasmic OS=Homo sapiens OX=9606 GN=MARS PE=1 SV=2	MARS	>sp|P56192|SYMC_HUMAN Methionine--tRNA ligase, cytoplasmic OS=Homo sapiens OX=9606 GN=MARS PE=1 SV=2	PD/HC	5.36316	4.33353e-06	0.000148148	-1.50328	0.1	0.077909	0.0251572
1.77934	2.59534	3.43414	1.97939	4.11082	-0.313704	-0.722181	-1.80373	-1.57694	-0.659441	1.37899	0.114362	1.34791	2.65032	-0.37725	-0.43871	0.0851293	0.897003	0.380495	P02730	Band 3 anion transport protein OS=Homo sapiens OX=9606 GN=SLC4A1 PE=1 SV=3	SLC4A1	>sp|P02730|B3AT_HUMAN Band 3 anion transport protein OS=Homo sapiens OX=9606 GN=SLC4A1 PE=1 SV=3	PD/HC	4.48714	3.25732e-05	0.000150943	-2.60745	0.0444444	0.0484305	0
1.19813	0.412092	1.04743	1.35209	1.01345	-1.30507	-1.4675	-1.00458	-0.427824	-1.31244	1.59347	0.703056	1.19595	0.164199	-0.561126	0.260327	-1.48969	-1.78269	-1.0903	Q9Y385	Ubiquitin-conjugating enzyme E2 J1 OS=Homo sapiens OX=9606 GN=UBE2J1 PE=1 SV=2	UBE2J1	>sp|Q9Y385|UB2J1_HUMAN Ubiquitin-conjugating enzyme E2 J1 OS=Homo sapiens OX=9606 GN=UBE2J1 PE=1 SV=2	PD/HC	6.37461	4.22073e-07	0.000153846	-1.98252	0.0111111	0.0179353	0
1.25377	1.04021	1.02704	0.610565	1.00357	-1.1438	-0.937981	-0.384652	-0.0942819	-0.57035	1.29358	1.00881	1.14702	-0.112723	0.0552964	-0.33634	0.105345	-0.719737	-1.12919	A0A2R8YEK8	Collagen type IV alpha-3-binding protein OS=Homo sapiens OX=9606 GN=COL4A3BP PE=1 SV=1	COL4A3BP	>tr|A0A2R8YEK8|A0A2R8YEK8_HUMAN Collagen type IV alpha-3-binding protein OS=Homo sapiens OX=9606 GN=COL4A3BP PE=1 SV=1	PD/HC	5.62462	2.37344e-06	0.000153846	-1.43466	0.0333333	0.0385259	0
-0.831552	-1.19817	-1.252	-1.21003	-1.00091	1.43646	0.352808	1.23659	-0.953822	0.952996	-1.64201	-0.534496	-0.669242	-1.60167	1.33948	0.400514	0.41199	0.583285	0.251989	P17302	Gap junction alpha-1 protein OS=Homo sapiens OX=9606 GN=GJA1 PE=1 SV=2	GJA1	>sp|P17302|CXA1_HUMAN Gap junction alpha-1 protein OS=Homo sapiens OX=9606 GN=GJA1 PE=1 SV=2	PD/HC	5.22538	5.95143e-06	0.000156863	1.70568	0.944444	0.0581507	0.047619
0.651167	0.818623	0.685093	0.387571	0.95062	-0.783835	-0.529846	-1.15721	-0.126562	-1.09822	0.81697	0.965184	0.397231	0.404718	-0.437849	-0.666464	-0.702691	-0.424758	-0.378131	K7EJQ7	Signal peptidase complex catalytic subunit SEC11 OS=Homo sapiens OX=9606 GN=SEC11C PE=1 SV=1	SEC11C	>tr|K7EJQ7|K7EJQ7_HUMAN Signal peptidase complex catalytic subunit SEC11 OS=Homo sapiens OX=9606 GN=SEC11C PE=1 SV=1	PD/HC	7.82221	1.50589e-08	0.00016	-1.3058	0	0	0
-3.05414	-2.57621	-0.556294	-0.59967	-1.21565	2.20296	1.02578	1.33043	-1.10676	1.78754	-3.1652	-2.31835	-1.97994	-1.5944	-0.800991	0.715166	2.63689	1.04899	0.751135	P36222	Chitinase-3-like protein 1 OS=Homo sapiens OX=9606 GN=CHI3L1 PE=1 SV=2	CHI3L1	>sp|P36222|CH3L1_HUMAN Chitinase-3-like protein 1 OS=Homo sapiens OX=9606 GN=CHI3L1 PE=1 SV=2	PD/HC	4.57197	2.67935e-05	0.00016	2.85465	0.911111	0.0659401	0.0344828
0.709936	1.1116	0.575756	0.229415	1.05449	-1.95709	-2.46988	-1.23065	-1.06953	-1.96865	0.412944	0.128373	0.106008	-0.347896	-0.0260005	-1.57114	-0.930181	-0.43081	-0.99762	Q9Y2D5	A-kinase anchor protein 2 OS=Homo sapiens OX=9606 GN=AKAP2 PE=1 SV=3	AKAP2	>sp|Q9Y2D5|AKAP2_HUMAN A-kinase anchor protein 2 OS=Homo sapiens OX=9606 GN=AKAP2 PE=1 SV=3	PD/HC	4.74865	1.7838e-05	0.000184615	-1.70745	0.0222222	0.0275815	0
0.827746	1.23007	0.9095	0.845718	1.97022	-0.324633	-1.14265	-0.465914	-0.0103775	-0.420377	0.735662	1.60618	1.13724	0.0178574	-0.626196	-0.0631182	-0.560705	0.213736	-0.168002	P26641	Elongation factor 1-gamma OS=Homo sapiens OX=9606 GN=EEF1G PE=1 SV=3	EEF1G	>sp|P26641|EF1G_HUMAN Elongation factor 1-gamma OS=Homo sapiens OX=9606 GN=EEF1G PE=1 SV=3	PD/HC	5.18339	6.55559e-06	0.0001875	-1.38796	0.0333333	0.0353777	0
-0.293659	-1.05398	0.0863435	-0.0477773	-0.62663	0.975847	0.924951	0.235601	0.512535	0.212781	-0.958979	-0.225123	-0.857172	-0.733844	0.424732	0.460264	0.989335	0.918939	1.00144	P11279	Lysosome-associated membrane glycoprotein 1 OS=Homo sapiens OX=9606 GN=LAMP1 PE=1 SV=3	LAMP1	>sp|P11279|LAMP1_HUMAN Lysosome-associated membrane glycoprotein 1 OS=Homo sapiens OX=9606 GN=LAMP1 PE=1 SV=3	PD/HC	5.65483	2.21397e-06	0.000190476	1.18907	1	0	0
-0.199762	0.932993	0.664716	0.599462	1.37108	-1.45295	-1.56031	-0.851195	-0.240476	-1.38517	0.63504	1.20847	1.08095	-0.0919718	-0.179091	0.17561	-1.41163	-1.38357	-1.59524	Q9P2J5	Leucine--tRNA ligase, cytoplasmic OS=Homo sapiens OX=9606 GN=LARS PE=1 SV=2	LARS	>sp|Q9P2J5|SYLC_HUMAN Leucine--tRNA ligase, cytoplasmic OS=Homo sapiens OX=9606 GN=LARS PE=1 SV=2	PD/HC	4.82002	1.51348e-05	0.000193548	-1.6774	0.0333333	0.0359973	0
2.14725	1.36964	1.74045	0.403268	1.12039	-2.42146	-1.71085	-0.306324	-1.56131	-2.142	0.961459	-0.877626	1.86319	0.940951	0.33337	-2.34524	-0.219775	-0.717081	-1.22851	P19823	Inter-alpha-trypsin inhibitor heavy chain H2 OS=Homo sapiens OX=9606 GN=ITIH2 PE=1 SV=2	ITIH2	>sp|P19823|ITIH2_HUMAN Inter-alpha-trypsin inhibitor heavy chain H2 OS=Homo sapiens OX=9606 GN=ITIH2 PE=1 SV=2	PD/HC	4.26732	5.40353e-05	0.000231884	-2.30625	0.0444444	0.0471557	0
-0.0514953	1.21873	0.239718	0.885693	2.1163	-1.59232	-1.92057	-0.83126	-0.0647888	-1.82423	1.80772	1.03648	1.07644	0.0665545	0.103779	-0.076173	-1.6624	-0.952001	-1.70688	A0A0A0MRX1	ELAV-like protein OS=Homo sapiens OX=9606 GN=ELAVL2 PE=1 SV=1	ELAVL2	>tr|A0A0A0MRX1|A0A0A0MRX1_HUMAN ELAV-like protein OS=Homo sapiens OX=9606 GN=ELAVL2 PE=1 SV=1	PD/HC	4.467	3.4119e-05	0.000235294	-1.98559	0.0777778	0.0567103	0.00854701
1.47382	0.801267	0.555625	1.69674	2.42119	-1.72421	-3.76749	-1.18183	0.300021	-2.54206	1.66864	3.1085	1.32488	0.930498	0.646766	0.583936	-2.75091	-0.963502	-1.88095	P11137	Microtubule-associated protein 2 OS=Homo sapiens OX=9606 GN=MAP2 PE=1 SV=4	MAP2	>sp|P11137|MTAP2_HUMAN Microtubule-associated protein 2 OS=Homo sapiens OX=9606 GN=MAP2 PE=1 SV=4	PD/HC	4.07079	8.49592e-05	0.000238806	-2.88149	0.177778	0.0981303	0.102564
1.42938	0.275652	0.4688	0.159916	0.170948	-1.01455	-1.2095	-0.464783	-0.618964	-0.331253	-0.0477297	1.02503	0.904719	0.896977	-1.01482	-0.291865	-1.3896	-0.428314	-0.583706	Q9H902	Receptor expression-enhancing protein 1 OS=Homo sapiens OX=9606 GN=REEP1 PE=1 SV=1	REEP1	>sp|Q9H902|REEP1_HUMAN Receptor expression-enhancing protein 1 OS=Homo sapiens OX=9606 GN=REEP1 PE=1 SV=1	PD/HC	5.2555	5.5527e-06	0.000242424	-1.32181	0	0	0
-0.0887123	1.01164	0.240883	0.659281	1.85758	-1.40728	-1.48184	-0.516825	-0.254665	-0.855802	1.63074	0.762607	1.06123	-0.0374431	-0.272742	0.0628059	-1.36955	-0.785971	-1.21449	A0A0A0MSX9	Isoleucine--tRNA ligase, cytoplasmic OS=Homo sapiens OX=9606 GN=IARS PE=1 SV=1	IARS	>tr|A0A0A0MSX9|A0A0A0MSX9_HUMAN Isoleucine--tRNA ligase, cytoplasmic OS=Homo sapiens OX=9606 GN=IARS PE=1 SV=1	PD/HC	4.52753	2.96807e-05	0.00025	-1.59828	0.0444444	0.0436249	0
0.74154	0.766997	1.18101	2.09119	1.5688	-0.08153	-0.511432	-0.888955	-0.608697	-0.909599	0.0827826	2.05091	1.03518	0.505665	-1.05518	0.797869	-0.850662	-0.352986	-0.387956	Q8IV08	Phospholipase D3 OS=Homo sapiens OX=9606 GN=PLD3 PE=1 SV=1	PLD3	>sp|Q8IV08|PLD3_HUMAN Phospholipase D3 OS=Homo sapiens OX=9606 GN=PLD3 PE=1 SV=1	PD/HC	4.56002	2.75412e-05	0.000253165	-1.5987	0.0555556	0.0487889	0.012987
-1.27314	-0.151074	-0.0618169	-0.918815	-0.414405	3.12842	1.20887	1.73323	0.138074	1.94237	-0.38731	-1.12481	-0.27495	0.0329146	0.882015	-0.0623319	1.42614	1.48049	2.70475	Q96HH9	GRAM domain-containing protein 2B OS=Homo sapiens OX=9606 GN=GRAMD2B PE=1 SV=1	GRAMD2B	>sp|Q96HH9|GRM2B_HUMAN GRAM domain-containing protein 2B OS=Homo sapiens OX=9606 GN=GRAMD2B PE=1 SV=1	PD/HC	4.26288	5.45913e-05	0.00025641	1.96636	0.988889	0.0175283	0
1.06649	1.44919	1.52105	0.97899	2.81194	-1.29649	-1.59781	-2.30548	-1.66234	-1.21034	-0.937348	-0.0525051	1.33512	2.05113	-0.87886	-1.28188	-0.663007	0.138627	-0.119968	173	HBB_HUMAN	HBB	>gi|173| HBB_HUMAN	PD/HC	4.17629	6.66365e-05	0.00025974	-2.22376	0.0555556	0.0518518	0.0121951
-0.984626	-0.152065	-0.766387	-1.82743	-0.318787	2.73761	2.28965	-0.0553844	-0.00667642	1.23461	-1.30202	-1.21278	-0.484768	-1.22432	0.0084676	0.390843	2.69939	2.73168	2.78157	A0A1X7SC65	Heat shock protein beta-6 (Fragment) OS=Homo sapiens OX=9606 GN=HSPB6 PE=1 SV=1	HSPB6	>tr|A0A1X7SC65|A0A1X7SC65_HUMAN Heat shock protein beta-6 (Fragment) OS=Homo sapiens OX=9606 GN=HSPB6 PE=1 SV=1	PD/HC	4.12468	7.50441e-05	0.000263158	2.40042	0.911111	0.0647063	0.032967
3.05652	2.52444	3.10454	1.9945	0.631721	-1.5047	-0.690801	0.837312	-1.16274	-1.77723	1.44782	0.18114	1.49618	1.87604	-0.16856	-1.78523	0.207913	0.501189	0.0827005	153	ALBU_HUMAN	ALBU	>gi|153| ALBU_HUMAN;>sp|P02768|ALBU_HUMAN Serum albumin OS=Homo sapiens OX=9606 GN=ALB PE=1 SV=2	PD/HC	4.14507	7.1602e-05	0.000266667	-2.35856	0.0888889	0.0659874	0.027972
0.815296	0.508014	0.055895	0.738928	1.10769	-1.38847	-0.898757	-0.658706	0.098553	-2.17753	0.901388	0.767884	0.824041	0.616923	-0.250261	0.24908	-1.47825	-1.71026	-1.00198	J3KS15	Peptidyl-tRNA hydrolase ICT1, mitochondrial (Fragment) OS=Homo sapiens OX=9606 GN=MRPL58 PE=1 SV=1	MRPL58	>tr|J3KS15|J3KS15_HUMAN Peptidyl-tRNA hydrolase ICT1, mitochondrial (Fragment) OS=Homo sapiens OX=9606 GN=MRPL58 PE=1 SV=1	PD/HC	4.65572	2.20943e-05	0.00027027	-1.62566	0.0444444	0.0426358	0
2.89745	-0.044194	2.29988	3.72133	-0.494929	-2.17482	-1.90887	-1.53205	-0.398813	-3.68407	1.36593	-0.510641	2.1132	2.40742	0.310048	-1.80368	-3.1299	-0.330192	-1.68015	V9GYM3	Apolipoprotein A-II OS=Homo sapiens OX=9606 GN=APOA2 PE=1 SV=1	APOA2	>tr|V9GYM3|V9GYM3_HUMAN Apolipoprotein A-II OS=Homo sapiens OX=9606 GN=APOA2 PE=1 SV=1	PD/HC	3.90468	0.000124544	0.000273973	-3.16163	0.0666667	0.0567186	0.00961538
-1.09446	-1.10736	-0.647047	-1.52562	1.06619	1.41052	0.875362	1.29351	0.281579	0.445165	-0.937767	-0.756613	-1.38828	-0.995018	-0.00199517	1.51434	1.04976	0.617299	1.63515	O75891	Cytosolic 10-formyltetrahydrofolate dehydrogenase OS=Homo sapiens OX=9606 GN=ALDH1L1 PE=1 SV=2	ALDH1L1	>sp|O75891|AL1L1_HUMAN Cytosolic 10-formyltetrahydrofolate dehydrogenase OS=Homo sapiens OX=9606 GN=ALDH1L1 PE=1 SV=2	PD/HC	4.58039	2.62793e-05	0.000277778	1.73273	0.933333	0.0666245	0.0638298
-1.06788	-0.506068	-0.920705	-2.25034	-1.10747	5.88426	0.665189	5.0075	1.2044	1.14625	-2.50018	-3.21184	-0.496421	-0.217506	3.69073	0.794836	5.02887	-0.119063	1.79952	A0A096LPE2	SAA2-SAA4 readthrough OS=Homo sapiens OX=9606 GN=SAA2-SAA4 PE=4 SV=1	SAA2-SAA4	>tr|A0A096LPE2|A0A096LPE2_HUMAN SAA2-SAA4 readthrough OS=Homo sapiens OX=9606 GN=SAA2-SAA4 PE=4 SV=1	PD/HC	3.82601	0.000149275	0.00028169	3.87452	0.944444	0.0499108	0.0444444
-0.279997	0.966466	0.423145	1.83872	1.70943	-2.08392	-2.49768	-1.69069	-0.641274	-3.04854	2.26177	1.14734	0.998301	0.36636	0.771533	0.296954	-2.50523	-3.21085	-3.64937	O43164	E3 ubiquitin-protein ligase Praja-2 OS=Homo sapiens OX=9606 GN=PJA2 PE=1 SV=4	PJA2	>sp|O43164|PJA2_HUMAN E3 ubiquitin-protein ligase Praja-2 OS=Homo sapiens OX=9606 GN=PJA2 PE=1 SV=4	PD/HC	4.05128	8.8863e-05	0.000285714	-2.87386	0.0888889	0.0695846	0.03125
-0.227921	-0.654699	-0.741944	-0.869414	-0.646004	-0.203019	0.245097	0.481814	0.67215	1.07603	-0.442694	-0.86154	-0.292444	-1.43258	1.44085	0.631195	-0.174057	0.94665	0.904908	Q6VAB6	Kinase suppressor of Ras 2 OS=Homo sapiens OX=9606 GN=KSR2 PE=1 SV=2	KSR2	>sp|Q6VAB6|KSR2_HUMAN Kinase suppressor of Ras 2 OS=Homo sapiens OX=9606 GN=KSR2 PE=1 SV=2	PD/HC	4.9286	1.17869e-05	0.000289157	1.28763	0.911111	0.0678711	0.0326087
-1.84584	-1.13562	-0.876375	-0.892659	0.255126	1.09086	0.72549	1.50687	-1.10058	1.00811	-1.53259	-0.851777	-0.68767	-1.09437	0.547191	0.844021	0.89048	0.396122	0.908922	Q15049	Membrane protein MLC1 OS=Homo sapiens OX=9606 GN=MLC1 PE=1 SV=5	MLC1	>sp|Q15049|MLC1_HUMAN Membrane protein MLC1 OS=Homo sapiens OX=9606 GN=MLC1 PE=1 SV=5	PD/HC	4.44479	3.59094e-05	0.000292683	1.64417	0.922222	0.0782343	0.04
-0.280366	0.829752	-0.243809	0.537929	0.596116	-1.73535	-1.10053	-1.02423	-1.36146	-0.747979	0.31986	0.755221	0.37549	0.0960239	-0.555252	0.0608976	-1.84563	-0.863259	-1.02607	P22303	Acetylcholinesterase OS=Homo sapiens OX=9606 GN=ACHE PE=1 SV=1	ACHE	>sp|P22303|ACES_HUMAN Acetylcholinesterase OS=Homo sapiens OX=9606 GN=ACHE PE=1 SV=1	PD/HC	4.8335	1.46722e-05	0.000296296	-1.35169	0.122222	0.0809608	0.0540541
0.186243	0.927824	0.711226	1.00061	1.17305	-0.330988	-0.558086	-0.123739	0.161219	-0.467054	0.940641	0.498215	0.808901	0.586632	0.201892	0.237838	-0.597785	-0.456666	-0.523044	P54136	Arginine--tRNA ligase, cytoplasmic OS=Homo sapiens OX=9606 GN=RARS PE=1 SV=2	RARS	>sp|P54136|SYRC_HUMAN Arginine--tRNA ligase, cytoplasmic OS=Homo sapiens OX=9606 GN=RARS PE=1 SV=2	PD/HC	5.54546	2.84797e-06	0.000318182	-1.0049	0.0222222	0.0263923	0
0.210919	0.941963	0.344713	1.19574	2.40141	-1.48568	-1.79906	-1.54773	0.509391	-1.69776	0.483831	2.49299	0.970049	0.430617	-0.0263368	0.328253	-1.73261	-1.45509	-1.21904	Q5JVS0	Intracellular hyaluronan-binding protein 4 OS=Homo sapiens OX=9606 GN=HABP4 PE=1 SV=1	HABP4	>sp|Q5JVS0|HABP4_HUMAN Intracellular hyaluronan-binding protein 4 OS=Homo sapiens OX=9606 GN=HABP4 PE=1 SV=1	PD/HC	4.03474	9.23122e-05	0.000321839	-2.06504	0.0777778	0.060712	0.00869565
3.1946	2.27758	1.6325	0.919205	-0.0835569	1.03837	-0.963431	-0.84652	-1.70758	-1.25738	2.79167	2.19676	1.40461	-0.0166011	-1.1366	0.647874	-1.18629	-0.73758	-1.07898	Q93084	Sarcoplasmic/endoplasmic reticulum calcium ATPase 3 OS=Homo sapiens OX=9606 GN=ATP2A3 PE=1 SV=2	ATP2A3	>sp|Q93084|AT2A3_HUMAN Sarcoplasmic/endoplasmic reticulum calcium ATPase 3 OS=Homo sapiens OX=9606 GN=ATP2A3 PE=1 SV=2	PD/HC	3.92003	0.000120219	0.000325581	-2.31356	0.0666667	0.057241	0.00970874
0.816326	0.0735528	0.563833	0.840127	0.949354	-1.10315	-1.12791	-0.20528	0.187577	-1.04786	0.957186	1.64878	0.211084	1.11305	-0.447229	0.345871	-0.734057	-1.04617	-1.70349	Q9P2H5	Ubiquitin carboxyl-terminal hydrolase 35 OS=Homo sapiens OX=9606 GN=USP35 PE=1 SV=3	USP35	>sp|Q9P2H5|UBP35_HUMAN Ubiquitin carboxyl-terminal hydrolase 35 OS=Homo sapiens OX=9606 GN=USP35 PE=1 SV=3	PD/HC	4.53303	2.93071e-05	0.000329412	-1.4852	0.0444444	0.0431664	0
0.244773	0.297312	-0.167321	1.3117	0.426736	-1.41024	-1.80125	-0.644453	-0.923484	-0.897289	1.1686	1.32665	0.475434	-0.17874	-0.404327	0.0549985	-1.04053	-1.00922	-0.946517	Q15303	Receptor tyrosine-protein kinase erbB-4 OS=Homo sapiens OX=9606 GN=ERBB4 PE=1 SV=1	ERBB4	>sp|Q15303|ERBB4_HUMAN Receptor tyrosine-protein kinase erbB-4 OS=Homo sapiens OX=9606 GN=ERBB4 PE=1 SV=1	PD/HC	4.61904	2.40415e-05	0.000333333	-1.44725	0.244444	0.11712	0.233221
-0.0752907	-0.456465	-0.95088	-0.39979	-0.305042	1.48	0.128388	1.44416	1.36945	0.0960831	-0.521205	-0.864344	-0.502223	-0.236801	0.295841	-0.0586878	1.38985	1.28209	1.95747	Q9NTI5	Sister chromatid cohesion protein PDS5 homolog B OS=Homo sapiens OX=9606 GN=PDS5B PE=1 SV=1	PDS5B	>sp|Q9NTI5|PDS5B_HUMAN Sister chromatid cohesion protein PDS5 homolog B OS=Homo sapiens OX=9606 GN=PDS5B PE=1 SV=1	PD/HC	4.34129	4.55734e-05	0.000339623	1.41758	0.977778	0.0272417	0
0.269523	0.889414	0.625183	0.909081	1.06625	-0.0885589	-0.532301	0.371488	-0.0984591	0.0153526	0.816261	0.858718	0.728081	0.50039	-0.192961	0.0894398	-0.136783	-0.367427	-0.487063	Q9BS26	Endoplasmic reticulum resident protein 44 OS=Homo sapiens OX=9606 GN=ERP44 PE=1 SV=1	ERP44	>sp|Q9BS26|ERP44_HUMAN Endoplasmic reticulum resident protein 44 OS=Homo sapiens OX=9606 GN=ERP44 PE=1 SV=1	PD/HC	5.99841	1.00368e-06	0.000340426	-0.883049	0.1	0.0663554	0.0243902
-0.00404212	1.20225	2.40725	2.34513	1.86151	-0.539836	-0.197761	-0.722123	0.469371	-0.784507	2.13632	0.746647	2.56106	0.372647	-1.15154	-0.354454	-1.26175	0.772506	0.183933	Q96HY7	Probable 2-oxoglutarate dehydrogenase E1 component DHKTD1, mitochondrial OS=Homo sapiens OX=9606 GN=DHTKD1 PE=1 SV=2	DHTKD1	>sp|Q96HY7|DHTK1_HUMAN Probable 2-oxoglutarate dehydrogenase E1 component DHKTD1, mitochondrial OS=Homo sapiens OX=9606 GN=DHTKD1 PE=1 SV=2	PD/HC	3.92777	0.000118093	0.000342857	-1.87293	0.0666667	0.053439	0.0102041
-0.205669	-0.250758	-0.407266	-0.461452	-0.114983	0.472964	0.22231	1.11305	-0.0939931	0.912397	-0.100929	-0.376344	-0.468823	-0.823622	0.743046	0.87389	0.975353	0.490066	0.559479	Q12797	Aspartyl/asparaginyl beta-hydroxylase OS=Homo sapiens OX=9606 GN=ASPH PE=1 SV=3	ASPH	>sp|Q12797|ASPH_HUMAN Aspartyl/asparaginyl beta-hydroxylase OS=Homo sapiens OX=9606 GN=ASPH PE=1 SV=3	PD/HC	5.57232	2.67722e-06	0.000344086	0.983506	0.955556	0.0453097	0
0.517039	0.69671	0.107116	1.02222	0.685774	-0.227562	-0.375529	-0.390261	0.047926	-0.391373	0.906716	0.554308	0.36235	0.359832	-0.431274	-0.0483408	0.00865782	-0.343613	-0.253639	Q86SK9	Stearoyl-CoA desaturase 5 OS=Homo sapiens OX=9606 GN=SCD5 PE=1 SV=2	SCD5	>sp|Q86SK9|SCD5_HUMAN Stearoyl-CoA desaturase 5 OS=Homo sapiens OX=9606 GN=SCD5 PE=1 SV=2	PD/HC	6.11408	7.68983e-07	0.000346154	-0.819619	0	0	0
-4.15695	-1.80605	-1.50768	-2.13564	-0.983634	1.08965	1.27675	0.155721	-1.33199	1.59578	-2.12577	-1.15393	-1.68235	-0.905764	-0.73	-0.252	0.114467	0.831168	0.870893	P04080	Cystatin-B OS=Homo sapiens OX=9606 GN=CSTB PE=1 SV=2	CSTB	>sp|P04080|CYTB_HUMAN Cystatin-B OS=Homo sapiens OX=9606 GN=CSTB PE=1 SV=2	PD/HC	3.93089	0.000117249	0.000347826	2.19069	0.922222	0.0625318	0.0434783
1.02796	0.613884	0.0488243	0.257955	1.46324	-1.63467	-2.05254	-0.560243	0.454917	-0.764408	1.2303	0.48484	0.63452	1.03107	-1.14971	0.491624	-1.32769	-0.846152	-1.50096	P63215	Guanine nucleotide-binding protein G(I)/G(S)/G(O) subunit gamma-3 OS=Homo sapiens OX=9606 GN=GNG3 PE=1 SV=1	GNG3	>sp|P63215|GBG3_HUMAN Guanine nucleotide-binding protein G(I)/G(S)/G(O) subunit gamma-3 OS=Homo sapiens OX=9606 GN=GNG3 PE=1 SV=1	PD/HC	4.1215	7.55958e-05	0.000349515	-1.64372	0.0555556	0.0478849	0.0119048
1.1041	1.29334	0.164187	-0.0315506	0.960595	-0.547733	-1.08867	-0.820838	0.0253312	-0.149793	1.18728	1.36973	1.07701	0.151234	-0.0836088	0.0513407	-1.14474	-0.823481	-0.850578	Q9BRK0	Receptor expression-enhancing protein 2 OS=Homo sapiens OX=9606 GN=REEP2 PE=1 SV=2	REEP2	>sp|Q9BRK0|REEP2_HUMAN Receptor expression-enhancing protein 2 OS=Homo sapiens OX=9606 GN=REEP2 PE=1 SV=2	PD/HC	4.66688	2.1534e-05	0.000351648	-1.35171	0.0444444	0.0441784	0
0.705412	0.756863	0.717109	0.424534	0.215369	-0.840342	-1.15586	-0.531548	-0.304711	-0.269518	0.929525	0.763503	0.618053	-0.0306696	0.215793	-0.254081	-0.455238	-0.495878	-1.33555	Q96CV9	Optineurin OS=Homo sapiens OX=9606 GN=OPTN PE=1 SV=3	OPTN	>sp|Q96CV9|OPTN_HUMAN Optineurin OS=Homo sapiens OX=9606 GN=OPTN PE=1 SV=3	PD/HC	4.94696	1.1299e-05	0.000352941	-1.10933	0.0222222	0.0291093	0
0.360601	0.744371	0.424178	0.676653	0.728806	-0.32653	-0.596226	-0.387925	-0.321005	-0.688461	0.363239	0.625482	0.520435	0.213475	0.179793	0.0361599	-0.361224	-0.897892	-0.451314	A8MU27	Small ubiquitin-related modifier 3 OS=Homo sapiens OX=9606 GN=SUMO3 PE=1 SV=1	SUMO3	>tr|A8MU27|A8MU27_HUMAN Small ubiquitin-related modifier 3 OS=Homo sapiens OX=9606 GN=SUMO3 PE=1 SV=1	PD/HC	5.97713	1.05406e-06	0.000355556	-0.898934	0	0	0
0.59652	0.838195	0.628246	0.285203	0.739455	-1.25176	-1.01527	-1.18903	-0.761899	-1.53504	-0.0274983	0.743875	-0.0307333	0.13597	-0.706689	-0.220168	-0.729002	0.310994	-0.73493	Q7L592	Protein arginine methyltransferase NDUFAF7, mitochondrial OS=Homo sapiens OX=9606 GN=NDUFAF7 PE=1 SV=1	NDUFAF7	>sp|Q7L592|NDUF7_HUMAN Protein arginine methyltransferase NDUFAF7, mitochondrial OS=Homo sapiens OX=9606 GN=NDUFAF7 PE=1 SV=1	PD/HC	4.71643	1.9212e-05	0.000356436	-1.21764	0.1	0.0850279	0.025641
0.285781	0.65377	0.213333	0.386812	1.46398	-1.11843	-0.964174	-0.756397	0.296379	-0.909436	0.690285	0.940167	0.873369	0.0981009	-0.269849	-0.316992	-0.431682	-0.770989	-0.512629	P51116	Fragile X mental retardation syndrome-related protein 2 OS=Homo sapiens OX=9606 GN=FXR2 PE=1 SV=2	FXR2	>sp|P51116|FXR2_HUMAN Fragile X mental retardation syndrome-related protein 2 OS=Homo sapiens OX=9606 GN=FXR2 PE=1 SV=2	PD/HC	4.96674	1.0796e-05	0.000359551	-1.19826	0.0333333	0.0353662	0
0.564249	1.04154	0.309458	0.927285	1.21326	-0.709436	-0.651867	-1.00968	0.50919	-1.55353	0.983889	0.701121	1.59068	0.424038	0.377012	0.0745646	-0.684454	-1.13607	-0.7848	Q96EL3	39S ribosomal protein L53, mitochondrial OS=Homo sapiens OX=9606 GN=MRPL53 PE=1 SV=1	MRPL53	>sp|Q96EL3|RM53_HUMAN 39S ribosomal protein L53, mitochondrial OS=Homo sapiens OX=9606 GN=MRPL53 PE=1 SV=1	PD/HC	4.40775	3.91062e-05	0.00036	-1.41863	0.0666667	0.051484	0.0106383
1.85342	1.02839	2.60776	0.0956126	1.76793	-1.36693	-1.84161	-0.100905	-1.95559	-2.97009	0.751054	-0.901798	3.32506	0.042798	-0.825714	-1.20047	-0.818779	-0.422473	-0.883519	P27169	Serum paraoxonase/arylesterase 1 OS=Homo sapiens OX=9606 GN=PON1 PE=1 SV=3	PON1	>sp|P27169|PON1_HUMAN Serum paraoxonase/arylesterase 1 OS=Homo sapiens OX=9606 GN=PON1 PE=1 SV=3	PD/HC	3.73243	0.000185169	0.000363636	-2.41308	0.0555556	0.0552462	0.0131579
-0.943744	-0.505986	-0.816257	-0.0220675	-0.31617	0.862635	0.407963	0.969513	-0.300016	0.72421	-0.181375	-1.27545	-0.559317	-0.18484	1.06802	0.7168	0.796938	1.07049	0.153973	P16284	Platelet endothelial cell adhesion molecule OS=Homo sapiens OX=9606 GN=PECAM1 PE=1 SV=2	PECAM1	>sp|P16284|PECA1_HUMAN Platelet endothelial cell adhesion molecule OS=Homo sapiens OX=9606 GN=PECAM1 PE=1 SV=2	PD/HC	4.86637	1.36029e-05	0.000367347	1.18096	0.888889	0.0739463	0.0546875
-1.33447	-1.29962	-2.94106	-0.376649	-1.44222	2.62857	0.419549	3.31243	1.27094	5.28846	-0.080962	-1.50068	-1.42536	0.0844959	0.18761	4.37239	1.60681	0.066563	0.658009	P10451	Osteopontin OS=Homo sapiens OX=9606 GN=SPP1 PE=1 SV=1	SPP1	>sp|P10451|OSTP_HUMAN Osteopontin OS=Homo sapiens OX=9606 GN=SPP1 PE=1 SV=1	PD/HC	3.58447	0.000260333	0.000371134	3.12741	0.988889	0.0183905	0
0.532631	0.357009	0.897884	1.66848	1.32543	-1.89297	-1.88476	-0.68229	1.04065	-1.22273	1.81219	1.36121	1.72389	-0.0393824	-0.789982	-0.462435	-1.02276	0.148518	-1.07663	P08243	Asparagine synthetase [glutamine-hydrolyzing] OS=Homo sapiens OX=9606 GN=ASNS PE=1 SV=4	ASNS	>sp|P08243|ASNS_HUMAN Asparagine synthetase [glutamine-hydrolyzing] OS=Homo sapiens OX=9606 GN=ASNS PE=1 SV=4	PD/HC	4.05666	8.7769e-05	0.000375	-1.85558	0.111111	0.0743467	0.03
0.0696643	0.750783	0.527088	0.601664	1.52001	-0.516209	-0.401019	-0.565622	0.396489	-0.896108	0.94499	1.22243	0.947504	0.426003	-0.112182	0.0543119	-0.417154	-0.901213	-0.650002	P18077	60S ribosomal protein L35a OS=Homo sapiens OX=9606 GN=RPL35A PE=1 SV=2	RPL35A	>sp|P18077|RL35A_HUMAN 60S ribosomal protein L35a OS=Homo sapiens OX=9606 GN=RPL35A PE=1 SV=2	PD/HC	4.89658	1.26888e-05	0.000378947	-1.17977	0.0222222	0.0290985	0
-0.383604	-1.1436	0.202254	-0.888019	-0.51953	1.23007	0.666741	0.432839	0.784464	0.37693	-0.941241	-0.621333	-0.745628	-0.0492225	-0.356345	0.381483	1.26069	1.02333	1.72172	Q9NVZ3	Adaptin ear-binding coat-associated protein 2 OS=Homo sapiens OX=9606 GN=NECAP2 PE=1 SV=1	NECAP2	>sp|Q9NVZ3|NECP2_HUMAN Adaptin ear-binding coat-associated protein 2 OS=Homo sapiens OX=9606 GN=NECAP2 PE=1 SV=1	PD/HC	4.40769	3.91119e-05	0.000385965	1.31774	0.966667	0.0380801	0
-0.410563	0.0207882	-1.1938	-0.829226	-0.145839	1.07691	0.683893	0.585472	-0.557386	0.722689	-0.659549	-2.02946	-1.18349	-0.398136	0.98337	0.110351	1.30473	1.4173	1.9207	O75815	Breast cancer anti-estrogen resistance protein 3 OS=Homo sapiens OX=9606 GN=BCAR3 PE=1 SV=1	BCAR3	>sp|O75815|BCAR3_HUMAN Breast cancer anti-estrogen resistance protein 3 OS=Homo sapiens OX=9606 GN=BCAR3 PE=1 SV=1	PD/HC	4.0963	8.0113e-05	0.000389381	1.58361	0.922222	0.0667154	0.0461538
0.441421	1.02794	0.618412	1.63285	0.229032	0.150793	-0.375002	0.186655	-0.42435	-0.220892	1.38466	1.84971	1.08759	0.609099	-0.231668	0.197125	-0.405672	-1.21322	-1.18493	P61009	Signal peptidase complex subunit 3 OS=Homo sapiens OX=9606 GN=SPCS3 PE=1 SV=1	SPCS3	>sp|P61009|SPCS3_HUMAN Signal peptidase complex subunit 3 OS=Homo sapiens OX=9606 GN=SPCS3 PE=1 SV=1	PD/HC	4.393	4.04573e-05	0.000392857	-1.33886	0.0111111	0.0172877	0
0.297355	0.430591	0.723967	0.910955	1.40147	-1.23533	-1.03632	-0.374343	0.178343	-0.807155	1.02859	0.571689	0.418433	0.237171	-0.484693	-0.660735	-0.707227	0.244189	-0.194388	Q8IV36	Protein HID1 OS=Homo sapiens OX=9606 GN=HID1 PE=1 SV=1	HID1	>sp|Q8IV36|HID1_HUMAN Protein HID1 OS=Homo sapiens OX=9606 GN=HID1 PE=1 SV=1	PD/HC	4.68565	2.06228e-05	0.000396396	-1.17668	0.0111111	0.017204	0
0.872081	1.21118	2.97696	1.76491	3.22752	-0.252866	-0.36543	-1.00187	-1.32122	-0.0542366	0.177516	0.353282	1.39326	2.32519	-0.38997	-0.173792	-0.50761	0.770869	0.05244	P04040	Catalase OS=Homo sapiens OX=9606 GN=CAT PE=1 SV=3	CAT	>sp|P04040|CATA_HUMAN Catalase OS=Homo sapiens OX=9606 GN=CAT PE=1 SV=3	PD/HC	3.8595	0.000138196	0.0004	-1.91347	0.111111	0.0762805	0.0306122
0.718591	-2.64474	-1.24543	-0.155804	-3.21326	0.65774	1.92805	0.242057	0.0743778	1.16459	-2.76516	-0.723723	-3.01354	-0.768067	0.874991	2.20971	0.0902374	0.924172	0.306026	C9JF17	Apolipoprotein D (Fragment) OS=Homo sapiens OX=9606 GN=APOD PE=1 SV=1	APOD	>tr|C9JF17|C9JF17_HUMAN Apolipoprotein D (Fragment) OS=Homo sapiens OX=9606 GN=APOD PE=1 SV=1	PD/HC	3.64679	0.000225535	0.00040367	2.38177	0.911111	0.0764229	0.0352941
-2.49875	-1.35356	-0.826635	-1.25194	1.08135	3.1352	-0.197898	-0.02258	0.437607	1.25595	-2.55902	-3.05865	-0.437385	-1.35521	0.823034	1.95237	1.61184	0.652722	0.87888	Q13336	Urea transporter 1 OS=Homo sapiens OX=9606 GN=SLC14A1 PE=1 SV=2	SLC14A1	>sp|Q13336|UT1_HUMAN Urea transporter 1 OS=Homo sapiens OX=9606 GN=SLC14A1 PE=1 SV=2	PD/HC	3.65444	0.000221594	0.000407407	2.41491	0.922222	0.0787685	0.0379747
0.296546	0.707324	0.768521	0.605773	1.19544	-0.437332	-0.370919	-0.273002	0.190833	-0.901913	1.37721	0.776848	0.322964	0.710017	-0.324457	0.442529	-0.283544	-0.813972	-0.488084	P25398	40S ribosomal protein S12 OS=Homo sapiens OX=9606 GN=RPS12 PE=1 SV=3	RPS12	>sp|P25398|RS12_HUMAN 40S ribosomal protein S12 OS=Homo sapiens OX=9606 GN=RPS12 PE=1 SV=3	PD/HC	4.96321	1.08841e-05	0.000411215	-1.07717	0.0222222	0.0283616	0
-0.244561	-0.871118	-0.577532	-0.841006	-0.695753	0.423159	0.347346	0.7791	-0.258623	1.14987	-0.507086	-0.203066	-1.91311	-0.472227	0.379356	0.981494	0.332186	0.285129	0.458178	A0A140T9S5	VWA7 OS=Homo sapiens OX=9606 GN=VWA7 PE=1 SV=1	VWA7	>tr|A0A140T9S5|A0A140T9S5_HUMAN VWA7 OS=Homo sapiens OX=9606 GN=VWA7 PE=1 SV=1	PD/HC	4.58978	2.57173e-05	0.000591304	1.19055	0.977778	0.0298679	0
-0.95206	-0.584652	-1.21391	-0.726753	-0.62477	0.7942	0.290879	1.1065	0.112241	0.633396	-1.38049	-0.735527	-0.688909	0.178732	-0.0279988	1.46651	0.627689	-0.181269	0.174533	P46940	Ras GTPase-activating-like protein IQGAP1 OS=Homo sapiens OX=9606 GN=IQGAP1 PE=1 SV=1	IQGAP1	>sp|P46940|IQGA1_HUMAN Ras GTPase-activating-like protein IQGAP1 OS=Homo sapiens OX=9606 GN=IQGAP1 PE=1 SV=1	PD/HC	4.47551	3.34572e-05	0.000615385	1.24726	0.944444	0.0592459	0.0454545
-0.338343	0.932628	0.10406	0.55969	2.16073	-2.00584	-1.9415	-1.72489	-0.89827	-0.97688	1.16155	2.47224	1.30318	0.313218	0.729806	0.295218	-3.3632	-2.59732	-3.97842	Q96LL9	DnaJ homolog subfamily C member 30 OS=Homo sapiens OX=9606 GN=DNAJC30 PE=1 SV=3	DNAJC30	>sp|Q96LL9|DJC30_HUMAN DnaJ homolog subfamily C member 30 OS=Homo sapiens OX=9606 GN=DNAJC30 PE=1 SV=3	PD/HC	3.52042	0.000301706	0.00062069	-2.60935	0.0888889	0.0714066	0.0289855
-0.630161	-1.20827	-0.55322	-0.167262	-1.18621	1.78282	0.0510967	0.943506	1.05713	1.0878	-2.03998	-0.202387	-1.56119	0.0868118	-0.446137	1.40385	1.16522	-0.0808056	1.77755	Q9BUP0	EF-hand domain-containing protein D1 OS=Homo sapiens OX=9606 GN=EFHD1 PE=1 SV=1	EFHD1	>sp|Q9BUP0|EFHD1_HUMAN EF-hand domain-containing protein D1 OS=Homo sapiens OX=9606 GN=EFHD1 PE=1 SV=1	PD/HC	3.9272	0.000118249	0.000644068	1.7033	0.911111	0.075026	0.0340909
-1.54495	-1.9512	-2.66061	-1.55775	0.15893	1.48933	0.552298	0.819054	0.368809	-0.0157988	-1.36591	-1.39394	-2.20314	0.648877	-0.45514	0.10062	1.90969	1.01717	0.625216	P16403	Histone H1.2 OS=Homo sapiens OX=9606 GN=HIST1H1C PE=1 SV=2	HIST1H1C	>sp|P16403|H12_HUMAN Histone H1.2 OS=Homo sapiens OX=9606 GN=HIST1H1C PE=1 SV=2	PD/HC	3.73922	0.000182297	0.000739496	1.95998	0.855556	0.0971919	0.0862944
0.136279	1.25503	0.72287	1.18908	1.84191	0.111817	-0.953718	0.397277	0.0571699	-0.355922	1.34063	0.760505	0.939926	0.753393	0.361698	-0.159264	-0.456022	-0.292878	-0.43184	Q07065	Cytoskeleton-associated protein 4 OS=Homo sapiens OX=9606 GN=CKAP4 PE=1 SV=2	CKAP4	>sp|Q07065|CKAP4_HUMAN Cytoskeleton-associated protein 4 OS=Homo sapiens OX=9606 GN=CKAP4 PE=1 SV=2	PD/HC	4.5453	2.84902e-05	0.000741935	-1.16546	0.0888889	0.0644591	0.0283688
0.45203	1.39651	1.99279	1.12204	2.77611	-1.34039	-1.42613	-2.37123	-2.07954	-1.38269	-0.971277	-0.195191	0.977484	1.69786	-1.41321	-1.67722	-0.618776	0.541451	0.149317	172	HBA_HUMAN	HBA	>gi|172| HBA_HUMAN	PD/HC	3.60926	0.000245889	0.000747967	-2.18944	0.0555556	0.0487189	0.0120482
0.731753	0.798427	0.20665	0.600447	0.669479	-2.51874	-2.72802	-2.64329	0.213937	-2.41775	-0.368213	0.412592	-0.0974046	0.102345	-0.709206	-0.69096	-1.97143	-0.777021	-0.686511	Q5T7N3	KN motif and ankyrin repeat domain-containing protein 4 OS=Homo sapiens OX=9606 GN=KANK4 PE=2 SV=1	KANK4	>sp|Q5T7N3|KANK4_HUMAN KN motif and ankyrin repeat domain-containing protein 4 OS=Homo sapiens OX=9606 GN=KANK4 PE=2 SV=1	PD/HC	3.79743	0.00015943	0.000754098	-1.83246	0.0555556	0.0565827	0.0123457
-0.79715	-1.06171	-3.02328	-1.9969	-0.483371	1.30065	0.384884	1.67829	0.568947	1.85957	0.413204	-0.500596	-0.884288	-1.88715	-0.855667	1.24037	1.55366	0.341845	0.530068	Q13137	Calcium-binding and coiled-coil domain-containing protein 2 OS=Homo sapiens OX=9606 GN=CALCOCO2 PE=1 SV=1	CALCOCO2	>sp|Q13137|CACO2_HUMAN Calcium-binding and coiled-coil domain-containing protein 2 OS=Homo sapiens OX=9606 GN=CALCOCO2 PE=1 SV=1	PD/HC	3.70399	0.000197703	0.000760331	1.99595	0.933333	0.057896	0.0625
0.136253	0.425229	0.330857	-0.0247284	0.743297	-1.38102	-1.46561	-1.57533	-0.300212	-1.95336	-4.24e-05	-0.322491	0.271185	0.0226396	-0.501372	-0.761163	-0.509064	-0.611328	-1.02336	S4R369	39S ribosomal protein L37, mitochondrial OS=Homo sapiens OX=9606 GN=MRPL37 PE=1 SV=1	MRPL37	>tr|S4R369|S4R369_HUMAN 39S ribosomal protein L37, mitochondrial OS=Homo sapiens OX=9606 GN=MRPL37 PE=1 SV=1	PD/HC	4.53006	2.95081e-05	0.000766667	-1.18398	0.0777778	0.059232	0.00892857
0.727603	0.650296	0.418071	0.578085	1.20583	-0.795287	-0.951341	0.0730834	0.139026	-2.16422	0.791453	1.49462	0.82581	1.33547	0.273816	0.327871	-1.26032	-1.42516	-0.552065	Q8NFT8	Delta and Notch-like epidermal growth factor-related receptor OS=Homo sapiens OX=9606 GN=DNER PE=1 SV=1	DNER	>sp|Q8NFT8|DNER_HUMAN Delta and Notch-like epidermal growth factor-related receptor OS=Homo sapiens OX=9606 GN=DNER PE=1 SV=1	PD/HC	3.98261	0.000104086	0.0008	-1.52537	0.144444	0.089002	0.0730769
0.763752	0.99311	1.51497	0.289347	1.54229	-0.231677	-1.29024	-0.0379296	0.152315	-0.452495	1.48639	1.92177	1.13185	0.357546	1.07133	-0.435257	-0.216364	-0.77603	-0.732897	Q9NWZ5	Uridine-cytidine kinase-like 1 OS=Homo sapiens OX=9606 GN=UCKL1 PE=1 SV=2	UCKL1	>sp|Q9NWZ5|UCKL1_HUMAN Uridine-cytidine kinase-like 1 OS=Homo sapiens OX=9606 GN=UCKL1 PE=1 SV=2	PD/HC	4.04903	8.9324e-05	0.000913386	-1.40615	0.0777778	0.070128	0.00952381
0.0857711	0.772145	0.568842	1.25239	1.5134	-0.337694	-1.12936	-0.279701	-0.249435	-1.76545	0.0516311	1.90907	0.260224	1.39951	-0.259847	0.461547	-1.2504	-0.846722	-0.767246	P47914	60S ribosomal protein L29 OS=Homo sapiens OX=9606 GN=RPL29 PE=1 SV=2	RPL29	>sp|P47914|RL29_HUMAN 60S ribosomal protein L29 OS=Homo sapiens OX=9606 GN=RPL29 PE=1 SV=2	PD/HC	3.9613	0.000109321	0.000920635	-1.51054	0.0666667	0.0587238	0.011236
1.20681	1.19895	0.766049	1.02569	0.346985	-0.156275	-0.068829	-0.204868	-0.509173	0.111785	0.610004	0.468094	1.16196	0.292342	-0.262632	0.323668	0.0565587	-0.0963091	-0.172579	A0A1B0GTJ7	Adenylosuccinate lyase OS=Homo sapiens OX=9606 GN=ADSL PE=1 SV=1	ADSL	>tr|A0A1B0GTJ7|A0A1B0GTJ7_HUMAN Adenylosuccinate lyase OS=Homo sapiens OX=9606 GN=ADSL PE=1 SV=1	PD/HC	5.11056	7.75241e-06	0.000977099	-0.884186	0.0888889	0.0655477	0.0277778
0.322807	1.25371	0.529909	0.818669	0.79869	-0.000550645	0.0532068	-0.608824	-0.605985	0.0430692	1.27101	0.968846	1.62153	0.203773	-0.0295616	0.451275	-1.26854	-0.742128	-0.911897	O96005	Cleft lip and palate transmembrane protein 1 OS=Homo sapiens OX=9606 GN=CLPTM1 PE=1 SV=1	CLPTM1	>sp|O96005|CLPT1_HUMAN Cleft lip and palate transmembrane protein 1 OS=Homo sapiens OX=9606 GN=CLPTM1 PE=1 SV=1	PD/HC	4.19903	6.32362e-05	0.000984615	-1.22743	0.0444444	0.0469487	0
0.567041	0.340754	0.430455	0.327955	0.142707	-0.0208999	-0.631024	-1.12636	-1.22949	-0.661421	0.319254	0.430687	0.59271	0.183426	-0.26113	0.308106	-1.06169	-1.32433	-1.15531	P30043	Flavin reductase (NADPH) OS=Homo sapiens OX=9606 GN=BLVRB PE=1 SV=3	BLVRB	>sp|P30043|BLVRB_HUMAN Flavin reductase (NADPH) OS=Homo sapiens OX=9606 GN=BLVRB PE=1 SV=3	PD/HC	4.48241	3.29299e-05	0.000992248	-1.08691	0.0222222	0.0259275	0
-0.244402	0.203759	0.406384	0.954783	1.7105	-1.60936	-1.80982	-0.357251	-0.173204	-1.8673	0.535623	1.10026	0.447178	0.60332	0.330257	0.00399811	-1.94381	-0.859295	-1.60942	C9J240	Anion exchange protein OS=Homo sapiens OX=9606 GN=SLC4A10 PE=1 SV=1	SLC4A10	>tr|C9J240|C9J240_HUMAN Anion exchange protein OS=Homo sapiens OX=9606 GN=SLC4A10 PE=1 SV=1	PD/HC	3.72118	0.000190031	0.000992481	-1.62479	0.1	0.0697757	0.0268456
0.651244	0.703726	0.543895	0.163765	0.166868	-0.963796	-1.36089	0.12615	-1.38833	-0.424854	0.603747	0.676261	0.447987	0.124059	0.190979	-0.21784	-1.41373	-0.721319	-1.03456	P31323	cAMP-dependent protein kinase type II-beta regulatory subunit OS=Homo sapiens OX=9606 GN=PRKAR2B PE=1 SV=3	PRKAR2B	>sp|P31323|KAP3_HUMAN cAMP-dependent protein kinase type II-beta regulatory subunit OS=Homo sapiens OX=9606 GN=PRKAR2B PE=1 SV=3	PD/HC	4.30067	5.00418e-05	0.001	-1.17432	0.0333333	0.0373915	0
0.890303	1.06504	0.465299	0.989204	1.81856	-0.200681	-1.57394	-0.0732978	0.43596	-0.831243	0.646083	1.18143	0.20211	0.838543	0.318019	-0.535971	-0.597663	-0.114821	-0.424643	P25098	Beta-adrenergic receptor kinase 1 OS=Homo sapiens OX=9606 GN=GRK2 PE=1 SV=2	GRK2	>sp|P25098|ARBK1_HUMAN Beta-adrenergic receptor kinase 1 OS=Homo sapiens OX=9606 GN=GRK2 PE=1 SV=2	PD/HC	4.12776	7.45151e-05	0.001	-1.25945	0.0888889	0.0635219	0.0296296
-0.0842408	-0.555547	0.148713	-0.69735	-0.133869	0.867019	0.250775	0.735012	1.02015	0.364169	-0.867802	-1.04065	-0.320356	-0.150573	0.488269	0.190927	0.576461	0.150346	0.810627	O00161	Synaptosomal-associated protein 23 OS=Homo sapiens OX=9606 GN=SNAP23 PE=1 SV=1	SNAP23	>sp|O00161|SNP23_HUMAN Synaptosomal-associated protein 23 OS=Homo sapiens OX=9606 GN=SNAP23 PE=1 SV=1	PD/HC	4.75228	1.76897e-05	0.00102941	0.956673	0.766667	0.112077	0.213311
0.438187	0.856364	1.07411	0.697167	1.11063	-0.463815	-1.03676	-0.305613	-0.38155	-1.26841	0.607274	0.910209	0.262643	-0.31453	-0.0126428	-0.21444	-1.0199	0.126763	-0.316153	J3KQ12	HCG2020143, isoform CRA_b OS=Homo sapiens OX=9606 GN=BSCL2 PE=1 SV=1	BSCL2	>tr|J3KQ12|J3KQ12_HUMAN HCG2020143, isoform CRA_b OS=Homo sapiens OX=9606 GN=BSCL2 PE=1 SV=1	PD/HC	4.2294	5.89664e-05	0.00103401	-1.11615	0.0666667	0.0660136	0.00990099
-2.00996	-1.16463	0.458505	-0.0802923	-0.735937	1.31853	1.42985	0.35395	0.397985	0.181069	-2.03918	-1.10481	-1.13015	0.325118	0.0433253	1.12275	0.590553	0.785987	1.24955	P40121	Macrophage-capping protein OS=Homo sapiens OX=9606 GN=CAPG PE=1 SV=2	CAPG	>sp|P40121|CAPG_HUMAN Macrophage-capping protein OS=Homo sapiens OX=9606 GN=CAPG PE=1 SV=2	PD/HC	3.70549	0.00019702	0.00103597	1.57861	0.922222	0.0650543	0.0441176
0.227336	1.24053	0.294017	0.404374	-0.168375	-0.743971	-0.03406	-0.912902	-1.19925	-0.565281	0.910277	0.71257	1.24875	-0.314563	-0.580651	-0.26012	-1.03923	-0.596715	-0.447332	Q13574	Diacylglycerol kinase zeta OS=Homo sapiens OX=9606 GN=DGKZ PE=1 SV=3	DGKZ	>sp|Q13574|DGKZ_HUMAN Diacylglycerol kinase zeta OS=Homo sapiens OX=9606 GN=DGKZ PE=1 SV=3	PD/HC	4.27993	5.24892e-05	0.00103704	-1.14405	0.0888889	0.0657429	0.028777
0.95249	0.11736	1.37764	1.62234	0.200707	-0.767423	-1.02229	-1.22421	0.272364	-2.2263	1.28594	1.58967	1.06476	-0.167099	0.493231	0.304674	-0.917523	-2.3545	-1.66739	P82663	28S ribosomal protein S25, mitochondrial OS=Homo sapiens OX=9606 GN=MRPS25 PE=1 SV=1	MRPS25	>sp|P82663|RT25_HUMAN 28S ribosomal protein S25, mitochondrial OS=Homo sapiens OX=9606 GN=MRPS25 PE=1 SV=1	PD/HC	3.49103	0.000322826	0.0010411	-1.80469	0.1	0.0685451	0.0254777
0.131864	0.668345	0.365897	0.457105	0.959744	-0.841816	-1.05306	-0.324131	-0.0821632	-0.805107	0.808935	0.804684	0.619896	-0.170055	0.0517385	0.220388	-0.902099	-0.880958	-1.0428	P07814	Bifunctional glutamate/proline--tRNA ligase OS=Homo sapiens OX=9606 GN=EPRS PE=1 SV=5	EPRS	>sp|P07814|SYEP_HUMAN Bifunctional glutamate/proline--tRNA ligase OS=Homo sapiens OX=9606 GN=EPRS PE=1 SV=5	PD/HC	4.38619	4.10967e-05	0.00104348	-1.08227	0.0444444	0.0435743	0
0.685185	1.13096	1.01664	1.38684	0.929867	-0.439033	-0.800221	-0.704069	-0.389329	-0.426278	1.15863	0.826402	1.65738	-0.0189721	0.100144	1.35209	-1.34004	-1.37439	-1.402	G3XAN8	Mitochondrial import inner membrane translocase subunit Tim8 B OS=Homo sapiens OX=9606 GN=TIMM8B PE=1 SV=1	TIMM8B	>tr|G3XAN8|G3XAN8_HUMAN Mitochondrial import inner membrane translocase subunit Tim8 B OS=Homo sapiens OX=9606 GN=TIMM8B PE=1 SV=1	PD/HC	3.78957	0.000162342	0.00104478	-1.51708	0.1	0.0747814	0.0275862
0.908794	1.43521	1.12584	0.343609	1.55155	-0.668273	-1.02672	-1.95611	0.230756	-2.44056	-0.197006	1.66863	-0.114866	0.451542	0.131146	-0.287666	-0.806552	-0.788028	-0.871989	Q9Y3D3	28S ribosomal protein S16, mitochondrial OS=Homo sapiens OX=9606 GN=MRPS16 PE=1 SV=1	MRPS16	>sp|Q9Y3D3|RT16_HUMAN 28S ribosomal protein S16, mitochondrial OS=Homo sapiens OX=9606 GN=MRPS16 PE=1 SV=1	PD/HC	3.59983	0.000251285	0.00104828	-1.64543	0.0555556	0.0485801	0.0126582
2.20257	0.786343	2.06368	2.31914	1.41399	-0.913955	-0.907305	-0.592546	-1.04753	-2.886	0.505968	-1.3576	1.8943	1.79475	-0.387901	-1.58866	-1.72548	1.08256	-0.248878	P02647	Apolipoprotein A-I OS=Homo sapiens OX=9606 GN=APOA1 PE=1 SV=1	APOA1	>sp|P02647|APOA1_HUMAN Apolipoprotein A-I OS=Homo sapiens OX=9606 GN=APOA1 PE=1 SV=1	PD/HC	3.36189	0.000434625	0.00105109	-2.21303	0.1	0.0804606	0.0232558
-2.00748	-1.80497	-2.05963	-1.62368	-0.749471	0.173337	-0.334786	0.616882	-1.24261	1.00014	-1.0571	-1.74716	-1.2189	-0.878872	1.06605	-0.567337	-0.973093	0.83446	-0.123046	Q9UMF0	Intercellular adhesion molecule 5 OS=Homo sapiens OX=9606 GN=ICAM5 PE=1 SV=3	ICAM5	>sp|Q9UMF0|ICAM5_HUMAN Intercellular adhesion molecule 5 OS=Homo sapiens OX=9606 GN=ICAM5 PE=1 SV=3	PD/HC	3.72595	0.000187953	0.00105556	1.50581	0.844444	0.0882567	0.092437
-0.586251	-1.46054	0.416723	-0.0569976	0.664898	0.237258	1.1186	1.40097	-0.158507	0.691889	-1.29203	-0.703459	-0.903088	-0.416137	1.27008	0.769987	1.54274	1.63738	1.1569	Q504Y0	Zinc transporter ZIP12 OS=Homo sapiens OX=9606 GN=SLC39A12 PE=2 SV=3	SLC39A12	>sp|Q504Y0|S39AC_HUMAN Zinc transporter ZIP12 OS=Homo sapiens OX=9606 GN=SLC39A12 PE=2 SV=3	PD/HC	3.82067	0.000151122	0.00105714	1.44861	0.922222	0.0646002	0.0375
-1.05607	-0.737264	-2.59886	-0.933893	-0.494606	0.261155	1.19825	-0.0914522	1.964	0.544063	-0.565521	-0.493501	-2.28724	-0.243175	-0.0561412	-0.524573	0.663124	1.09966	1.43455	O60216	Double-strand-break repair protein rad21 homolog OS=Homo sapiens OX=9606 GN=RAD21 PE=1 SV=2	RAD21	>sp|O60216|RAD21_HUMAN Double-strand-break repair protein rad21 homolog OS=Homo sapiens OX=9606 GN=RAD21 PE=1 SV=2	PD/HC	3.58389	0.000260681	0.00106294	1.69483	0.933333	0.0574331	0.0491803
-0.368546	0.64683	0.425505	1.09147	0.525584	-1.75532	-1.79038	-1.0312	-1.17877	-0.67271	1.00679	0.534017	-0.339218	0.439894	-1.11008	-2.26477	-0.27766	-0.228787	0.132252	D6RJG0	Cadherin-10 OS=Homo sapiens OX=9606 GN=CDH10 PE=1 SV=1	CDH10	>tr|D6RJG0|D6RJG0_HUMAN Cadherin-10 OS=Homo sapiens OX=9606 GN=CDH10 PE=1 SV=1	PD/HC	3.78404	0.000164421	0.00107042	-1.458	0.177778	0.0960743	0.099723
-2.70217	4.45217	2.13117	2.91995	3.88506	-0.708868	-2.15535	0.493877	-0.444732	-0.452451	-0.267037	4.66171	3.85778	3.88741	-1.44335	-0.945615	-1.53803	0.744811	-2.55973	P29762	Cellular retinoic acid-binding protein 1 OS=Homo sapiens OX=9606 GN=CRABP1 PE=1 SV=2	CRABP1	>sp|P29762|RABP1_HUMAN Cellular retinoic acid-binding protein 1 OS=Homo sapiens OX=9606 GN=CRABP1 PE=1 SV=2	PD/HC	3.03731	0.000917677	0.00107383	-3.43717	0.133333	0.105278	0.0647773
-1.1417	0.583315	0.450264	0.399534	1.30526	-1.94008	-1.56185	-1.73944	0.0639303	-1.98951	0.0616281	-0.242964	1.2316	1.21227	-1.03558	-0.718781	-1.68789	-0.664481	-0.522408	A0A0C4DFL7	Lanosterol 14-alpha demethylase OS=Homo sapiens OX=9606 GN=CYP51A1 PE=1 SV=1	CYP51A1	>tr|A0A0C4DFL7|A0A0C4DFL7_HUMAN Lanosterol 14-alpha demethylase OS=Homo sapiens OX=9606 GN=CYP51A1 PE=1 SV=1	PD/HC	3.66231	0.000217614	0.00107801	-1.60841	0.2	0.106799	0.150588
1.00888	1.4949	0.626283	0.780684	0.128611	-0.0108652	-0.486467	-1.2713	-1.13283	-0.232701	0.622606	0.473912	0.99249	-0.597763	-0.447248	-0.0201659	-1.00103	-0.51953	-1.12868	Q92604	Acyl-CoA:lysophosphatidylglycerol acyltransferase 1 OS=Homo sapiens OX=9606 GN=LPGAT1 PE=1 SV=1	LPGAT1	>sp|Q92604|LGAT1_HUMAN Acyl-CoA:lysophosphatidylglycerol acyltransferase 1 OS=Homo sapiens OX=9606 GN=LPGAT1 PE=1 SV=1	PD/HC	4.00361	9.91728e-05	0.00108108	-1.23959	0.188889	0.103425	0.131443
-0.884655	-0.952891	-0.115363	-0.957046	0.0760938	0.438326	-0.128265	0.914197	-0.623159	0.780184	-1.20358	-1.32782	-1.29026	-0.682891	0.355497	-0.0735188	0.848658	0.480381	0.609145	P27105	Erythrocyte band 7 integral membrane protein OS=Homo sapiens OX=9606 GN=STOM PE=1 SV=3	STOM	>sp|P27105|STOM_HUMAN Erythrocyte band 7 integral membrane protein OS=Homo sapiens OX=9606 GN=STOM PE=1 SV=3	PD/HC	4.10298	7.88895e-05	0.00109333	1.17552	0.888889	0.0777718	0.0514706
1.27956	1.40289	1.34604	1.09798	2.05511	-0.462678	-0.240358	-0.310338	0.617865	-1.13404	0.875193	1.62874	0.334834	0.357877	0.588378	0.503937	-0.0110253	-0.323096	-0.505222	P82932	28S ribosomal protein S6, mitochondrial OS=Homo sapiens OX=9606 GN=MRPS6 PE=1 SV=3	MRPS6	>sp|P82932|RT06_HUMAN 28S ribosomal protein S6, mitochondrial OS=Homo sapiens OX=9606 GN=MRPS6 PE=1 SV=3	PD/HC	3.92344	0.000119279	0.00111258	-1.28079	0.155556	0.0954207	0.0902778
0.657427	0.762094	0.801126	0.751449	1.00018	-1.70269	-1.83988	-0.125815	0.350383	-1.2319	1.25637	1.43896	0.397197	-0.665183	-0.465331	-0.46918	-0.772032	-0.034582	-1.0407	Q05639	Elongation factor 1-alpha 2 OS=Homo sapiens OX=9606 GN=EEF1A2 PE=1 SV=1	EEF1A2	>sp|Q05639|EF1A2_HUMAN Elongation factor 1-alpha 2 OS=Homo sapiens OX=9606 GN=EEF1A2 PE=1 SV=1	PD/HC	3.68657	0.000205792	0.0012549	-1.44424	0.0555556	0.0593097	0.0117647
0.0438948	1.49903	0.942745	0.806481	1.82021	-0.879118	-0.543648	-0.738365	0.593913	-0.838296	0.947618	0.653402	1.42606	0.158577	0.260175	0.185949	-0.628105	-0.13297	-1.04104	Q96CU9	FAD-dependent oxidoreductase domain-containing protein 1 OS=Homo sapiens OX=9606 GN=FOXRED1 PE=1 SV=2	FOXRED1	>sp|Q96CU9|FXRD1_HUMAN FAD-dependent oxidoreductase domain-containing protein 1 OS=Homo sapiens OX=9606 GN=FOXRED1 PE=1 SV=2	PD/HC	3.85549	0.00013948	0.00126316	-1.29815	0.0666667	0.0576139	0.0104167
0.492446	-0.378521	-0.181137	0.920959	0.618557	-1.34002	-1.5134	-1.86317	0.835882	-1.94946	0.787415	1.48536	0.535456	0.524354	-0.95674	-0.463175	-0.999411	-0.857712	-0.471376	O15069	NAC-alpha domain-containing protein 1 OS=Homo sapiens OX=9606 GN=NACAD PE=1 SV=3	NACAD	>sp|O15069|NACAD_HUMAN NAC-alpha domain-containing protein 1 OS=Homo sapiens OX=9606 GN=NACAD PE=1 SV=3	PD/HC	3.60045	0.000250926	0.00131646	-1.49174	0.322222	0.125476	0.513327
1.3379	0.346781	1.6981	1.03934	1.17376	-1.09217	-0.843735	-0.468883	0.417603	-0.319931	0.609393	0.791329	0.79686	0.296478	-0.793223	-0.255105	0.0326845	0.519738	0.0716627	P54687	Branched-chain-amino-acid aminotransferase, cytosolic OS=Homo sapiens OX=9606 GN=BCAT1 PE=1 SV=3	BCAT1	>sp|P54687|BCAT1_HUMAN Branched-chain-amino-acid aminotransferase, cytosolic OS=Homo sapiens OX=9606 GN=BCAT1 PE=1 SV=3	PD/HC	4.01156	9.73723e-05	0.00132468	-1.17202	0.0666667	0.0606734	0.00980392
1.6332	1.54159	3.11137	1.11703	1.4174	-1.36381	-0.978817	-1.6809	-1.10895	-1.11825	0.999503	-0.399639	-0.0722047	1.13377	-1.16817	0.732733	0.491815	0.253141	-0.988346	158	CAH1_HUMAN	CAH1	>gi|158| CAH1_HUMAN	PD/HC	3.35496	0.000441611	0.00132484	-1.85763	0.0666667	0.0573446	0.01
-0.438331	-0.379027	-0.432316	-0.0839284	-0.377873	0.256162	0.41455	0.436993	0.325864	0.572467	-1.30027	-0.63501	-0.614022	-0.104317	0.442165	-0.0431484	0.0524734	0.585538	0.296904	O94952	F-box only protein 21 OS=Homo sapiens OX=9606 GN=FBXO21 PE=2 SV=2	FBXO21	>sp|O94952|FBX21_HUMAN F-box only protein 21 OS=Homo sapiens OX=9606 GN=FBXO21 PE=2 SV=2	PD/HC	4.9949	1.01181e-05	0.00133333	0.819008	0.766667	0.109057	0.224417
-0.147568	0.286252	0.538702	0.540064	1.18929	-0.455361	-0.532676	-0.789341	0.234326	-1.33409	0.589113	1.10063	0.508564	-0.198306	-0.407533	-0.271749	-0.77138	-1.76848	-1.53891	H7C2W9	60S ribosomal protein L31 (Fragment) OS=Homo sapiens OX=9606 GN=RPL31 PE=1 SV=1	RPL31	>tr|H7C2W9|H7C2W9_HUMAN 60S ribosomal protein L31 (Fragment) OS=Homo sapiens OX=9606 GN=RPL31 PE=1 SV=1	PD/HC	3.87696	0.000132752	0.00134194	-1.25316	0.155556	0.0935629	0.0915493
-1.16411	0.199688	-1.22505	-0.644272	-1.34338	2.8457	1.36819	0.900728	-0.256759	0.804511	-1.22052	-2.27721	-0.244881	-0.238477	0.040191	2.98334	1.87917	-0.179214	0.288437	P08571	Monocyte differentiation antigen CD14 OS=Homo sapiens OX=9606 GN=CD14 PE=1 SV=2	CD14	>sp|P08571|CD14_HUMAN Monocyte differentiation antigen CD14 OS=Homo sapiens OX=9606 GN=CD14 PE=1 SV=2	PD/HC	3.29164	0.000510929	0.00135849	1.9739	0.955556	0.0493513	0
1.31766	0.608903	0.641292	1.86809	0.17627	-0.206576	-1.08474	0.544073	-0.553843	-0.858301	0.958727	0.332992	1.06596	-0.610769	-0.908577	-1.283	-1.16915	-0.600487	-0.435758	Q96HD1	Cysteine-rich with EGF-like domain protein 1 OS=Homo sapiens OX=9606 GN=CRELD1 PE=1 SV=3	CRELD1	>sp|Q96HD1|CREL1_HUMAN Cysteine-rich with EGF-like domain protein 1 OS=Homo sapiens OX=9606 GN=CRELD1 PE=1 SV=3	PD/HC	3.69531	0.000201692	0.00147239	-1.36221	0.255556	0.119266	0.266867
-0.639773	-0.597474	0.15094	-1.75443	-1.08281	1.37318	0.264209	1.95468	-0.33664	1.29985	-0.172094	-1.89192	-1.32864	-1.10918	2.87091	1.94076	0.529397	-0.476203	-0.0687367	Q53TN4	Cytochrome b reductase 1 OS=Homo sapiens OX=9606 GN=CYBRD1 PE=1 SV=1	CYBRD1	>sp|Q53TN4|CYBR1_HUMAN Cytochrome b reductase 1 OS=Homo sapiens OX=9606 GN=CYBRD1 PE=1 SV=1	PD/HC	3.33274	0.000464789	0.001475	1.87129	0.933333	0.0564091	0.06
0.0251623	-0.358831	-0.436403	-0.0495375	-0.237685	0.258947	1.09788	0.9561	0.282438	0.938958	-0.538332	0.0537799	-0.138076	-0.460159	1.33283	0.483654	0.660572	0.506627	0.0476467	Q92859	Neogenin OS=Homo sapiens OX=9606 GN=NEO1 PE=1 SV=2	NEO1	>sp|Q92859|NEO1_HUMAN Neogenin OS=Homo sapiens OX=9606 GN=NEO1 PE=1 SV=2	PD/HC	4.6431	2.2746e-05	0.00148148	0.894352	0.966667	0.0374681	0
-0.772293	-0.630937	-0.0487651	0.203303	-0.306206	0.223818	0.276576	1.1963	0.071372	1.73076	-0.290127	-0.554333	-0.421335	-0.937331	0.708355	-0.0782926	0.941536	1.31649	1.65074	P15529	Membrane cofactor protein OS=Homo sapiens OX=9606 GN=CD46 PE=1 SV=3	CD46	>sp|P15529|MCP_HUMAN Membrane cofactor protein OS=Homo sapiens OX=9606 GN=CD46 PE=1 SV=3	PD/HC	3.88804	0.000129407	0.00149068	1.22132	0.977778	0.0269771	0
-0.705861	-1.15328	-0.401603	-0.0905457	-0.111807	0.454375	0.0392649	0.652101	0.788428	-0.0259082	-1.75329	-1.56965	-1.31949	-0.00509614	-0.102519	1.14241	1.1467	0.479317	0.207937	P17900	Ganglioside GM2 activator OS=Homo sapiens OX=9606 GN=GM2A PE=1 SV=4	GM2A	>sp|P17900|SAP3_HUMAN Ganglioside GM2 activator OS=Homo sapiens OX=9606 GN=GM2A PE=1 SV=4	PD/HC	3.80867	0.000155355	0.0015122	1.26828	0.888889	0.073539	0.0569106
0.610406	0.977741	1.044	0.975236	0.704064	-0.636941	-0.140919	-0.781395	0.478346	-1.3143	0.135545	0.389859	0.498017	0.549123	-0.323069	-0.214827	-0.209089	-0.121721	-0.156911	Q8WVY7	Ubiquitin-like domain-containing CTD phosphatase 1 OS=Homo sapiens OX=9606 GN=UBLCP1 PE=1 SV=2	UBLCP1	>sp|Q8WVY7|UBCP1_HUMAN Ubiquitin-like domain-containing CTD phosphatase 1 OS=Homo sapiens OX=9606 GN=UBLCP1 PE=1 SV=2	PD/HC	4.2719	5.34685e-05	0.0016	-0.995859	0.0888889	0.0696922	0.0336134
0.142847	0.983374	0.33856	1.2877	0.841147	-1.56193	-1.17256	0.646634	-1.45654	-0.543514	1.00528	0.646234	0.579607	1.1365	1.12041	-0.899301	-1.00714	-0.873369	-0.980525	O75899	Gamma-aminobutyric acid type B receptor subunit 2 OS=Homo sapiens OX=9606 GN=GABBR2 PE=1 SV=1	GABBR2	>sp|O75899|GABR2_HUMAN Gamma-aminobutyric acid type B receptor subunit 2 OS=Homo sapiens OX=9606 GN=GABBR2 PE=1 SV=1	PD/HC	3.56555	0.000271927	0.00161446	-1.44626	0.111111	0.0866935	0.03125
-0.158241	-0.431813	-0.508967	-0.645526	-0.238788	0.597704	1.10101	0.70115	0.377865	0.197935	-1.3055	-0.174011	-0.454509	0.571185	0.718263	0.617397	0.7449	0.225593	0.701165	O14773	Tripeptidyl-peptidase 1 OS=Homo sapiens OX=9606 GN=TPP1 PE=1 SV=2	TPP1	>sp|O14773|TPP1_HUMAN Tripeptidyl-peptidase 1 OS=Homo sapiens OX=9606 GN=TPP1 PE=1 SV=2	PD/HC	4.29539	5.06535e-05	0.00162353	0.970095	0.933333	0.0601221	0.046875
0.162498	0.137798	-1.63598	-1.17515	-2.842	2.32499	1.35829	5.19981	0.87877	1.15309	-1.47491	-2.05426	-0.0365003	0.100633	2.68246	3.6757	4.15732	-0.681491	-0.856321	P02671	Fibrinogen alpha chain OS=Homo sapiens OX=9606 GN=FGA PE=1 SV=2	FGA	>sp|P02671|FIBA_HUMAN Fibrinogen alpha chain OS=Homo sapiens OX=9606 GN=FGA PE=1 SV=2	PD/HC	2.9672	0.00107846	0.00162874	2.96903	0.911111	0.0686962	0.0337079
-0.968615	-0.836019	-0.744367	-0.728859	-0.466202	1.4478	0.00963716	0.613945	0.292496	0.510143	-1.26891	-0.5203	-0.612915	0.422964	-0.34882	0.0503132	1.03465	0.609132	0.86834	Q09666	Neuroblast differentiation-associated protein AHNAK OS=Homo sapiens OX=9606 GN=AHNAK PE=1 SV=2	AHNAK	>sp|Q09666|AHNK_HUMAN Neuroblast differentiation-associated protein AHNAK OS=Homo sapiens OX=9606 GN=AHNAK PE=1 SV=2	PD/HC	3.92537	0.000118749	0.00163314	1.14468	0.911111	0.0724172	0.0361446
0.125134	1.69596	0.802053	1.05694	1.31371	-0.507721	-1.42748	-0.437617	-0.0603259	-1.45199	0.294307	-0.132049	0.896295	0.683415	-0.431728	0.0100339	0.00287402	-0.404063	-0.16437	Q96GC5	39S ribosomal protein L48, mitochondrial OS=Homo sapiens OX=9606 GN=MRPL48 PE=1 SV=2	MRPL48	>sp|Q96GC5|RM48_HUMAN 39S ribosomal protein L48, mitochondrial OS=Homo sapiens OX=9606 GN=MRPL48 PE=1 SV=2	PD/HC	3.78729	0.000163198	0.00164286	-1.23566	0.0333333	0.0372327	0
-0.520608	1.31139	0.380988	0.767298	1.54625	-1.99283	-0.982314	-1.60697	0.0901224	-1.66515	-0.564258	1.83316	0.136977	1.19696	-1.33818	-0.509069	-1.26543	0.525145	-1.09059	Q7L311	Armadillo repeat-containing X-linked protein 2 OS=Homo sapiens OX=9606 GN=ARMCX2 PE=2 SV=1	ARMCX2	>sp|Q7L311|ARMX2_HUMAN Armadillo repeat-containing X-linked protein 2 OS=Homo sapiens OX=9606 GN=ARMCX2 PE=2 SV=1	PD/HC	3.33634	0.000460955	0.00174011	-1.65999	0.133333	0.0844138	0.063745
-0.26816	-0.546415	0.0172693	-0.254253	0.258194	0.667077	0.431092	1.19631	0.535178	-0.00451931	-0.328982	-0.487924	-0.618489	-0.132035	0.858448	0.621313	1.11995	0.0988708	0.657768	P11387	DNA topoisomerase 1 OS=Homo sapiens OX=9606 GN=TOP1 PE=1 SV=2	TOP1	>sp|P11387|TOP1_HUMAN DNA topoisomerase 1 OS=Homo sapiens OX=9606 GN=TOP1 PE=1 SV=2	PD/HC	4.51457	3.05793e-05	0.00175	0.880459	0.966667	0.0347417	0
0.296504	0.68215	0.0393757	0.192291	0.995774	-1.31397	-1.04819	-0.851797	-0.10891	-1.68232	0.394322	0.538166	0.425555	-0.28516	0.187554	-0.444657	-0.403494	-0.677721	-1.23065	Q9BYD6	39S ribosomal protein L1, mitochondrial OS=Homo sapiens OX=9606 GN=MRPL1 PE=1 SV=2	MRPL1	>sp|Q9BYD6|RM01_HUMAN 39S ribosomal protein L1, mitochondrial OS=Homo sapiens OX=9606 GN=MRPL1 PE=1 SV=2	PD/HC	3.92222	0.000119615	0.00175723	-1.12175	0.111111	0.0699493	0.031746
-0.918522	-1.74034	-0.413567	0.311579	-0.24685	0.790718	1.03738	0.609697	0.480979	0.229908	-1.55726	-1.16641	-1.29405	0.689551	-0.0337471	1.08764	1.21864	0.512988	0.620347	P17931	Galectin-3 OS=Homo sapiens OX=9606 GN=LGALS3 PE=1 SV=5	LGALS3	>sp|P17931|LEG3_HUMAN Galectin-3 OS=Homo sapiens OX=9606 GN=LGALS3 PE=1 SV=5	PD/HC	3.58671	0.000258995	0.00176	1.35944	0.911111	0.0684574	0.0322581
0.986179	0.485285	1.34893	0.879344	0.443254	0.216034	-1.22341	-1.31641	0.0960074	-1.84369	0.713974	1.14446	0.0921989	0.0952625	-0.107638	0.275596	-1.17159	-0.607885	-0.658918	H7C426	E3 ubiquitin-protein ligase RNF181 (Fragment) OS=Homo sapiens OX=9606 GN=RNF181 PE=1 SV=1	RNF181	>tr|H7C426|H7C426_HUMAN E3 ubiquitin-protein ligase RNF181 (Fragment) OS=Homo sapiens OX=9606 GN=RNF181 PE=1 SV=1	PD/HC	3.64019	0.000228988	0.00176744	-1.32184	0.0666667	0.0555088	0.0111111
0.356873	0.95858	-0.751903	0.940633	1.41087	-0.456685	-1.25523	-0.181564	-0.320209	-0.750379	0.669102	1.12921	0.850393	0.290687	0.129002	-0.461763	-1.32555	-0.391881	-0.51334	Q9BQ70	Transcription factor 25 OS=Homo sapiens OX=9606 GN=TCF25 PE=1 SV=1	TCF25	>sp|Q9BQ70|TCF25_HUMAN Transcription factor 25 OS=Homo sapiens OX=9606 GN=TCF25 PE=1 SV=1	PD/HC	3.78627	0.000163581	0.00177011	-1.20325	0.1	0.082828	0.0273973
0.905194	8.15913	0.24635	2.88408	2.78675	0.42097	0.867222	-1.11658	-0.591063	-0.345204	8.0174	3.31412	0.186519	5.67865	-0.762564	0.624794	-1.60744	-1.31857	0.961473	P69891	Hemoglobin subunit gamma-1 OS=Homo sapiens OX=9606 GN=HBG1 PE=1 SV=2	HBG1	>sp|P69891|HBG1_HUMAN Hemoglobin subunit gamma-1 OS=Homo sapiens OX=9606 GN=HBG1 PE=1 SV=2	PD/HC	2.82529	0.00149523	0.00177778	-3.86205	0.1	0.0712515	0.0246914
0.801564	-0.0161121	-0.0134128	0.874444	0.761545	-1.08336	-1.39509	-0.452263	-0.405079	-0.422417	-0.198317	0.489843	0.304506	0.776718	-0.169269	0.2464	-0.962191	-0.760665	-1.42743	Q8NBN7	Retinol dehydrogenase 13 OS=Homo sapiens OX=9606 GN=RDH13 PE=1 SV=2	RDH13	>sp|Q8NBN7|RDH13_HUMAN Retinol dehydrogenase 13 OS=Homo sapiens OX=9606 GN=RDH13 PE=1 SV=2	PD/HC	3.91127	0.000122668	0.00178771	-1.10322	0.0444444	0.0478662	0
-1.24373	-2.26347	-0.132806	-2.01424	-0.160629	1.0279	0.898117	1.18665	-0.0251724	0.723205	-0.621327	-1.02246	-0.124258	-1.58801	0.446425	-1.00552	2.58043	0.565361	0.486412	Q9BQI7	PH and SEC7 domain-containing protein 2 OS=Homo sapiens OX=9606 GN=PSD2 PE=2 SV=3	PSD2	>sp|Q9BQI7|PSD2_HUMAN PH and SEC7 domain-containing protein 2 OS=Homo sapiens OX=9606 GN=PSD2 PE=2 SV=3	PD/HC	3.28605	0.000517546	0.00179775	1.70737	0.933333	0.0535125	0.0508475
-0.44778	-1.41739	-0.377633	0.881447	-0.600119	1.06646	1.61032	2.77186	0.259301	1.77717	-0.426978	0.265656	-0.13128	-1.68015	0.53986	0.332028	1.3161	0.312642	1.53681	P06307	Cholecystokinin OS=Homo sapiens OX=9606 GN=CCK PE=1 SV=1	CCK	>sp|P06307|CCKN_HUMAN Cholecystokinin OS=Homo sapiens OX=9606 GN=CCK PE=1 SV=1	PD/HC	3.34824	0.000448496	0.00182222	1.58939	0.8	0.106701	0.157216
-0.738013	-1.21181	-1.04631	-0.100935	0.0601057	0.662526	0.876664	0.0766342	-0.221083	0.392013	-1.15624	-0.710313	-0.829719	-0.207	-0.264703	1.05007	0.902358	0.0470534	0.883571	F5GZ78	Paxillin OS=Homo sapiens OX=9606 GN=PXN PE=1 SV=1	PXN	>tr|F5GZ78|F5GZ78_HUMAN Paxillin OS=Homo sapiens OX=9606 GN=PXN PE=1 SV=1	PD/HC	3.89311	0.000127906	0.00185635	1.10054	0.933333	0.0593242	0.05
-0.867405	-0.899334	-0.376437	-0.77873	0.15298	0.435461	0.207348	0.109763	0.267945	0.0112761	-0.709032	-0.334286	-1.00354	-0.404138	-0.000351259	0.315068	0.524347	-0.0838202	0.347064	Q13464	Rho-associated protein kinase 1 OS=Homo sapiens OX=9606 GN=ROCK1 PE=1 SV=1	ROCK1	>sp|Q13464|ROCK1_HUMAN Rho-associated protein kinase 1 OS=Homo sapiens OX=9606 GN=ROCK1 PE=1 SV=1	PD/HC	4.76328	1.72472e-05	0.00185946	0.793402	0.955556	0.048464	0
-0.363245	-0.206978	-0.0820451	-0.330583	-0.0204649	0.411771	0.197599	0.910092	0.199831	0.510933	-0.377079	-0.762068	-0.118269	-0.123991	0.428871	0.195136	0.251314	0.832836	0.772033	Q96CN7	Isochorismatase domain-containing protein 1 OS=Homo sapiens OX=9606 GN=ISOC1 PE=1 SV=3	ISOC1	>sp|Q96CN7|ISOC1_HUMAN Isochorismatase domain-containing protein 1 OS=Homo sapiens OX=9606 GN=ISOC1 PE=1 SV=3	PD/HC	5.08217	8.27625e-06	0.00186813	0.736011	1	0	0
0.000336999	0.923656	0.511283	0.765529	1.65227	-0.959512	-1.0395	-0.313402	0.100285	-0.524288	1.03619	0.216128	1.0048	0.349152	-0.169374	0.716504	-0.871423	-0.837763	-0.539071	Q9UIQ6	Leucyl-cystinyl aminopeptidase OS=Homo sapiens OX=9606 GN=LNPEP PE=1 SV=3	LNPEP	>sp|Q9UIQ6|LCAP_HUMAN Leucyl-cystinyl aminopeptidase OS=Homo sapiens OX=9606 GN=LNPEP PE=1 SV=3	PD/HC	3.75866	0.000174316	0.00186957	-1.16146	0.0555556	0.0526852	0.0125
-1.02806	-0.983249	-0.948209	-0.600797	0.401144	1.40632	0.148905	0.681326	0.393028	0.41976	-1.08138	-2.11802	-0.606943	0.510651	0.0869304	0.150992	0.686284	1.25265	1.11408	Q8N4P3	Guanosine-3',5'-bis(diphosphate) 3'-pyrophosphohydrolase MESH1 OS=Homo sapiens OX=9606 GN=HDDC3 PE=1 SV=3	HDDC3	>sp|Q8N4P3|MESH1_HUMAN Guanosine-3',5'-bis(diphosphate) 3'-pyrophosphohydrolase MESH1 OS=Homo sapiens OX=9606 GN=HDDC3 PE=1 SV=3	PD/HC	3.52222	0.000300455	0.00187978	1.35123	0.9	0.07673	0.0291262
-0.115049	-0.448007	-0.113376	-0.959728	0.114932	0.764484	0.268814	0.588848	0.211813	0.0491091	-0.971248	-0.558023	-0.833089	-0.00217737	0.472451	0.234545	0.903605	0.348889	0.726916	P22234	Multifunctional protein ADE2 OS=Homo sapiens OX=9606 GN=PAICS PE=1 SV=3	PAICS	>sp|P22234|PUR6_HUMAN Multifunctional protein ADE2 OS=Homo sapiens OX=9606 GN=PAICS PE=1 SV=3	PD/HC	4.36593	4.30598e-05	0.00189247	0.888699	0.988889	0.0183737	0
-0.209571	0.029413	-0.393212	-0.519578	-0.300328	0.404172	0.218581	0.689745	0.561726	0.187954	-0.656489	-0.428573	-0.508663	0.134668	0.200607	0.0421844	0.660002	0.439522	0.557287	Q9UQE7	Structural maintenance of chromosomes protein 3 OS=Homo sapiens OX=9606 GN=SMC3 PE=1 SV=2	SMC3	>sp|Q9UQE7|SMC3_HUMAN Structural maintenance of chromosomes protein 3 OS=Homo sapiens OX=9606 GN=SMC3 PE=1 SV=2	PD/HC	5.18934	6.46638e-06	0.00189362	0.713104	0.977778	0.0285981	0
-0.508383	0.512205	0.993603	0.546696	0.882264	-1.40894	-0.648065	-0.474051	-0.0738284	-1.11973	0.328712	0.649798	0.587612	0.50144	-0.154613	0.501911	-1.10145	-0.929574	-1.26008	Q13907	Isopentenyl-diphosphate Delta-isomerase 1 OS=Homo sapiens OX=9606 GN=IDI1 PE=1 SV=2	IDI1	>sp|Q13907|IDI1_HUMAN Isopentenyl-diphosphate Delta-isomerase 1 OS=Homo sapiens OX=9606 GN=IDI1 PE=1 SV=2	PD/HC	3.73267	0.000185066	0.00190374	-1.16617	0.0888889	0.0670159	0.0300752
-0.815423	-0.682562	-0.740761	-0.622622	0.301411	0.668376	0.110435	1.00728	0.693548	0.188632	-0.704661	-0.590383	-0.891672	0.188539	0.999095	0.0306969	0.581845	0.16232	0.137159	Q03252	Lamin-B2 OS=Homo sapiens OX=9606 GN=LMNB2 PE=1 SV=4	LMNB2	>sp|Q03252|LMNB2_HUMAN Lamin-B2 OS=Homo sapiens OX=9606 GN=LMNB2 PE=1 SV=4	PD/HC	4.11479	7.67725e-05	0.00193684	0.964399	0.911111	0.0680401	0.0319149
-0.743383	-0.71776	-1.15591	-0.76537	-0.00888803	0.888808	-0.0924295	0.49035	1.41094	-0.613124	-1.06212	-0.804969	-1.20061	0.421146	0.88128	0.262194	0.460192	0.940446	0.687907	P51608	Methyl-CpG-binding protein 2 OS=Homo sapiens OX=9606 GN=MECP2 PE=1 SV=1	MECP2	>sp|P51608|MECP2_HUMAN Methyl-CpG-binding protein 2 OS=Homo sapiens OX=9606 GN=MECP2 PE=1 SV=1	PD/HC	3.66268	0.000217428	0.00194709	1.20253	0.844444	0.0895471	0.0909091
0.437479	0.90535	0.772344	0.564335	1.33449	-0.867621	-0.681729	-0.653116	0.148214	-1.21952	0.387169	0.433894	0.945145	0.178606	0.572503	0.311944	-0.327259	-1.29449	-1.24986	Q9NYK5	39S ribosomal protein L39, mitochondrial OS=Homo sapiens OX=9606 GN=MRPL39 PE=1 SV=3	MRPL39	>sp|Q9NYK5|RM39_HUMAN 39S ribosomal protein L39, mitochondrial OS=Homo sapiens OX=9606 GN=MRPL39 PE=1 SV=3	PD/HC	3.67142	0.000213096	0.00201047	-1.18818	0.0777778	0.0607954	0.00900901
-0.372112	1.84923	1.46759	-0.0404626	0.598591	-0.641719	-1.08589	0.633685	-0.482785	-0.456046	1.27579	1.3548	1.21719	0.241399	-1.02393	-1.02111	-0.59198	0.184302	-0.578384	P24530	Endothelin receptor type B OS=Homo sapiens OX=9606 GN=EDNRB PE=1 SV=1	EDNRB	>sp|P24530|EDNRB_HUMAN Endothelin receptor type B OS=Homo sapiens OX=9606 GN=EDNRB PE=1 SV=1	PD/HC	3.47122	0.000337896	0.00204167	-1.34994	0.0666667	0.0569298	0.0103093
0.563467	-3.92852	-1.11091	-1.05596	-2.40041	-0.524285	0.659673	1.11623	2.52555	0.0711939	-2.53797	-0.744418	-1.41374	-0.474336	0.575373	1.80546	1.74166	-1.44199	1.77891	P13284	Gamma-interferon-inducible lysosomal thiol reductase OS=Homo sapiens OX=9606 GN=IFI30 PE=1 SV=3	IFI30	>sp|P13284|GILT_HUMAN Gamma-interferon-inducible lysosomal thiol reductase OS=Homo sapiens OX=9606 GN=IFI30 PE=1 SV=3	PD/HC	2.96359	0.00108745	0.00208247	2.28664	0.822222	0.09141	0.114286
0.775849	0.69905	0.27651	0.0261206	0.678026	-0.17118	-1.41508	-1.03019	-0.044055	-2.11185	0.585996	0.858124	0.17567	0.022926	-0.442132	0.272807	-0.950517	-0.539054	-1.03722	Q9Y399	28S ribosomal protein S2, mitochondrial OS=Homo sapiens OX=9606 GN=MRPS2 PE=1 SV=1	MRPS2	>sp|Q9Y399|RT02_HUMAN 28S ribosomal protein S2, mitochondrial OS=Homo sapiens OX=9606 GN=MRPS2 PE=1 SV=1	PD/HC	3.63691	0.000230722	0.00209326	-1.20221	0.111111	0.0815742	0.0319149
0.688043	1.60532	0.390757	1.02797	-0.0990576	-0.388442	-0.104306	-0.298163	-1.80039	0.340864	1.28624	1.23119	1.69805	0.505785	-0.301413	0.387094	-1.49522	0.00269006	-0.640082	Q86UR5	Regulating synaptic membrane exocytosis protein 1 OS=Homo sapiens OX=9606 GN=RIMS1 PE=1 SV=1	RIMS1	>sp|Q86UR5|RIMS1_HUMAN Regulating synaptic membrane exocytosis protein 1 OS=Homo sapiens OX=9606 GN=RIMS1 PE=1 SV=1	PD/HC	3.44472	0.000359155	0.00210204	-1.35577	0.122222	0.0762328	0.0582524
1.4466	0.743875	0.0211459	0.332498	0.425477	-1.00964	-1.17162	-0.831101	1.37404	-1.01541	1.5774	0.862782	0.420576	0.739578	-0.928803	-0.592321	-1.05101	-0.532161	-0.260978	Q9NQ86	E3 ubiquitin-protein ligase TRIM36 OS=Homo sapiens OX=9606 GN=TRIM36 PE=1 SV=2	TRIM36	>sp|Q9NQ86|TRI36_HUMAN E3 ubiquitin-protein ligase TRIM36 OS=Homo sapiens OX=9606 GN=TRIM36 PE=1 SV=2	PD/HC	3.47346	0.000336158	0.00211282	-1.33189	0.0888889	0.0849687	0.0333333
-0.975391	-1.09661	-0.109451	0.212474	0.491559	0.487417	-0.0569972	1.00857	0.428304	0.669578	-0.95208	-0.300759	-0.796034	-0.9036	0.398724	0.100437	0.866816	0.965489	1.10126	Q9H1K4	Mitochondrial glutamate carrier 2 OS=Homo sapiens OX=9606 GN=SLC25A18 PE=1 SV=1	SLC25A18	>sp|Q9H1K4|GHC2_HUMAN Mitochondrial glutamate carrier 2 OS=Homo sapiens OX=9606 GN=SLC25A18 PE=1 SV=1	PD/HC	3.79648	0.00015978	0.00213198	1.08917	0.9	0.0710675	0.027027
3.26384	1.77949	0.254976	-0.146417	0.763472	-1.54719	-1.33956	-0.684183	-0.476542	-0.746589	-0.199473	1.75352	1.23136	1.23871	1.35481	-1.42301	-0.579551	-0.48839	-1.15127	Q92828	Coronin-2A OS=Homo sapiens OX=9606 GN=CORO2A PE=1 SV=2	CORO2A	>sp|Q92828|COR2A_HUMAN Coronin-2A OS=Homo sapiens OX=9606 GN=CORO2A PE=1 SV=2	PD/HC	3.11158	0.000773425	0.00232323	-1.81253	0.0888889	0.070294	0.0285714
-0.541948	-0.849802	-0.540458	-0.166696	0.028065	0.722199	0.286968	0.566393	0.117081	0.601698	-1.07014	-0.0768708	-0.340641	-0.587564	0.277684	0.200762	0.0330117	0.0445657	0.831167	P49189	4-trimethylaminobutyraldehyde dehydrogenase OS=Homo sapiens OX=9606 GN=ALDH9A1 PE=1 SV=3	ALDH9A1	>sp|P49189|AL9A1_HUMAN 4-trimethylaminobutyraldehyde dehydrogenase OS=Homo sapiens OX=9606 GN=ALDH9A1 PE=1 SV=3	PD/HC	4.45333	3.52105e-05	0.00243216	0.828825	0.911111	0.0659423	0.0357143
1.45022	0.076614	-0.0885329	0.649247	1.73584	-1.31393	-1.68153	-0.872387	0.64542	-1.19294	1.04538	2.67498	0.475909	0.0433858	0.0324847	0.32357	-0.71274	-1.32656	-1.27943	Q8NE35	Cytoplasmic polyadenylation element-binding protein 3 OS=Homo sapiens OX=9606 GN=CPEB3 PE=1 SV=2	CPEB3	>sp|Q8NE35|CPEB3_HUMAN Cytoplasmic polyadenylation element-binding protein 3 OS=Homo sapiens OX=9606 GN=CPEB3 PE=1 SV=2	PD/HC	3.16647	0.000681601	0.00257426	-1.6337	0.155556	0.09197	0.0875421
-0.203176	-0.428654	-0.45842	-0.823068	-0.267397	0.362498	0.172128	0.286251	1.33673	0.0922017	-0.326406	-0.607464	-1.00306	0.105826	0.167762	0.32105	0.448247	0.311738	0.607865	Q14258	E3 ubiquitin/ISG15 ligase TRIM25 OS=Homo sapiens OX=9606 GN=TRIM25 PE=1 SV=2	TRIM25	>sp|Q14258|TRI25_HUMAN E3 ubiquitin/ISG15 ligase TRIM25 OS=Homo sapiens OX=9606 GN=TRIM25 PE=1 SV=2	PD/HC	4.30321	4.975e-05	0.00258706	0.856405	0.988889	0.0181706	0
0.719353	1.21721	0.400652	1.77192	0.568344	-0.952738	0.0612332	-0.42385	-2.52631	0.271569	1.99484	1.01665	2.40975	-0.694133	0.355358	-0.00740334	-1.64193	-0.914154	-1.43074	Q8IV01	Synaptotagmin-12 OS=Homo sapiens OX=9606 GN=SYT12 PE=1 SV=1	SYT12	>sp|Q8IV01|SYT12_HUMAN Synaptotagmin-12 OS=Homo sapiens OX=9606 GN=SYT12 PE=1 SV=1	PD/HC	3.09951	0.000795233	0.0026	-1.76585	0.0666667	0.0615867	0.0114943
0.532936	1.42633	2.3463	1.10267	2.86583	-0.725654	-1.18256	-1.76112	-1.49456	-0.910246	0.985428	-0.576852	0.70246	1.21326	-1.016	-1.28267	-0.165643	1.17768	0.84355	P02549	Spectrin alpha chain, erythrocytic 1 OS=Homo sapiens OX=9606 GN=SPTA1 PE=1 SV=5	SPTA1	>sp|P02549|SPTA1_HUMAN Spectrin alpha chain, erythrocytic 1 OS=Homo sapiens OX=9606 GN=SPTA1 PE=1 SV=5	PD/HC	3.05039	0.00089045	0.00261463	-1.82932	0.0888889	0.0625824	0.0330579
1.19879	1.24762	0.68504	0.477284	-0.440211	-0.809375	1.167	-0.837297	-0.784504	-1.46423	1.13249	0.886901	1.80221	1.0205	-0.912582	-0.168913	-0.961657	0.455515	-0.945367	O60266	Adenylate cyclase type 3 OS=Homo sapiens OX=9606 GN=ADCY3 PE=1 SV=3	ADCY3	>sp|O60266|ADCY3_HUMAN Adenylate cyclase type 3 OS=Homo sapiens OX=9606 GN=ADCY3 PE=1 SV=3	PD/HC	3.32011	0.000478505	0.00262069	-1.41621	0.155556	0.0911692	0.0860927
-0.274946	-0.0550652	-1.01607	-0.970844	0.263001	1.39375	1.29873	0.0707995	0.882446	0.279092	-1.3509	-0.978736	-0.620438	0.723043	0.341242	0.115603	1.59564	0.776014	1.53447	P46531	Neurogenic locus notch homolog protein 1 OS=Homo sapiens OX=9606 GN=NOTCH1 PE=1 SV=4	NOTCH1	>sp|P46531|NOTC1_HUMAN Neurogenic locus notch homolog protein 1 OS=Homo sapiens OX=9606 GN=NOTCH1 PE=1 SV=4	PD/HC	3.42092	0.000379388	0.00262745	1.30444	0.933333	0.0593102	0.0555556
-0.0724057	-0.397846	-0.88538	-0.628678	-0.264134	0.0949206	0.148197	0.5358	1.4746	0.365198	-0.398484	-0.531338	-0.334222	-0.346636	1.13801	0.188247	0.283306	0.186518	0.235518	P01116	GTPase KRas OS=Homo sapiens OX=9606 GN=KRAS PE=1 SV=1	KRAS	>sp|P01116|RASK_HUMAN GTPase KRas OS=Homo sapiens OX=9606 GN=KRAS PE=1 SV=1	PD/HC	4.12565	7.48781e-05	0.00275728	0.893823	1	0	0
0.647082	1.19702	-0.0693554	0.244427	0.992001	-1.19926	-1.141	-1.38852	0.0608618	-1.39002	0.414259	0.73287	0.316868	0.359976	0.720592	0.129156	-0.579072	-1.10631	-1.26529	Q9BYD2	39S ribosomal protein L9, mitochondrial OS=Homo sapiens OX=9606 GN=MRPL9 PE=1 SV=2	MRPL9	>sp|Q9BYD2|RM09_HUMAN 39S ribosomal protein L9, mitochondrial OS=Homo sapiens OX=9606 GN=MRPL9 PE=1 SV=2	PD/HC	3.44424	0.000359549	0.00276329	-1.25312	0.188889	0.107602	0.132812
-0.600277	-0.887542	-1.03134	-0.654227	-0.340616	0.801266	0.165903	0.300658	0.734216	0.120109	-0.706596	0.0119563	-0.920129	0.111146	0.0181414	-0.201485	0.628556	0.117828	0.553995	Q14980	Nuclear mitotic apparatus protein 1 OS=Homo sapiens OX=9606 GN=NUMA1 PE=1 SV=2	NUMA1	>sp|Q14980|NUMA1_HUMAN Nuclear mitotic apparatus protein 1 OS=Homo sapiens OX=9606 GN=NUMA1 PE=1 SV=2	PD/HC	4.11691	7.63992e-05	0.00286538	0.881433	0.9	0.0739228	0.0283019
0.0804915	1.38406	0.494702	0.209326	1.17312	0.0618306	-0.359395	-0.525585	-0.603658	-0.182087	0.532062	0.327412	1.16572	0.357986	-0.0515868	0.0541616	-0.510844	-0.588593	0.0416529	B4DHE8	cDNA FLJ56904, highly similar to RNA-binding protein Musashi homolog 2 OS=Homo sapiens OX=9606 GN=MSI2 PE=1 SV=1	MSI2	>tr|B4DHE8|B4DHE8_HUMAN cDNA FLJ56904, highly similar to RNA-binding protein Musashi homolog 2 OS=Homo sapiens OX=9606 GN=MSI2 PE=1 SV=1	PD/HC	4.03938	9.13317e-05	0.00289524	-0.902508	0	0	0
1.90381	0.953212	0.844419	1.77847	1.73564	-0.21497	0.243949	0.230324	-0.324648	-0.920654	0.724198	1.16885	0.615694	0.287833	-0.898552	0.769212	0.181162	0.489844	-0.0987546	Q8NFV4	Protein ABHD11 OS=Homo sapiens OX=9606 GN=ABHD11 PE=1 SV=1	ABHD11	>sp|Q8NFV4|ABHDB_HUMAN Protein ABHD11 OS=Homo sapiens OX=9606 GN=ABHD11 PE=1 SV=1	PD/HC	3.5059	0.000311957	0.00290047	-1.16677	0.233333	0.118163	0.212174
0.196801	1.08393	-0.16784	-0.284791	0.645815	-0.993852	-0.69508	-1.20575	-0.644507	-1.27406	-0.268662	0.0750179	0.532959	0.329323	-0.398894	-1.05991	-0.579968	-0.324908	-0.0932123	Q9NWU5	39S ribosomal protein L22, mitochondrial OS=Homo sapiens OX=9606 GN=MRPL22 PE=1 SV=1	MRPL22	>sp|Q9NWU5|RM22_HUMAN 39S ribosomal protein L22, mitochondrial OS=Homo sapiens OX=9606 GN=MRPL22 PE=1 SV=1	PD/HC	3.87814	0.00013239	0.00290909	-0.965076	0.166667	0.0958953	0.096875
-0.373493	-0.422416	-0.890558	-0.693443	0.835896	0.353901	0.0705013	1.38698	1.18016	0.116859	-0.800205	-0.213948	-0.757369	-0.505911	0.688773	0.0346202	1.13888	0.965539	0.686394	Q96PK6	RNA-binding protein 14 OS=Homo sapiens OX=9606 GN=RBM14 PE=1 SV=2	RBM14	>sp|Q96PK6|RBM14_HUMAN RNA-binding protein 14 OS=Homo sapiens OX=9606 GN=RBM14 PE=1 SV=2	PD/HC	3.62265	0.000238425	0.0029434	1.08687	0.922222	0.0759652	0.0384615
-1.2	-1.14261	-0.234653	-0.647304	0.373908	0.75657	0.423343	0.471988	0.675554	0.65377	-0.892859	-0.753965	-0.659222	-0.0855889	-0.575241	0.0868878	1.77821	0.769483	0.636604	Q15417	Calponin-3 OS=Homo sapiens OX=9606 GN=CNN3 PE=1 SV=1	CNN3	>sp|Q15417|CNN3_HUMAN Calponin-3 OS=Homo sapiens OX=9606 GN=CNN3 PE=1 SV=1	PD/HC	3.50637	0.000311623	0.00302347	1.15019	0.955556	0.0402608	0
0.233104	0.497248	0.379098	0.770453	0.369219	-0.6345	-0.339566	-0.0820269	-0.188507	-0.221532	1.08885	0.722555	0.324947	-0.0317573	0.038749	0.153744	-0.45026	-0.752914	-0.61497	P78362	SRSF protein kinase 2 OS=Homo sapiens OX=9606 GN=SRPK2 PE=1 SV=3	SRPK2	>sp|P78362|SRPK2_HUMAN SRSF protein kinase 2 OS=Homo sapiens OX=9606 GN=SRPK2 PE=1 SV=3	PD/HC	4.35701	4.39531e-05	0.00304673	-0.792925	0.0333333	0.0398976	0
-0.0524038	-0.860278	-0.924353	-0.776227	-0.0330139	0.0729615	0.0865653	0.732334	1.16484	-0.195062	-0.879401	-0.0691523	-0.978033	0.0155843	0.741179	0.139025	0.670975	0.581215	0.568458	Q9UBL3	Set1/Ash2 histone methyltransferase complex subunit ASH2 OS=Homo sapiens OX=9606 GN=ASH2L PE=1 SV=1	ASH2L	>sp|Q9UBL3|ASH2L_HUMAN Set1/Ash2 histone methyltransferase complex subunit ASH2 OS=Homo sapiens OX=9606 GN=ASH2L PE=1 SV=1	PD/HC	3.82473	0.000149717	0.00305556	0.962613	0.844444	0.0926603	0.0934579
-0.427376	0.160263	0.14855	-0.257687	-0.174529	0.763147	0.537514	-0.018077	0.889775	0.219125	-0.536166	-0.67815	-0.871675	-0.169733	0.201468	0.264388	1.36297	1.48369	1.41636	Q9P0K7	Ankycorbin OS=Homo sapiens OX=9606 GN=RAI14 PE=1 SV=2	RAI14	>sp|Q9P0K7|RAI14_HUMAN Ankycorbin OS=Homo sapiens OX=9606 GN=RAI14 PE=1 SV=2	PD/HC	3.69502	0.000201829	0.00306977	1.02387	0.955556	0.0409009	0
0.510377	2.56115	0.182784	2.12928	1.32739	-1.72876	-0.805474	-1.0884	1.63383	-1.24315	1.19093	0.649682	2.3178	1.68045	-0.635268	-1.81629	-0.345125	-1.3454	1.81597	Q96HD9	N-acyl-aromatic-L-amino acid amidohydrolase (carboxylate-forming) OS=Homo sapiens OX=9606 GN=ACY3 PE=1 SV=1	ACY3	>sp|Q96HD9|ACY3_HUMAN N-acyl-aromatic-L-amino acid amidohydrolase (carboxylate-forming) OS=Homo sapiens OX=9606 GN=ACY3 PE=1 SV=1	PD/HC	2.90035	0.0012579	0.00307834	-1.95023	0.122222	0.0891321	0.0542986
-0.0258764	0.093248	0.350403	0.675778	0.356279	-0.968575	-0.553395	-0.581707	0.461677	-0.851122	0.382054	0.73296	0.471872	0.681061	-0.0832999	-0.280444	-0.172332	-0.810288	-1.21822	Q9P291	Armadillo repeat-containing X-linked protein 1 OS=Homo sapiens OX=9606 GN=ARMCX1 PE=1 SV=1	ARMCX1	>sp|Q9P291|ARMX1_HUMAN Armadillo repeat-containing X-linked protein 1 OS=Homo sapiens OX=9606 GN=ARMCX1 PE=1 SV=1	PD/HC	3.92036	0.000120126	0.00309091	-0.918857	0.122222	0.0788243	0.0550459
0.669542	0.66957	0.894379	0.784187	0.832023	-0.291969	-0.24183	-0.200663	0.334535	-0.47636	-0.0826891	0.578281	0.228259	0.293401	-0.572137	-0.280797	-0.169951	-0.68382	0.116457	O00303	Eukaryotic translation initiation factor 3 subunit F OS=Homo sapiens OX=9606 GN=EIF3F PE=1 SV=1	EIF3F	>sp|O00303|EIF3F_HUMAN Eukaryotic translation initiation factor 3 subunit F OS=Homo sapiens OX=9606 GN=EIF3F PE=1 SV=1	PD/HC	4.36289	4.33616e-05	0.00310092	-0.787426	0.233333	0.111867	0.217469
-2.2186	-0.669929	-1.7955	0.897761	0.658864	1.45498	0.0918251	0.674936	-0.226711	0.970975	-1.22185	-1.31563	-1.79398	0.0897921	0.535855	0.250519	1.71637	2.10204	2.35147	A0A0A0MQV6	Fibroblast growth factor OS=Homo sapiens OX=9606 GN=FGF2 PE=1 SV=1	FGF2	>tr|A0A0A0MQV6|A0A0A0MQV6_HUMAN Fibroblast growth factor OS=Homo sapiens OX=9606 GN=FGF2 PE=1 SV=1	PD/HC	2.95344	0.00111317	0.00310502	1.81101	0.833333	0.0963728	0.109804
0.403694	2.02476	1.6373	1.7317	2.44411	-1.01463	-0.810541	-0.645172	-0.0134098	-0.457166	0.810653	0.506516	1.51312	0.29427	0.877669	1.39831	-0.0965085	-0.447213	-1.10496	Q9H2D1	Mitochondrial folate transporter/carrier OS=Homo sapiens OX=9606 GN=SLC25A32 PE=1 SV=2	SLC25A32	>sp|Q9H2D1|MFTC_HUMAN Mitochondrial folate transporter/carrier OS=Homo sapiens OX=9606 GN=SLC25A32 PE=1 SV=2	PD/HC	3.11115	0.000774198	0.00322172	-1.49426	0.1	0.0681875	0.0266667
-1.27964	-0.55613	-0.699841	-1.21569	0.139352	0.72077	-0.419198	0.358776	0.826608	-0.299648	-1.7749	-1.04179	-1.15707	0.0395142	0.62201	0.257437	0.625786	-0.355711	0.69016	P35659	Protein DEK OS=Homo sapiens OX=9606 GN=DEK PE=1 SV=1	DEK	>sp|P35659|DEK_HUMAN Protein DEK OS=Homo sapiens OX=9606 GN=DEK PE=1 SV=1	PD/HC	3.44817	0.00035631	0.0032287	1.14117	0.933333	0.055982	0.0576923
-0.50001	0.805493	0.0608143	0.427723	1.33368	-0.630799	-0.929075	-0.834038	-0.215766	-1.38948	0.195781	0.242306	0.393434	0.448783	-0.115382	0.132867	-0.529181	-1.11034	-1.13762	P49207	60S ribosomal protein L34 OS=Homo sapiens OX=9606 GN=RPL34 PE=1 SV=3	RPL34	>sp|P49207|RL34_HUMAN 60S ribosomal protein L34 OS=Homo sapiens OX=9606 GN=RPL34 PE=1 SV=3	PD/HC	3.59405	0.000254651	0.00324324	-1.05455	0.0555556	0.0537111	0.0135135
-1.45725	-1.02905	-0.918876	-1.40493	-0.881775	-0.0357784	-0.40901	0.235737	-0.564998	-0.0289123	-0.793922	-1.07304	-0.718885	-0.479098	-0.177347	-0.376572	0.182303	-0.446834	-0.518731	Q96BJ3	Axin interactor, dorsalization-associated protein OS=Homo sapiens OX=9606 GN=AIDA PE=1 SV=1	AIDA	>sp|Q96BJ3|AIDA_HUMAN Axin interactor, dorsalization-associated protein OS=Homo sapiens OX=9606 GN=AIDA PE=1 SV=1	PD/HC	4.38639	4.10783e-05	0.00329515	0.758967	0.822222	0.100255	0.122449
-2.4392	0.349817	0.0230559	-2.79643	-0.539998	1.59888	-1.01987	-0.637579	1.05421	1.52047	-1.11644	-1.15273	-0.432782	-3.1537	0.681971	0.565241	0.927939	0.711323	0.838589	Q96C24	Synaptotagmin-like protein 4 OS=Homo sapiens OX=9606 GN=SYTL4 PE=1 SV=2	SYTL4	>sp|Q96C24|SYTL4_HUMAN Synaptotagmin-like protein 4 OS=Homo sapiens OX=9606 GN=SYTL4 PE=1 SV=2	PD/HC	2.8826	0.00131039	0.00330357	1.87505	0.877778	0.0838833	0.0448718
-2.39018	-0.289078	0.0558299	-2.10384	-0.931893	2.18377	1.76888	2.10695	0.211531	3.2655	-0.432759	0.187104	-0.320205	-0.598993	0.275414	-1.23728	2.32274	0.637714	0.875804	Q9H3Q1	Cdc42 effector protein 4 OS=Homo sapiens OX=9606 GN=CDC42EP4 PE=1 SV=1	CDC42EP4	>sp|Q9H3Q1|BORG4_HUMAN Cdc42 effector protein 4 OS=Homo sapiens OX=9606 GN=CDC42EP4 PE=1 SV=1	PD/HC	2.83403	0.00146545	0.00330667	1.99933	0.866667	0.0883002	0.0559006
-0.415928	-0.367018	-0.232218	-0.77013	-0.58627	1.3098	1.35362	0.838543	-0.683064	0.658722	-0.18122	-0.189969	-0.774144	-0.613644	-0.649492	0.73481	1.72602	1.64269	1.01041	Q6EMK4	Vasorin OS=Homo sapiens OX=9606 GN=VASN PE=1 SV=1	VASN	>sp|Q6EMK4|VASN_HUMAN Vasorin OS=Homo sapiens OX=9606 GN=VASN PE=1 SV=1	PD/HC	3.28164	0.000522832	0.00330973	1.25315	0.833333	0.102753	0.097561
0.611365	0.272003	0.378945	0.662489	0.418004	-0.756135	-0.781034	-0.103533	-0.397246	-0.57128	1.14849	0.230245	0.386578	-0.281819	0.15007	0.145841	-0.695934	-1.16908	-0.763833	Q9H313	Protein tweety homolog 1 OS=Homo sapiens OX=9606 GN=TTYH1 PE=2 SV=1	TTYH1	>sp|Q9H313|TTYH1_HUMAN Protein tweety homolog 1 OS=Homo sapiens OX=9606 GN=TTYH1 PE=2 SV=1	PD/HC	3.82495	0.000149642	0.00331878	-0.919361	0.0666667	0.0587323	0.0116279
0.987628	0.391151	0.172778	-0.0470258	0.63437	-1.54107	-1.1734	-0.189512	-0.2511	-0.3203	0.368357	0.673274	-0.000281508	0.4351	-0.592514	-0.791548	-0.688523	-0.105735	0.113865	Q6PCE3	Glucose 1,6-bisphosphate synthase OS=Homo sapiens OX=9606 GN=PGM2L1 PE=1 SV=3	PGM2L1	>sp|Q6PCE3|PGM2L_HUMAN Glucose 1,6-bisphosphate synthase OS=Homo sapiens OX=9606 GN=PGM2L1 PE=1 SV=3	PD/HC	3.7389	0.00018243	0.00333333	-0.955689	0.0666667	0.0532187	0.0108696
-0.74871	-0.946311	0.0750261	-0.534331	-1.19158	0.743325	0.483714	0.381446	0.390685	0.728238	-0.191246	-0.312831	-1.02926	0.339362	-0.463122	0.358053	0.997824	1.60559	0.538268	Q03169	Tumor necrosis factor alpha-induced protein 2 OS=Homo sapiens OX=9606 GN=TNFAIP2 PE=2 SV=2	TNFAIP2	>sp|Q03169|TNAP2_HUMAN Tumor necrosis factor alpha-induced protein 2 OS=Homo sapiens OX=9606 GN=TNFAIP2 PE=2 SV=2	PD/HC	3.48317	0.00032872	0.00333333	1.08083	0.766667	0.114472	0.211506
-0.847085	-1.4925	-0.963393	-0.441801	0.299313	0.54202	0.136155	0.463985	0.793472	-0.322207	-1.61934	-0.554351	-0.804271	0.0803948	0.143585	0.22029	0.404899	0.235014	0.824203	P21291	Cysteine and glycine-rich protein 1 OS=Homo sapiens OX=9606 GN=CSRP1 PE=1 SV=3	CSRP1	>sp|P21291|CSRP1_HUMAN Cysteine and glycine-rich protein 1 OS=Homo sapiens OX=9606 GN=CSRP1 PE=1 SV=3	PD/HC	3.52982	0.000295243	0.00333617	1.04892	0.944444	0.0479727	0.05
-0.4303	-0.652796	-0.700575	-0.512779	-0.198306	0.54598	0.301129	0.687585	0.775252	0.16213	-0.66155	-0.719998	-0.290166	0.332608	0.581248	0.281569	0.768517	-0.351998	0.183686	Q14683	Structural maintenance of chromosomes protein 1A OS=Homo sapiens OX=9606 GN=SMC1A PE=1 SV=2	SMC1A	>sp|Q14683|SMC1A_HUMAN Structural maintenance of chromosomes protein 1A OS=Homo sapiens OX=9606 GN=SMC1A PE=1 SV=2	PD/HC	4.10882	7.78357e-05	0.00334764	0.819494	0.933333	0.0620952	0.0483871
-0.70694	-0.239825	-0.902907	-0.696323	0.120419	0.916856	0.202927	0.281805	0.679588	0.135029	-1.12679	-0.258828	-0.623608	0.479912	0.290582	0.263982	0.852231	0.395847	0.692124	Q16778	Histone H2B type 2-E OS=Homo sapiens OX=9606 GN=HIST2H2BE PE=1 SV=3	HIST2H2BE	>sp|Q16778|H2B2E_HUMAN Histone H2B type 2-E OS=Homo sapiens OX=9606 GN=HIST2H2BE PE=1 SV=3	PD/HC	3.8315	0.000147401	0.00336207	0.910529	0.866667	0.09333	0.0855615
0.484934	0.0264834	-0.643567	-0.29443	-0.62824	0.556868	0.159792	0.434825	-0.0406965	0.74613	-0.724072	-1.01562	-0.228112	-0.0424563	1.04508	1.78404	0.503125	1.19353	0.629952	Q86TP1	Exopolyphosphatase PRUNE1 OS=Homo sapiens OX=9606 GN=PRUNE1 PE=1 SV=2	PRUNE1	>sp|Q86TP1|PRUN1_HUMAN Exopolyphosphatase PRUNE1 OS=Homo sapiens OX=9606 GN=PRUNE1 PE=1 SV=2	PD/HC	3.55201	0.000280537	0.00337662	1.04183	0.777778	0.107651	0.194231
-0.370034	1.17519	0.0546463	0.0601413	0.292308	-1.55852	-1.29506	-0.866423	-0.753931	-0.6264	0.583025	0.625112	0.930097	-0.695939	-0.665841	-0.0471935	-0.839269	-1.11873	-0.198382	Q92538	Golgi-specific brefeldin A-resistance guanine nucleotide exchange factor 1 OS=Homo sapiens OX=9606 GN=GBF1 PE=1 SV=2	GBF1	>sp|Q92538|GBF1_HUMAN Golgi-specific brefeldin A-resistance guanine nucleotide exchange factor 1 OS=Homo sapiens OX=9606 GN=GBF1 PE=1 SV=2	PD/HC	3.46897	0.000339651	0.0033913	-1.09193	0.255556	0.112721	0.270106
0.106049	0.113366	0.745716	1.13833	0.691177	-1.01897	-0.924887	-0.283587	0.178379	-0.766593	1.86149	0.601943	0.937668	-0.536854	-0.0851276	0.0911251	-0.731811	-0.678458	-1.33101	A2AAT0	Zinc transporter SLC39A7 (Fragment) OS=Homo sapiens OX=9606 GN=SLC39A7 PE=1 SV=1	SLC39A7	>tr|A2AAT0|A2AAT0_HUMAN Zinc transporter SLC39A7 (Fragment) OS=Homo sapiens OX=9606 GN=SLC39A7 PE=1 SV=1	PD/HC	3.32021	0.000478396	0.00344068	-1.18386	0.0888889	0.0632825	0.0322581
-1.15819	-1.44996	0.806902	-0.961923	0.797458	2.62793	1.84867	0.225085	1.01899	0.78702	-1.79691	-0.258707	-3.0641	2.0925	1.68927	2.02267	1.58266	0.908775	3.30938	P35414	Apelin receptor OS=Homo sapiens OX=9606 GN=APLNR PE=1 SV=1	APLNR	>sp|P35414|APJ_HUMAN Apelin receptor OS=Homo sapiens OX=9606 GN=APLNR PE=1 SV=1	PD/HC	2.73865	0.00182535	0.00352743	2.15681	0.822222	0.106383	0.121212
0.240307	-0.433647	-0.805744	-0.0252229	-0.348902	1.87581	1.93432	0.448315	0.507072	0.945359	-0.186057	-0.414183	-1.17581	0.187187	-0.547895	-0.0648284	2.14727	1.8599	1.91085	P29466	Caspase-1 OS=Homo sapiens OX=9606 GN=CASP1 PE=1 SV=1	CASP1	>sp|P29466|CASP1_HUMAN Caspase-1 OS=Homo sapiens OX=9606 GN=CASP1 PE=1 SV=1	PD/HC	3.05752	0.000875944	0.00356485	1.43074	0.888889	0.0819853	0.0583333
0.182721	0.513773	-0.0515327	0.712776	0.94724	-1.31897	-1.55466	-1.44143	-0.52734	-1.91323	-0.249329	0.794413	0.0424292	-0.171901	0.514055	0.194603	-0.896142	-1.06282	-1.63938	Q96A35	39S ribosomal protein L24, mitochondrial OS=Homo sapiens OX=9606 GN=MRPL24 PE=1 SV=1	MRPL24	>sp|Q96A35|RM24_HUMAN 39S ribosomal protein L24, mitochondrial OS=Homo sapiens OX=9606 GN=MRPL24 PE=1 SV=1	PD/HC	3.20106	0.000629416	0.00357983	-1.26682	0.2	0.115064	0.154964
0.0153737	-0.0608645	0.728428	0.779578	0.913389	-0.586892	-0.341552	-0.299368	0.0984814	-0.59465	0.864604	1.48315	0.871526	-0.183848	-0.0125665	-0.377973	-0.0682758	-0.71214	-0.402039	Q14789	Golgin subfamily B member 1 OS=Homo sapiens OX=9606 GN=GOLGB1 PE=1 SV=2	GOLGB1	>sp|Q14789|GOGB1_HUMAN Golgin subfamily B member 1 OS=Homo sapiens OX=9606 GN=GOLGB1 PE=1 SV=2	PD/HC	3.72197	0.000189684	0.00358333	-0.930958	0.133333	0.0795435	0.0661157
0.445691	0.713253	0.380619	0.0971499	0.474508	-0.783192	-0.568919	-0.266935	-0.263198	-0.170892	0.311552	0.46532	0.436386	-0.0598514	-0.272068	-0.148101	-0.422401	0.197924	-0.351197	Q12981	Vesicle transport protein SEC20 OS=Homo sapiens OX=9606 GN=BNIP1 PE=1 SV=3	BNIP1	>sp|Q12981|SEC20_HUMAN Vesicle transport protein SEC20 OS=Homo sapiens OX=9606 GN=BNIP1 PE=1 SV=3	PD/HC	4.77451	1.68071e-05	0.00361826	-0.667634	0.0222222	0.0258258	0
0.0315916	0.177771	0.128286	0.35574	1.37439	-0.954061	-0.869488	-0.9502	0.122213	-1.05539	0.0771096	0.694645	0.149895	-0.0428987	-0.632517	-0.0217838	-0.655888	-0.49499	-0.436607	P26640	Valine--tRNA ligase OS=Homo sapiens OX=9606 GN=VARS PE=1 SV=4	VARS	>sp|P26640|SYVC_HUMAN Valine--tRNA ligase OS=Homo sapiens OX=9606 GN=VARS PE=1 SV=4	PD/HC	3.72991	0.000186249	0.00363636	-0.922263	0.0555556	0.0478548	0.0136986
-0.575465	-0.217564	-0.864231	-0.721793	-0.151295	0.329581	0.282469	0.462683	1.2021	-0.286114	-0.691865	-0.275975	-0.786006	0.109228	0.384669	-0.177647	0.841385	0.505077	1.25746	Q96ME7	Zinc finger protein 512 OS=Homo sapiens OX=9606 GN=ZNF512 PE=1 SV=2	ZNF512	>sp|Q96ME7|ZN512_HUMAN Zinc finger protein 512 OS=Homo sapiens OX=9606 GN=ZNF512 PE=1 SV=2	PD/HC	3.67519	0.000211259	0.00363786	0.944052	0.822222	0.0926148	0.104956
-0.103692	0.969371	0.241703	0.874535	2.0414	-0.686532	-0.875322	0.0426499	0.298582	-0.760215	1.74387	1.67514	1.47554	0.798797	1.20574	0.44721	-0.585658	-1.52018	-1.57556	Q00577	Transcriptional activator protein Pur-alpha OS=Homo sapiens OX=9606 GN=PURA PE=1 SV=2	PURA	>sp|Q00577|PURA_HUMAN Transcriptional activator protein Pur-alpha OS=Homo sapiens OX=9606 GN=PURA PE=1 SV=2	PD/HC	3.00418	0.000990425	0.00365574	-1.48056	0.166667	0.0915029	0.099359
0.354359	0.320042	0.476231	0.261367	0.831458	-0.512528	-0.793167	-0.361846	-0.0827573	-0.701283	0.492883	0.306711	0.0185925	0.0983158	-0.0726167	-0.307819	-0.489037	0.16974	-0.34086	Q7L0Y3	tRNA methyltransferase 10 homolog C OS=Homo sapiens OX=9606 GN=TRMT10C PE=1 SV=2	TRMT10C	>sp|Q7L0Y3|TM10C_HUMAN tRNA methyltransferase 10 homolog C OS=Homo sapiens OX=9606 GN=TRMT10C PE=1 SV=2	PD/HC	4.53887	2.89152e-05	0.00367347	-0.700324	0.0222222	0.0289953	0
0.00922018	-2.28738	-2.09002	0.360907	-1.16078	4.41505	-0.395958	2.3864	-0.26504	1.1733	-0.591307	-2.65434	-1.43734	-0.152699	2.41752	1.70534	4.57679	-0.869884	-0.0541148	A0A087WW43	Inter-alpha-trypsin inhibitor heavy chain H3 OS=Homo sapiens OX=9606 GN=ITIH3 PE=1 SV=1	ITIH3	>tr|A0A087WW43|A0A087WW43_HUMAN Inter-alpha-trypsin inhibitor heavy chain H3 OS=Homo sapiens OX=9606 GN=ITIH3 PE=1 SV=1	PD/HC	2.6069	0.00247229	0.00369106	2.62047	0.866667	0.0869593	0.0529412
-2.12528	-0.449411	-1.67484	-1.0135	-1.09284	0.617903	0.238993	0.0979689	-0.413191	0.932845	-0.88308	-0.945507	-0.370102	-0.338161	-0.204778	-0.795326	-0.0771407	0.231087	0.802611	Q9HAU5	Regulator of nonsense transcripts 2 OS=Homo sapiens OX=9606 GN=UPF2 PE=1 SV=1	UPF2	>sp|Q9HAU5|RENT2_HUMAN Regulator of nonsense transcripts 2 OS=Homo sapiens OX=9606 GN=UPF2 PE=1 SV=1	PD/HC	3.32376	0.000474506	0.00377328	1.13118	0.822222	0.0994276	0.105572
-0.458505	-1.01717	-0.47205	-0.0294401	-0.0456591	0.518847	0.360017	0.268697	-0.29072	0.674061	-0.904405	-0.278109	-0.781999	-0.498736	-0.190822	0.761934	0.379993	0.044433	0.87725	Q7L9L4	MOB kinase activator 1B OS=Homo sapiens OX=9606 GN=MOB1B PE=1 SV=3	MOB1B	>sp|Q7L9L4|MOB1B_HUMAN MOB kinase activator 1B OS=Homo sapiens OX=9606 GN=MOB1B PE=1 SV=3	PD/HC	3.85547	0.000139485	0.00407722	0.838821	0.955556	0.0422976	0
0.10631	0.0357537	0.697467	-0.773197	-0.621642	0.713702	0.108834	0.479591	0.516696	0.429717	-0.866781	-0.471007	-0.613205	-0.633944	-0.10409	0.827233	1.40076	1.3091	1.05712	P19440	Glutathione hydrolase 1 proenzyme OS=Homo sapiens OX=9606 GN=GGT1 PE=1 SV=2	GGT1	>sp|P19440|GGT1_HUMAN Glutathione hydrolase 1 proenzyme OS=Homo sapiens OX=9606 GN=GGT1 PE=1 SV=2	PD/HC	3.43713	0.000365488	0.00407843	1.02278	0.944444	0.0603552	0.0487805
1.60271	1.10257	3.73726	1.15535	1.89261	-0.868773	-0.0577178	0.533632	-0.181777	-0.712349	0.688899	1.75529	0.58399	0.579399	0.410943	-0.36905	0.669661	0.0924353	0.720054	P28907	ADP-ribosyl cyclase/cyclic ADP-ribose hydrolase 1 OS=Homo sapiens OX=9606 GN=CD38 PE=1 SV=2	CD38	>sp|P28907|CD38_HUMAN ADP-ribosyl cyclase/cyclic ADP-ribose hydrolase 1 OS=Homo sapiens OX=9606 GN=CD38 PE=1 SV=2	PD/HC	2.96508	0.00108373	0.00409195	-1.43164	0.166667	0.0967296	0.0925373
-0.77119	1.12418	0.851073	1.13064	0.853581	-0.206015	-0.66141	-0.371183	-0.275538	-1.18379	0.993911	0.358178	0.59076	0.509194	0.14081	0.103569	-0.215458	-1.77962	-0.785952	P42766	60S ribosomal protein L35 OS=Homo sapiens OX=9606 GN=RPL35 PE=1 SV=2	RPL35	>sp|P42766|RL35_HUMAN 60S ribosomal protein L35 OS=Homo sapiens OX=9606 GN=RPL35 PE=1 SV=2	PD/HC	3.23472	0.000582479	0.00409231	-1.15016	0.0777778	0.0797326	0.00917431
0.677205	0.244124	1.001	0.57003	0.469538	-1.39653	-0.298386	-0.165	0.256473	-0.438472	0.675395	-0.143541	1.72012	0.662661	0.344215	-0.466013	-0.493065	-0.635667	-0.32787	O43819	Protein SCO2 homolog, mitochondrial OS=Homo sapiens OX=9606 GN=SCO2 PE=1 SV=3	SCO2	>sp|O43819|SCO2_HUMAN Protein SCO2 homolog, mitochondrial OS=Homo sapiens OX=9606 GN=SCO2 PE=1 SV=3	PD/HC	3.44517	0.00035878	0.00409302	-1.01498	0.0777778	0.065859	0.00934579
-0.439296	-0.408966	-0.319886	-0.264582	0.499157	0.515755	-0.0205651	0.776931	0.796577	0.370241	-0.730299	-0.0232024	-0.449803	0.12681	0.631041	0.762264	0.400511	0.434494	0.607087	P37108	Signal recognition particle 14 kDa protein OS=Homo sapiens OX=9606 GN=SRP14 PE=1 SV=2	SRP14	>sp|P37108|SRP14_HUMAN Signal recognition particle 14 kDa protein OS=Homo sapiens OX=9606 GN=SRP14 PE=1 SV=2	PD/HC	4.193	6.41212e-05	0.00409449	0.750774	0.944444	0.0477655	0.0434783
-1.29784	0.081841	-0.620918	-0.508937	-0.139802	0.361219	-0.606974	0.709206	0.708004	0.646282	-0.76028	-0.559034	-0.168886	-1.19335	0.69875	0.0125589	0.615341	0.0635415	0.508455	P28370	Probable global transcription activator SNF2L1 OS=Homo sapiens OX=9606 GN=SMARCA1 PE=1 SV=2	SMARCA1	>sp|P28370|SMCA1_HUMAN Probable global transcription activator SNF2L1 OS=Homo sapiens OX=9606 GN=SMARCA1 PE=1 SV=2	PD/HC	3.59529	0.000253929	0.00409524	0.945773	0.922222	0.060469	0.037037
-0.828817	-0.858516	-1.15936	-0.659278	-0.202614	0.651926	0.29619	0.571883	0.790713	0.0473515	-1.52059	-0.0483418	-1.30213	-0.716294	-0.90263	-0.756091	1.02792	0.827843	0.923593	Q71UI9	Histone H2A.V OS=Homo sapiens OX=9606 GN=H2AFV PE=1 SV=3	H2AFV	>sp|Q71UI9|H2AV_HUMAN Histone H2A.V OS=Homo sapiens OX=9606 GN=H2AFV PE=1 SV=3	PD/HC	3.23234	0.000585683	0.00410895	1.15853	0.844444	0.0999396	0.0913242
0.103543	0.519473	0.505291	1.13428	0.303123	-0.0294686	-0.582528	-0.053209	-0.415257	0.0735542	0.891588	0.773059	0.728195	0.139318	0.369922	-0.0569492	-0.876426	-1.14958	-0.780593	O60518	Ran-binding protein 6 OS=Homo sapiens OX=9606 GN=RANBP6 PE=1 SV=2	RANBP6	>sp|O60518|RNBP6_HUMAN Ran-binding protein 6 OS=Homo sapiens OX=9606 GN=RANBP6 PE=1 SV=2	PD/HC	3.6565	0.000220549	0.00411067	-0.916484	0.0888889	0.0756434	0.032
1.17952	2.96235	-1.49593	2.80815	-0.0190227	1.2347	-0.842436	-5.05553	-4.77594	1.3403	1.97943	0.991922	3.40108	1.80047	-2.75866	-0.748519	-1.64387	-2.30153	0.00655472	E5RFR1	Proenkephalin-A (Fragment) OS=Homo sapiens OX=9606 GN=PENK PE=1 SV=1	PENK	>tr|E5RFR1|E5RFR1_HUMAN Proenkephalin-A (Fragment) OS=Homo sapiens OX=9606 GN=PENK PE=1 SV=1	PD/HC	2.50915	0.00309636	0.00411155	-3.06649	0.2	0.112207	0.155718
0.105676	0.941993	0.740958	0.09625	1.07997	-0.737262	-1.25386	-1.80626	0.0206497	-2.39157	0.860751	0.780812	-0.541847	-0.134992	0.0659408	0.0580284	-0.371609	-1.47106	-1.37422	Q92665	28S ribosomal protein S31, mitochondrial OS=Homo sapiens OX=9606 GN=MRPS31 PE=1 SV=3	MRPS31	>sp|Q92665|RT31_HUMAN 28S ribosomal protein S31, mitochondrial OS=Homo sapiens OX=9606 GN=MRPS31 PE=1 SV=3	PD/HC	3.04435	0.000902919	0.00411245	-1.36274	0.122222	0.0787812	0.0566038
-0.872898	-0.50228	-1.23448	-0.321742	-0.286924	0.32829	0.427056	0.478555	0.2693	1.15142	-0.797155	-0.300835	-0.261022	0.148465	0.138441	-0.444205	0.226368	0.765895	1.06082	Q15118	[Pyruvate dehydrogenase (acetyl-transferring)] kinase isozyme 1, mitochondrial OS=Homo sapiens OX=9606 GN=PDK1 PE=1 SV=1	PDK1	>sp|Q15118|PDK1_HUMAN [Pyruvate dehydrogenase (acetyl-transferring)] kinase isozyme 1, mitochondrial OS=Homo sapiens OX=9606 GN=PDK1 PE=1 SV=1	PD/HC	3.58538	0.00025979	0.00412214	0.932291	0.855556	0.0861402	0.0829268
-0.211314	-0.26693	-0.703295	-0.833073	0.12262	1.19523	0.38843	-0.00169146	0.0224921	0.584317	-0.833982	0.0594901	-0.121018	-0.453341	0.184672	0.305841	0.664828	0.638708	0.681193	Q9H477	Ribokinase OS=Homo sapiens OX=9606 GN=RBKS PE=1 SV=1	RBKS	>sp|Q9H477|RBSK_HUMAN Ribokinase OS=Homo sapiens OX=9606 GN=RBKS PE=1 SV=1	PD/HC	3.90026	0.000125816	0.004125	0.826495	0.877778	0.0771438	0.0454545
0.762334	-0.348152	-0.456931	-0.862718	-0.450647	0.854019	0.0812656	0.714898	0.472788	0.968791	-0.626645	-1.03521	-0.718203	0.645444	0.175664	0.766527	0.810606	1.03833	0.797448	O95810	Caveolae-associated protein 2 OS=Homo sapiens OX=9606 GN=CAVIN2 PE=1 SV=3	CAVIN2	>sp|O95810|CAVN2_HUMAN Caveolae-associated protein 2 OS=Homo sapiens OX=9606 GN=CAVIN2 PE=1 SV=3	PD/HC	3.46931	0.000339381	0.004128	1.01145	0.9	0.0761195	0.029703
0.155335	-0.933233	0.666302	-0.601846	-0.684764	0.474251	1.22098	1.99238	-0.131036	2.29973	-0.942478	-0.840508	-0.195257	-0.180635	-0.102537	0.102957	0.960981	1.50958	1.19695	P22001	Potassium voltage-gated channel subfamily A member 3 OS=Homo sapiens OX=9606 GN=KCNA3 PE=1 SV=3	KCNA3	>sp|P22001|KCNA3_HUMAN Potassium voltage-gated channel subfamily A member 3 OS=Homo sapiens OX=9606 GN=KCNA3 PE=1 SV=3	PD/HC	3.06085	0.00086926	0.00412903	1.34766	0.788889	0.108979	0.180435
0.947824	0.31041	1.20486	0.0697849	0.990545	-1.8896	-0.908343	-1.26275	0.343323	-2.53803	-0.428532	1.26059	0.47884	0.427519	0.647574	0.266937	-1.1683	-1.48138	-1.10893	Q9BXW7	Haloacid dehalogenase-like hydrolase domain-containing 5 OS=Homo sapiens OX=9606 GN=HDHD5 PE=1 SV=1	HDHD5	>sp|Q9BXW7|HDHD5_HUMAN Haloacid dehalogenase-like hydrolase domain-containing 5 OS=Homo sapiens OX=9606 GN=HDHD5 PE=1 SV=1	PD/HC	2.89836	0.00126369	0.00430303	-1.4946	0.166667	0.0997422	0.0959752
1.09481	0.657788	1.16458	0.530633	1.48423	-0.399274	-0.581385	-1.58692	0.487582	-2.28009	1.02202	1.18017	1.12459	0.516201	1.18092	1.08661	-0.951513	-1.20433	-1.45298	P82914	28S ribosomal protein S15, mitochondrial OS=Homo sapiens OX=9606 GN=MRPS15 PE=1 SV=1	MRPS15	>sp|P82914|RT15_HUMAN 28S ribosomal protein S15, mitochondrial OS=Homo sapiens OX=9606 GN=MRPS15 PE=1 SV=1	PD/HC	2.86958	0.00135027	0.00430418	-1.54514	0.177778	0.114584	0.102857
2.1842	2.68376	3.78865	2.50757	4.08841	-0.948079	-0.45069	-1.66413	-1.98417	-1.07927	-1.1897	0.345632	1.70591	1.69018	-1.53309	-0.909708	0.27684	2.23677	1.50561	Q5T619	Zinc finger protein 648 OS=Homo sapiens OX=9606 GN=ZNF648 PE=2 SV=1	ZNF648	>sp|Q5T619|ZN648_HUMAN Zinc finger protein 648 OS=Homo sapiens OX=9606 GN=ZNF648 PE=2 SV=1	PD/HC	2.56519	0.00272149	0.00433208	-2.43328	0.211111	0.110509	0.17552
-1.22215	-0.611251	-0.900013	-1.11911	-1.07365	1.50135	1.0411	1.55946	0.176549	2.1643	-0.597693	0.539774	-0.463939	0.0895314	-0.518138	0.031067	1.6914	-0.148739	0.513673	Q8TD55	Pleckstrin homology domain-containing family O member 2 OS=Homo sapiens OX=9606 GN=PLEKHO2 PE=1 SV=1	PLEKHO2	>sp|Q8TD55|PKHO2_HUMAN Pleckstrin homology domain-containing family O member 2 OS=Homo sapiens OX=9606 GN=PLEKHO2 PE=1 SV=1	PD/HC	2.95302	0.00111424	0.00435821	1.39659	0.9	0.0715728	0.0277778
0.0710961	1.04409	0.183936	0.361299	0.0868989	-0.496816	0.0986358	-0.404231	-0.201113	-0.301373	0.541054	0.283018	0.324765	0.333296	0.0907529	-0.409163	-0.573439	-0.542979	-0.649996	Q5T3F8	CSC1-like protein 2 OS=Homo sapiens OX=9606 GN=TMEM63B PE=1 SV=1	TMEM63B	>sp|Q5T3F8|CSCL2_HUMAN CSC1-like protein 2 OS=Homo sapiens OX=9606 GN=TMEM63B PE=1 SV=1	PD/HC	4.36136	4.35155e-05	0.00437453	-0.697801	0.111111	0.0758064	0.0342857
1.0526	0.117382	0.0489883	-0.212222	0.225514	-0.178475	-0.756466	-0.359532	-0.0756851	-0.74422	0.0684035	0.214982	0.14334	0.571854	-0.745888	-0.356227	-0.485181	-0.636736	-0.532274	A0A1W2PNX8	Protein unc-45 homolog A OS=Homo sapiens OX=9606 GN=UNC45A PE=1 SV=1	UNC45A	>tr|A0A1W2PNX8|A0A1W2PNX8_HUMAN Protein unc-45 homolog A OS=Homo sapiens OX=9606 GN=UNC45A PE=1 SV=1	PD/HC	4.16304	6.86998e-05	0.00438519	-0.73494	0.133333	0.0805998	0.0714286
0.453697	1.02036	1.34466	0.532118	1.8271	-0.466939	-0.334977	-0.0901234	0.507526	-1.18513	0.286717	0.75607	0.13368	0.865971	-0.1402	-0.159444	-0.275842	0.155161	0.0628977	Q92896	Golgi apparatus protein 1 OS=Homo sapiens OX=9606 GN=GLG1 PE=1 SV=2	GLG1	>sp|Q92896|GSLG1_HUMAN Golgi apparatus protein 1 OS=Homo sapiens OX=9606 GN=GLG1 PE=1 SV=2	PD/HC	3.42457	0.000376206	0.00439098	-0.994972	0.155556	0.0869539	0.0884354
1.08662	-0.356651	0.149376	1.49042	-0.397976	-1.54441	-2.04098	0.0198848	-0.461986	-1.9745	0.749329	0.846041	0.253967	-0.239712	0.0584565	-0.399184	-0.926042	-0.781591	-1.1415	Q96NT1	Nucleosome assembly protein 1-like 5 OS=Homo sapiens OX=9606 GN=NAP1L5 PE=1 SV=1	NAP1L5	>sp|Q96NT1|NP1L5_HUMAN Nucleosome assembly protein 1-like 5 OS=Homo sapiens OX=9606 GN=NAP1L5 PE=1 SV=1	PD/HC	3.01114	0.00097468	0.00440149	-1.31712	0.211111	0.109013	0.163441
1.14854	2.52406	4.77883	3.39679	2.72778	-0.130363	-0.443475	-1.87651	-1.32629	-2.50938	-0.945152	0.0273647	0.251396	6.11915	-0.68928	1.20102	0.241747	0.465523	-0.785845	P51884	Lumican OS=Homo sapiens OX=9606 GN=LUM PE=1 SV=2	LUM	>sp|P51884|LUM_HUMAN Lumican OS=Homo sapiens OX=9606 GN=LUM PE=1 SV=2	PD/HC	2.48275	0.00329038	0.0044428	-2.8107	0.188889	0.106966	0.131783
0.434753	0.443098	0.0978496	0.901062	0.385342	-0.325921	-0.503185	0.0151556	-0.0264531	-0.246086	0.709012	0.374038	0.264251	0.183019	0.0185924	-0.0913749	-0.133915	-0.177318	-0.61426	Q6P1M0	Long-chain fatty acid transport protein 4 OS=Homo sapiens OX=9606 GN=SLC27A4 PE=1 SV=1	SLC27A4	>sp|Q6P1M0|S27A4_HUMAN Long-chain fatty acid transport protein 4 OS=Homo sapiens OX=9606 GN=SLC27A4 PE=1 SV=1	PD/HC	4.73796	1.82828e-05	0.00451471	-0.629857	0.0444444	0.0461952	0
1.06805	0.487479	1.44063	1.55596	1.04792	0.0225222	-0.728733	0.580282	-0.499887	0.0369985	0.620625	1.02677	0.242683	0.13219	0.779109	-0.107025	-0.544419	-0.795383	-0.893279	Q6PI78	Transmembrane protein 65 OS=Homo sapiens OX=9606 GN=TMEM65 PE=1 SV=2	TMEM65	>sp|Q6PI78|TMM65_HUMAN Transmembrane protein 65 OS=Homo sapiens OX=9606 GN=TMEM65 PE=1 SV=2	PD/HC	3.26404	0.000544453	0.00460073	-1.06191	0.266667	0.116217	0.321168
-0.493492	-0.0746052	-0.0537594	-0.953177	-0.408604	0.461707	0.352021	0.418693	-0.301203	0.236025	-0.706653	-0.440087	-0.424162	-0.314627	0.127549	0.252162	0.283698	0.33296	0.0672807	Q15052	Rho guanine nucleotide exchange factor 6 OS=Homo sapiens OX=9606 GN=ARHGEF6 PE=1 SV=2	ARHGEF6	>sp|Q15052|ARHG6_HUMAN Rho guanine nucleotide exchange factor 6 OS=Homo sapiens OX=9606 GN=ARHGEF6 PE=1 SV=2	PD/HC	4.54671	2.8398e-05	0.00462774	0.652997	0.966667	0.0376098	0
0.530531	0.276436	0.428996	0.955005	0.220844	-0.37493	-0.312988	-0.0232475	-0.198845	-0.218931	0.601159	0.365777	0.515919	0.00232884	0.108612	0.104401	-0.304761	-0.314435	-0.319664	Q9Y2I1	Nischarin OS=Homo sapiens OX=9606 GN=NISCH PE=1 SV=3	NISCH	>sp|Q9Y2I1|NISCH_HUMAN Nischarin OS=Homo sapiens OX=9606 GN=NISCH PE=1 SV=3	PD/HC	4.78372	1.64541e-05	0.00463768	-0.618478	0.0333333	0.0395483	0
-0.297424	-0.155796	-0.660561	-0.102563	0.139878	0.641715	0.256475	1.67466	0.651231	0.713174	-0.49563	0.195882	-0.599362	0.397415	0.148267	0.0674601	1.08869	1.37185	1.60007	Q9P258	Protein RCC2 OS=Homo sapiens OX=9606 GN=RCC2 PE=1 SV=2	RCC2	>sp|Q9P258|RCC2_HUMAN Protein RCC2 OS=Homo sapiens OX=9606 GN=RCC2 PE=1 SV=2	PD/HC	3.36174	0.000434775	0.00464	0.996711	0.855556	0.0938004	0.0813397
0.0149132	0.721346	0.163467	0.152113	1.46035	-0.0203803	-0.498856	-0.426917	0.256173	-1.20193	0.694374	0.603621	0.611226	0.655467	-0.111927	0.106112	-0.210436	-0.747373	-0.560033	Q02878	60S ribosomal protein L6 OS=Homo sapiens OX=9606 GN=RPL6 PE=1 SV=3	RPL6	>sp|Q02878|RL6_HUMAN 60S ribosomal protein L6 OS=Homo sapiens OX=9606 GN=RPL6 PE=1 SV=3	PD/HC	3.5378	0.000289866	0.00464982	-0.905655	0.133333	0.0890156	0.0692641
0.993274	0.464227	0.24807	0.799923	0.641116	-0.582528	-0.680298	-0.626047	0.653521	-1.31448	0.175211	0.451221	0.640826	0.200136	0.122486	-0.580319	-0.702164	-0.482714	0.0975869	Q9NRX2	39S ribosomal protein L17, mitochondrial OS=Homo sapiens OX=9606 GN=MRPL17 PE=1 SV=1	MRPL17	>sp|Q9NRX2|RM17_HUMAN 39S ribosomal protein L17, mitochondrial OS=Homo sapiens OX=9606 GN=MRPL17 PE=1 SV=1	PD/HC	3.49328	0.000321161	0.00470504	-0.922163	0.0777778	0.0790697	0.00884956
0.75611	0.620762	0.0560719	-0.105457	1.0967	-1.35711	-1.75056	-1.14321	1.12409	-2.06645	0.341577	1.60201	0.84515	-0.00650622	0.0352058	0.0345526	-0.660931	-1.22091	-1.54281	Q9HD33	39S ribosomal protein L47, mitochondrial OS=Homo sapiens OX=9606 GN=MRPL47 PE=1 SV=2	MRPL47	>sp|Q9HD33|RM47_HUMAN 39S ribosomal protein L47, mitochondrial OS=Homo sapiens OX=9606 GN=MRPL47 PE=1 SV=2	PD/HC	2.86757	0.00135654	0.00471685	-1.4333	0.255556	0.113867	0.274268
0.565728	0.707109	0.33002	0.84596	0.529183	-0.0749474	-0.209904	0.311596	-0.287001	0.000639353	0.659955	0.59512	0.787736	0.269113	0.267346	0.295168	-0.338008	-0.239951	-0.787283	Q9Y512	Sorting and assembly machinery component 50 homolog OS=Homo sapiens OX=9606 GN=SAMM50 PE=1 SV=3	SAMM50	>sp|Q9Y512|SAM50_HUMAN Sorting and assembly machinery component 50 homolog OS=Homo sapiens OX=9606 GN=SAMM50 PE=1 SV=3	PD/HC	4.25869	5.51201e-05	0.00477143	-0.694004	0.1	0.0786727	0.0263158
0.954641	1.18814	0.615746	0.642225	0.487172	-0.387535	-0.214705	0.204016	0.0879489	0.00963863	0.726401	0.288264	0.818397	0.081691	0.223861	0.162736	-0.109955	-0.159708	-0.162756	P49841	Glycogen synthase kinase-3 beta OS=Homo sapiens OX=9606 GN=GSK3B PE=1 SV=2	GSK3B	>sp|P49841|GSK3B_HUMAN Glycogen synthase kinase-3 beta OS=Homo sapiens OX=9606 GN=GSK3B PE=1 SV=2	PD/HC	4.32424	4.73985e-05	0.00478873	-0.679388	0.2	0.100992	0.152381
0.0563147	0.698352	0.984579	0.73219	-0.256287	-0.299202	0.0141925	-0.441916	-1.17635	0.238766	0.551134	0.27688	0.574351	0.628739	-0.499174	-0.516893	-0.695089	-0.0166978	-0.312856	O15327	Type II inositol 3,4-bisphosphate 4-phosphatase OS=Homo sapiens OX=9606 GN=INPP4B PE=2 SV=4	INPP4B	>sp|O15327|INP4B_HUMAN Type II inositol 3,4-bisphosphate 4-phosphatase OS=Homo sapiens OX=9606 GN=INPP4B PE=2 SV=4	PD/HC	3.6621	0.000217722	0.0047972	-0.842328	0.0888889	0.0720822	0.030303
-0.63605	-0.676061	-0.423567	-0.621429	0.0781872	0.68324	-0.138601	0.531222	-0.155071	0.494477	-0.588042	-0.26051	-0.654754	-0.174512	0.137146	-0.0976412	0.476022	0.201442	0.595099	O94760	N(G),N(G)-dimethylarginine dimethylaminohydrolase 1 OS=Homo sapiens OX=9606 GN=DDAH1 PE=1 SV=3	DDAH1	>sp|O94760|DDAH1_HUMAN N(G),N(G)-dimethylarginine dimethylaminohydrolase 1 OS=Homo sapiens OX=9606 GN=DDAH1 PE=1 SV=3	PD/HC	4.14428	7.17338e-05	0.0048	0.712371	0.933333	0.0560421	0.0588235
-0.628283	0.520025	-0.538196	-0.6513	-0.230767	0.445107	0.842332	-0.231188	0.439181	1.05302	-0.96292	-0.684294	-0.505536	0.201815	0.464278	-0.157425	1.0623	1.88493	1.65422	Q9NZT2	Opioid growth factor receptor OS=Homo sapiens OX=9606 GN=OGFR PE=1 SV=3	OGFR	>sp|Q9NZT2|OGFR_HUMAN Opioid growth factor receptor OS=Homo sapiens OX=9606 GN=OGFR PE=1 SV=3	PD/HC	3.12747	0.00074565	0.00480565	1.13228	0.811111	0.103181	0.143631
0.638764	1.01217	0.257324	0.0858134	1.96451	-1.50689	-0.948479	-0.0462829	-0.147284	-0.297553	1.09119	0.377825	0.503325	0.80535	0.183691	0.55103	0.0672148	-1.09731	-0.736153	Q9H2H9	Sodium-coupled neutral amino acid transporter 1 OS=Homo sapiens OX=9606 GN=SLC38A1 PE=1 SV=1	SLC38A1	>sp|Q9H2H9|S38A1_HUMAN Sodium-coupled neutral amino acid transporter 1 OS=Homo sapiens OX=9606 GN=SLC38A1 PE=1 SV=1	PD/HC	3.11083	0.00077477	0.00480851	-1.14628	0.111111	0.0746469	0.0338983
0.875879	1.35503	0.363914	-0.121612	0.373808	-0.813588	-1.44852	-0.520657	-0.117587	-0.398749	0.167588	0.148236	0.222146	0.303276	0.0165671	-0.185343	-0.446806	-0.222291	-0.900024	P57768	Sorting nexin-16 OS=Homo sapiens OX=9606 GN=SNX16 PE=1 SV=2	SNX16	>sp|P57768|SNX16_HUMAN Sorting nexin-16 OS=Homo sapiens OX=9606 GN=SNX16 PE=1 SV=2	PD/HC	3.49293	0.000321418	0.00482562	-0.913507	0.0444444	0.0502348	0
-0.0928422	0.93409	-0.351698	-0.207679	1.53072	-0.385941	-0.695475	-0.642236	-0.122733	-1.23649	0.337725	0.322852	0.58719	0.674239	-0.372628	-0.287298	-0.244032	-0.613733	-0.797991	D3YTB1	60S ribosomal protein L32 (Fragment) OS=Homo sapiens OX=9606 GN=RPL32 PE=1 SV=1	RPL32	>tr|D3YTB1|D3YTB1_HUMAN 60S ribosomal protein L32 (Fragment) OS=Homo sapiens OX=9606 GN=RPL32 PE=1 SV=1	PD/HC	3.38823	0.000409042	0.00484429	-0.95481	0.177778	0.10273	0.104651
0.650979	0.607323	0.131229	1.68793	0.764284	-1.78163	-1.32032	0.948593	-0.974196	-0.240193	1.29671	1.17908	1.24383	0.713809	1.43241	-0.54049	-1.17779	-0.205669	-1.10711	Q9UBS5	Gamma-aminobutyric acid type B receptor subunit 1 OS=Homo sapiens OX=9606 GN=GABBR1 PE=1 SV=1	GABBR1	>sp|Q9UBS5|GABR1_HUMAN Gamma-aminobutyric acid type B receptor subunit 1 OS=Homo sapiens OX=9606 GN=GABBR1 PE=1 SV=1	PD/HC	2.85467	0.00139744	0.00484722	-1.4161	0.255556	0.119249	0.269697
-1.2722	-1.22095	-0.959724	-0.0423487	-0.880841	2.29949	0.39851	0.970777	-0.131762	1.18488	-1.14148	0.49183	-1.26631	-0.0786302	0.514063	-0.791053	0.209885	0.622051	1.0699	A0A1X7SBT7	Neuronal pentraxin receptor OS=Homo sapiens OX=9606 GN=NPTXR PE=1 SV=1	NPTXR	>tr|A0A1X7SBT7|A0A1X7SBT7_HUMAN Neuronal pentraxin receptor OS=Homo sapiens OX=9606 GN=NPTXR PE=1 SV=1	PD/HC	2.9085	0.00123451	0.00486411	1.34252	0.911111	0.0639129	0.0315789
-0.65121	-0.781685	-1.14989	-1.87348	0.368917	-0.201781	0.147585	0.660523	-0.390322	0.729481	-0.706429	-1.11985	-1.08247	0.00686275	0.964182	0.232015	-0.139442	0.217162	1.14187	P26992	Ciliary neurotrophic factor receptor subunit alpha OS=Homo sapiens OX=9606 GN=CNTFR PE=1 SV=2	CNTFR	>sp|P26992|CNTFR_HUMAN Ciliary neurotrophic factor receptor subunit alpha OS=Homo sapiens OX=9606 GN=CNTFR PE=1 SV=2	PD/HC	3.13436	0.0007339	0.00488276	1.11271	0.777778	0.109192	0.203219
-0.25535	-0.00805449	-1.13342	-0.23253	-0.206949	0.961746	0.479358	0.266789	0.735811	0.383781	-0.702027	-0.483805	-0.318657	-0.106414	0.39669	0.0349908	0.710416	-0.364442	0.560286	Q15126	Phosphomevalonate kinase OS=Homo sapiens OX=9606 GN=PMVK PE=1 SV=3	PMVK	>sp|Q15126|PMVK_HUMAN Phosphomevalonate kinase OS=Homo sapiens OX=9606 GN=PMVK PE=1 SV=3	PD/HC	3.75673	0.000175095	0.00494845	0.799565	0.822222	0.0941136	0.110092
-0.277543	1.14301	1.25747	1.27765	1.44455	-0.118061	-0.895913	-0.63464	-1.68027	-0.49358	-0.291047	0.303172	0.658761	0.51969	-0.495519	0.348636	-0.754373	-0.197449	0.138797	G3XAN5	Aspartate beta-hydroxylase, isoform CRA_c OS=Homo sapiens OX=9606 GN=ASPH PE=1 SV=1	ASPH	>tr|G3XAN5|G3XAN5_HUMAN Aspartate beta-hydroxylase, isoform CRA_c OS=Homo sapiens OX=9606 GN=ASPH PE=1 SV=1	PD/HC	3.07095	0.000849281	0.0049726	-1.14887	0.111111	0.0738441	0.0301508
1.02332	0.585211	0.284807	-0.644976	0.480677	-0.0773341	-0.971991	0.0415208	0.06973	-0.294474	0.849169	1.39807	1.06302	0.458124	-0.337802	-0.0469795	-0.333412	-0.962852	-0.818459	Q9H089	Large subunit GTPase 1 homolog OS=Homo sapiens OX=9606 GN=LSG1 PE=1 SV=2	LSG1	>sp|Q9H089|LSG1_HUMAN Large subunit GTPase 1 homolog OS=Homo sapiens OX=9606 GN=LSG1 PE=1 SV=2	PD/HC	3.29819	0.000503283	0.00505119	-0.98403	0.122222	0.101809	0.0560748
-1.20424	-1.10002	-0.408253	-1.15851	-0.206029	0.0297028	0.224195	1.47154	-0.481975	1.14446	-0.906938	-0.194357	-1.26521	0.0932288	0.498859	0.386207	-0.0212977	-0.0355226	0.294081	P21397	Amine oxidase [flavin-containing] A OS=Homo sapiens OX=9606 GN=MAOA PE=1 SV=1	MAOA	>sp|P21397|AOFA_HUMAN Amine oxidase [flavin-containing] A OS=Homo sapiens OX=9606 GN=MAOA PE=1 SV=1	PD/HC	3.17635	0.000666273	0.00507483	1.05662	0.888889	0.0775872	0.0555556
-0.204437	-0.245295	-0.309462	-0.987134	0.122835	0.721436	0.238949	0.403599	1.10475	-0.115306	-0.912832	0.0729573	-0.50049	0.123673	0.673661	0.997765	0.73246	0.589389	0.0355145	A0A2U3TZM0	Chromodomain-helicase-DNA-binding protein 4 OS=Homo sapiens OX=9606 GN=CHD4 PE=4 SV=1	CHD4	>tr|A0A2U3TZM0|A0A2U3TZM0_HUMAN Chromodomain-helicase-DNA-binding protein 4 OS=Homo sapiens OX=9606 GN=CHD4 PE=4 SV=1	PD/HC	3.56821	0.000270262	0.00508108	0.853798	0.844444	0.0891123	0.0964912
-0.142924	0.878653	-0.0395094	1.04386	1.08792	-1.27073	-2.38161	0.766833	-0.682333	-1.07003	-0.0444089	0.705233	0.407578	0.809712	-0.695618	-2.2535	0.0471208	-0.331436	-0.53532	Q9H2J7	Sodium-dependent neutral amino acid transporter B(0)AT2 OS=Homo sapiens OX=9606 GN=SLC6A15 PE=1 SV=1	SLC6A15	>sp|Q9H2J7|S6A15_HUMAN Sodium-dependent neutral amino acid transporter B(0)AT2 OS=Homo sapiens OX=9606 GN=SLC6A15 PE=1 SV=1	PD/HC	2.85519	0.00139577	0.00509831	-1.36356	0.0888889	0.0722852	0.0325203
-0.343126	-1.3285	-1.60651	-0.00421386	-1.3414	1.03786	0.337664	0.834346	0.76346	1.30786	-0.208865	-0.891166	-0.67167	0.662989	0.261307	0.898588	0.823001	0.585063	-0.953773	O00478	Butyrophilin subfamily 3 member A3 OS=Homo sapiens OX=9606 GN=BTN3A3 PE=1 SV=1	BTN3A3	>sp|O00478|BT3A3_HUMAN Butyrophilin subfamily 3 member A3 OS=Homo sapiens OX=9606 GN=BTN3A3 PE=1 SV=1	PD/HC	2.96515	0.00108355	0.00510067	1.22648	0.877778	0.08195	0.048951
0.268016	0.989496	0.320382	0.745251	1.09101	-1.31423	-1.7755	-2.33316	-0.374655	-2.54786	-0.44137	0.86358	-0.236997	-0.856474	-1.2731	-0.5505	-0.542611	-0.43817	0.16257	Q9Y2R9	28S ribosomal protein S7, mitochondrial OS=Homo sapiens OX=9606 GN=MRPS7 PE=1 SV=2	MRPS7	>sp|Q9Y2R9|RT07_HUMAN 28S ribosomal protein S7, mitochondrial OS=Homo sapiens OX=9606 GN=MRPS7 PE=1 SV=2	PD/HC	2.82356	0.00150119	0.00510438	-1.40349	0.111111	0.0733228	0.0320856
-0.108954	0.876786	0.786721	-0.0552011	1.13689	-0.46706	-0.914318	-0.200857	-0.382614	-0.748366	0.525181	-0.186564	0.445342	0.458671	-1.24069	-0.314898	0.225395	-0.611359	-0.0875067	H0YL22	Complex I intermediate-associated protein 30, mitochondrial OS=Homo sapiens OX=9606 GN=NDUFAF1 PE=1 SV=1	NDUFAF1	>tr|H0YL22|H0YL22_HUMAN Complex I intermediate-associated protein 30, mitochondrial OS=Homo sapiens OX=9606 GN=NDUFAF1 PE=1 SV=1	PD/HC	3.43364	0.000368431	0.00513712	-0.905212	0.0555556	0.0604905	0.0128205
-2.85484	-2.0955	-1.88852	-0.575488	-2.542	1.89105	-1.37716	0.484825	-0.777566	-0.272474	-1.35377	-1.80153	-2.04248	0.297135	-0.268795	-0.567221	0.167242	0.390846	-0.45653	P10645	Chromogranin-A OS=Homo sapiens OX=9606 GN=CHGA PE=1 SV=7	CHGA	>sp|P10645|CMGA_HUMAN Chromogranin-A OS=Homo sapiens OX=9606 GN=CHGA PE=1 SV=7	PD/HC	2.71678	0.00191962	0.00516	1.5722	0.755556	0.115363	0.255738
0.507872	1.77888	0.933797	0.0251573	1.89454	-1.30333	-1.45632	-0.271503	-0.317191	-1.87559	0.579281	-0.499073	-0.0384105	1.0841	-0.235464	-0.218767	-0.110457	0.0902305	-0.418769	Q8NI37	Protein phosphatase PTC7 homolog OS=Homo sapiens OX=9606 GN=PPTC7 PE=2 SV=1	PPTC7	>sp|Q8NI37|PPTC7_HUMAN Protein phosphatase PTC7 homolog OS=Homo sapiens OX=9606 GN=PPTC7 PE=2 SV=1	PD/HC	2.88034	0.00131724	0.00517105	-1.30795	0.111111	0.0731126	0.032967
-0.0307456	0.2722	0.447	0.782207	0.588384	-0.577662	-0.533088	-0.975296	0.0795934	-0.95664	0.401601	0.655456	0.406832	0.400691	0.0619808	-0.719286	-0.844533	0.440745	-0.032238	Q9H4M3	F-box only protein 44 OS=Homo sapiens OX=9606 GN=FBXO44 PE=1 SV=3	FBXO44	>sp|Q9H4M3|FBX44_HUMAN F-box only protein 44 OS=Homo sapiens OX=9606 GN=FBXO44 PE=1 SV=3	PD/HC	3.57865	0.000263843	0.00518812	-0.841601	0.255556	0.111235	0.269289
0.909597	-0.0950645	0.847995	1.13897	-0.172829	0.524625	-0.0352926	-0.725785	-0.141838	-0.954086	1.27747	1.51854	0.303591	0.3936	-0.665361	-0.234935	-0.337251	-1.13512	0.0146763	Q01469	Fatty acid-binding protein 5 OS=Homo sapiens OX=9606 GN=FABP5 PE=1 SV=3	FABP5	>sp|Q01469|FABP5_HUMAN Fatty acid-binding protein 5 OS=Homo sapiens OX=9606 GN=FABP5 PE=1 SV=3	PD/HC	3.1632	0.000686744	0.0052053	-1.04924	0.1	0.0679872	0.0245399
-0.856294	-0.272491	-0.0297445	-0.47863	-0.429354	0.731057	0.143486	0.0347974	-0.193415	0.631983	-0.800022	-0.476082	0.000583751	-0.607675	0.126622	0.00737616	0.340009	0.344581	0.427386	Q06203	Amidophosphoribosyltransferase OS=Homo sapiens OX=9606 GN=PPAT PE=1 SV=1	PPAT	>sp|Q06203|PUR1_HUMAN Amidophosphoribosyltransferase OS=Homo sapiens OX=9606 GN=PPAT PE=1 SV=1	PD/HC	4.10003	7.94281e-05	0.00520656	0.698245	0.977778	0.0312722	0
-0.513093	-0.164619	0.0755372	0.289949	-0.0149769	0.733641	0.579637	1.17526	0.749893	1.32062	-0.636376	-0.636862	-0.156394	-0.67918	-0.122509	-0.115553	1.0299	2.8287	2.82955	Q969E8	Pre-rRNA-processing protein TSR2 homolog OS=Homo sapiens OX=9606 GN=TSR2 PE=1 SV=1	TSR2	>sp|Q969E8|TSR2_HUMAN Pre-rRNA-processing protein TSR2 homolog OS=Homo sapiens OX=9606 GN=TSR2 PE=1 SV=1	PD/HC	2.83335	0.00146775	0.00522259	1.37158	0.977778	0.0300347	0
0.130965	0.976222	0.496545	0.725139	0.36538	-0.191238	-0.344974	0.0136775	-0.300803	-0.618522	1.19706	0.62148	0.301908	-0.240832	-0.0801234	-0.315592	0.11249	-0.267322	-0.561948	O43292	Glycosylphosphatidylinositol anchor attachment 1 protein OS=Homo sapiens OX=9606 GN=GPAA1 PE=1 SV=3	GPAA1	>sp|O43292|GPAA1_HUMAN Glycosylphosphatidylinositol anchor attachment 1 protein OS=Homo sapiens OX=9606 GN=GPAA1 PE=1 SV=3	PD/HC	3.817	0.000152406	0.00526797	-0.763642	0.0666667	0.0672082	0.0105263
0.394405	0.773668	0.75281	0.534895	-0.944562	-0.0679072	-0.571873	-1.10014	-0.493008	-1.65974	0.476157	0.116759	0.643335	1.1827	-1.24449	-2.16354	-0.202053	-0.591773	0.237974	Q9H244	P2Y purinoceptor 12 OS=Homo sapiens OX=9606 GN=P2RY12 PE=1 SV=1	P2RY12	>sp|Q9H244|P2Y12_HUMAN P2Y purinoceptor 12 OS=Homo sapiens OX=9606 GN=P2RY12 PE=1 SV=1	PD/HC	2.94561	0.00113341	0.00534202	-1.22234	0.111111	0.081513	0.0326087
-0.235966	-0.813705	-0.0490889	-0.0493982	-0.973581	0.785883	0.0739688	2.55446	0.0606204	1.41532	-2.07445	-0.842792	0.718477	-0.254248	1.73257	0.955811	1.93396	0.0578749	-0.0360932	E9PN89	Heat shock cognate 71 kDa protein (Fragment) OS=Homo sapiens OX=9606 GN=HSPA8 PE=1 SV=1	HSPA8	>tr|E9PN89|E9PN89_HUMAN Heat shock cognate 71 kDa protein (Fragment) OS=Homo sapiens OX=9606 GN=HSPA8 PE=1 SV=1	PD/HC	2.73682	0.00183307	0.00560518	1.46174	0.911111	0.0658757	0.0333333
0.460462	0.855685	0.479222	-0.217881	0.332969	-0.464196	-0.5136	-0.0581892	0.0775306	-0.260012	0.339606	0.949072	0.567991	0.177027	0.0498901	-0.0277684	-0.473493	-0.45021	-0.467094	A2RRP1	Neuroblastoma-amplified sequence OS=Homo sapiens OX=9606 GN=NBAS PE=1 SV=2	NBAS	>sp|A2RRP1|NBAS_HUMAN Neuroblastoma-amplified sequence OS=Homo sapiens OX=9606 GN=NBAS PE=1 SV=2	PD/HC	4.04302	9.05693e-05	0.00560772	-0.696953	0.0444444	0.0472421	0
0.518552	-0.310814	0.933244	0.406662	-0.345684	0.566717	-0.921747	-1.06222	0.549508	-1.20171	1.31373	0.894697	0.432109	0.656723	-0.372569	-0.6574	-1.12178	-1.85863	-0.987803	Q9HAV0	Guanine nucleotide-binding protein subunit beta-4 OS=Homo sapiens OX=9606 GN=GNB4 PE=1 SV=3	GNB4	>sp|Q9HAV0|GBB4_HUMAN Guanine nucleotide-binding protein subunit beta-4 OS=Homo sapiens OX=9606 GN=GNB4 PE=1 SV=3	PD/HC	2.93456	0.00116263	0.00561039	-1.20668	0.155556	0.103856	0.0887372
-0.573457	-1.17929	0.112513	-1.05992	-0.410056	1.34094	0.628782	-1.22694	0.531674	0.91207	-1.15336	-1.13239	-0.488708	-0.389766	-0.425704	0.37404	0.401683	1.2961	1.78116	P54922	[Protein ADP-ribosylarginine] hydrolase OS=Homo sapiens OX=9606 GN=ADPRH PE=1 SV=1	ADPRH	>sp|P54922|ADPRH_HUMAN [Protein ADP-ribosylarginine] hydrolase OS=Homo sapiens OX=9606 GN=ADPRH PE=1 SV=1	PD/HC	2.88216	0.00131171	0.00562581	1.25854	0.888889	0.094758	0.0603448
-1.33915	-1.71664	-0.848639	-0.484876	-0.814942	1.50474	0.684039	0.188616	-0.278208	1.25677	-0.386611	-0.327459	-0.0714587	-0.934356	0.409927	-0.186799	-0.711108	0.269667	0.306513	Q96MC5	Uncharacterized protein C16orf45 OS=Homo sapiens OX=9606 GN=C16orf45 PE=1 SV=1	C16orf45	>sp|Q96MC5|CP045_HUMAN Uncharacterized protein C16orf45 OS=Homo sapiens OX=9606 GN=C16orf45 PE=1 SV=1	PD/HC	3.02146	0.000951789	0.00566667	1.11376	0.922222	0.0592306	0.0454545
0.246847	0.125584	-0.175425	0.318302	0.0811768	-0.443284	-0.580626	-0.598614	-0.214715	-0.68183	0.142477	0.126776	0.0983233	0.606515	-0.133567	-0.180325	-0.1326	-0.550074	-0.546278	Q96DV4	39S ribosomal protein L38, mitochondrial OS=Homo sapiens OX=9606 GN=MRPL38 PE=1 SV=2	MRPL38	>sp|Q96DV4|RM38_HUMAN 39S ribosomal protein L38, mitochondrial OS=Homo sapiens OX=9606 GN=MRPL38 PE=1 SV=2	PD/HC	4.76701	1.70997e-05	0.00578914	-0.5807	0.233333	0.112314	0.220217
-0.489369	-0.88755	0.0635242	-0.158915	-1.11863	0.649046	1.12249	0.703165	-0.853756	1.40366	-0.178964	-0.730892	-0.423089	-0.723631	0.050348	0.735872	0.493401	0.288263	0.195378	F2Z2J1	Ribosomal protein S6 kinase OS=Homo sapiens OX=9606 GN=RPS6KA2 PE=1 SV=1	RPS6KA2	>tr|F2Z2J1|F2Z2J1_HUMAN Ribosomal protein S6 kinase OS=Homo sapiens OX=9606 GN=RPS6KA2 PE=1 SV=1	PD/HC	3.15816	0.000694765	0.00588088	0.995177	0.872222	0.081552	0.056962
0.664996	0.161993	0.547423	0.110516	0.733284	-1.01764	-1.0593	-0.743478	0.619383	-0.912782	0.486665	0.458319	-0.273324	0.446717	-0.239581	-0.58691	-0.0925164	-0.525514	-0.404214	Q9NUQ8	ATP-binding cassette sub-family F member 3 OS=Homo sapiens OX=9606 GN=ABCF3 PE=1 SV=2	ABCF3	>sp|Q9NUQ8|ABCF3_HUMAN ATP-binding cassette sub-family F member 3 OS=Homo sapiens OX=9606 GN=ABCF3 PE=1 SV=2	PD/HC	3.414	0.00038548	0.00588679	-0.866987	0.1	0.0790684	0.0231214
-0.808031	0.16633	0.965303	0.0817705	0.34763	-0.0454991	-1.12389	-0.382977	-1.95605	0.514039	0.608588	0.814782	0.0913338	1.44909	-0.305805	-1.43976	-1.23616	-1.14464	-1.05008	P47972	Neuronal pentraxin-2 OS=Homo sapiens OX=9606 GN=NPTX2 PE=1 SV=2	NPTX2	>sp|P47972|NPTX2_HUMAN Neuronal pentraxin-2 OS=Homo sapiens OX=9606 GN=NPTX2 PE=1 SV=2	PD/HC	2.87818	0.00132379	0.00589873	-1.23006	0.0888889	0.0683349	0.0307692
0.141105	0.687971	0.257462	0.146501	1.5647	-0.230318	-0.527589	-0.193553	0.496395	-0.964917	0.589944	1.46212	0.471296	0.189157	-0.294639	-0.235737	-0.448832	-0.487342	-0.122453	P18124	60S ribosomal protein L7 OS=Homo sapiens OX=9606 GN=RPL7 PE=1 SV=1	RPL7	>sp|P18124|RL7_HUMAN 60S ribosomal protein L7 OS=Homo sapiens OX=9606 GN=RPL7 PE=1 SV=1	PD/HC	3.31146	0.000488135	0.00590536	-0.913149	0.0666667	0.066825	0.0113636
-0.0710399	0.414224	-0.0653209	0.241121	1.14189	-1.18921	-0.995838	-0.863488	0.296953	-1.66706	0.424352	0.0717509	0.356688	-0.0373214	0.0843497	-0.525184	-0.446911	-0.833854	-0.69764	H7BXY3	Putative ATP-dependent RNA helicase DHX30 OS=Homo sapiens OX=9606 GN=DHX30 PE=1 SV=1	DHX30	>tr|H7BXY3|H7BXY3_HUMAN Putative ATP-dependent RNA helicase DHX30 OS=Homo sapiens OX=9606 GN=DHX30 PE=1 SV=1	PD/HC	3.22751	0.000592223	0.00591083	-0.958937	0.166667	0.0947383	0.0933735
0.380405	0.0727957	1.43517	2.10902	1.49535	-1.39203	-1.49028	-1.42439	-0.0125337	-0.870675	0.182225	0.668254	0.51793	0.46982	-0.425456	2.136	-1.14708	-1.4142	-1.65259	Q9HAT2	Sialate O-acetylesterase OS=Homo sapiens OX=9606 GN=SIAE PE=1 SV=1	SIAE	>sp|Q9HAT2|SIAE_HUMAN Sialate O-acetylesterase OS=Homo sapiens OX=9606 GN=SIAE PE=1 SV=1	PD/HC	2.64271	0.0022766	0.00591746	-1.58388	0.1	0.0750461	0.0264901
-0.362559	1.02598	0.419945	0.83163	0.748371	-0.839218	0.0909731	-0.028272	-0.617811	-0.725476	0.810941	0.801987	0.431267	-0.199713	-0.130969	0.133162	-0.598928	-0.448602	-0.335728	O76062	Delta(14)-sterol reductase OS=Homo sapiens OX=9606 GN=TM7SF2 PE=2 SV=3	TM7SF2	>sp|O76062|ERG24_HUMAN Delta(14)-sterol reductase OS=Homo sapiens OX=9606 GN=TM7SF2 PE=2 SV=3	PD/HC	3.42661	0.00037445	0.00601869	-0.850959	0.111111	0.0846145	0.0340909
-0.140107	0.257611	-0.104012	0.47759	0.636175	-1.14394	-0.883331	-0.259136	-0.198128	-0.205444	0.885246	0.470722	0.485006	-0.0716754	0.118587	0.0462479	-1.01142	-0.953591	-1.12569	Q86VS8	Protein Hook homolog 3 OS=Homo sapiens OX=9606 GN=HOOK3 PE=1 SV=2	HOOK3	>sp|Q86VS8|HOOK3_HUMAN Protein Hook homolog 3 OS=Homo sapiens OX=9606 GN=HOOK3 PE=1 SV=2	PD/HC	3.3481	0.000448646	0.00602484	-0.883423	0.0888889	0.0698433	0.0298507
-0.166149	-0.864095	0.0639502	-0.221893	0.233492	0.455027	0.363284	0.598704	0.318902	0.15223	-0.354471	-0.0506819	-0.48927	-0.136726	0.0775889	0.495327	0.439074	0.688943	0.871578	P17252	Protein kinase C alpha type OS=Homo sapiens OX=9606 GN=PRKCA PE=1 SV=4	PRKCA	>sp|P17252|KPCA_HUMAN Protein kinase C alpha type OS=Homo sapiens OX=9606 GN=PRKCA PE=1 SV=4	PD/HC	4.11042	7.75488e-05	0.006025	0.666715	0.933333	0.0542311	0.0517241
-0.00582723	-0.138411	-0.60656	-0.414707	-0.998227	0.19615	0.328881	0.758139	-0.0843179	0.695379	-0.342666	-0.443422	-0.285772	-0.391887	0.115274	-0.310017	0.625418	0.624917	0.250512	Q86VP1	Tax1-binding protein 1 OS=Homo sapiens OX=9606 GN=TAX1BP1 PE=1 SV=2	TAX1BP1	>sp|Q86VP1|TAXB1_HUMAN Tax1-binding protein 1 OS=Homo sapiens OX=9606 GN=TAX1BP1 PE=1 SV=2	PD/HC	3.83028	0.000147816	0.00606811	0.723087	0.955556	0.0434753	0
0.25279	0.776025	0.776866	0.743269	1.32881	0.0324062	-0.421886	-0.338105	0.248641	-1.16226	0.299486	0.629657	0.842731	-0.192337	0.242544	0.0448552	-0.318104	-0.546568	-0.363126	P30050	60S ribosomal protein L12 OS=Homo sapiens OX=9606 GN=RPL12 PE=1 SV=1	RPL12	>sp|P30050|RL12_HUMAN 60S ribosomal protein L12 OS=Homo sapiens OX=9606 GN=RPL12 PE=1 SV=1	PD/HC	3.38442	0.000412646	0.00607407	-0.864526	0.155556	0.0889179	0.0912281
-0.431503	2.17258	3.84465	1.80587	2.25985	-1.85807	-1.50151	1.33305	-0.871407	-3.01533	0.606075	-0.876708	2.43112	1.12067	0.837907	-1.05506	-1.17464	0.0149618	0.133242	K7ELM9	Apolipoprotein C-I OS=Homo sapiens OX=9606 GN=APOC1 PE=1 SV=1	APOC1	>tr|K7ELM9|K7ELM9_HUMAN Apolipoprotein C-I OS=Homo sapiens OX=9606 GN=APOC1 PE=1 SV=1	PD/HC	2.42289	0.00377668	0.00607951	-2.15264	0.122222	0.0801816	0.0547945
0.182418	0.772216	-0.0115775	0.0790398	0.659088	-1.52791	-1.16739	-0.238358	-0.418527	-0.4262	0.69899	0.479646	0.448635	-0.403986	0.208731	0.0297378	-0.875368	-0.798689	-1.85537	Q9ULU8	Calcium-dependent secretion activator 1 OS=Homo sapiens OX=9606 GN=CADPS PE=1 SV=3	CADPS	>sp|Q9ULU8|CAPS1_HUMAN Calcium-dependent secretion activator 1 OS=Homo sapiens OX=9606 GN=CADPS PE=1 SV=3	PD/HC	3.07413	0.000843091	0.00608	-1.02965	0.0777778	0.0650603	0.00847458
0.677674	0.87759	0.836345	0.720492	0.146351	-0.239603	-0.442649	-1.3686	0.263155	-1.09708	0.382175	0.784644	-0.14255	0.438828	-0.428056	-0.0511107	-0.250677	0.301507	-0.372498	P82664	28S ribosomal protein S10, mitochondrial OS=Homo sapiens OX=9606 GN=MRPS10 PE=1 SV=2	MRPS10	>sp|P82664|RT10_HUMAN 28S ribosomal protein S10, mitochondrial OS=Homo sapiens OX=9606 GN=MRPS10 PE=1 SV=2	PD/HC	3.30744	0.000492679	0.00608537	-0.893178	0.0666667	0.0565984	0.0107527
2.31183	-1.66361	-1.85284	-2.81061	-0.932295	0.95343	4.83038	0.17144	1.36606	0.164036	-1.62919	-0.917043	-0.919142	-1.06855	-0.598221	3.88903	0.281201	4.78766	0.354513	Q9Y6R7	IgGFc-binding protein OS=Homo sapiens OX=9606 GN=FCGBP PE=1 SV=3	FCGBP	>sp|Q9Y6R7|FCGBP_HUMAN IgGFc-binding protein OS=Homo sapiens OX=9606 GN=FCGBP PE=1 SV=3	PD/HC	2.33107	0.00466587	0.00609816	2.67345	0.855556	0.0895476	0.0871795
0.430792	0.25548	-0.553772	-0.88307	-1.6028	0.697837	1.00436	2.2987	-0.745632	0.357493	-0.575247	-0.957913	-1.49528	-0.75536	0.938974	-0.232633	0.218207	2.50097	0.661973	O14827	Ras-specific guanine nucleotide-releasing factor 2 OS=Homo sapiens OX=9606 GN=RASGRF2 PE=1 SV=2	RASGRF2	>sp|O14827|RGRF2_HUMAN Ras-specific guanine nucleotide-releasing factor 2 OS=Homo sapiens OX=9606 GN=RASGRF2 PE=1 SV=2	PD/HC	2.6704	0.00213601	0.00615198	1.45193	0.877778	0.0781817	0.0457516
0.988137	2.99239	1.86014	-0.870223	0.782479	-1.58073	-1.86661	0.781049	-1.1592	-2.21973	0.390155	-0.963183	1.48873	2.11328	0.216085	-1.90165	1.04271	-2.246	-1.14977	P02749	Beta-2-glycoprotein 1 OS=Homo sapiens OX=9606 GN=APOH PE=1 SV=3	APOH	>sp|P02749|APOH_HUMAN Beta-2-glycoprotein 1 OS=Homo sapiens OX=9606 GN=APOH PE=1 SV=3	PD/HC	2.4478	0.00356617	0.00632727	-1.98415	0.1	0.0671017	0.0235294
-0.497759	0.315853	1.29436	-1.23936	0.58678	-0.569089	-1.24185	-1.62266	-1.66196	-0.680026	-0.381007	0.393156	0.655371	0.369734	-0.556788	-0.266957	-0.872524	-0.602711	-1.84728	Q9BS40	Latexin OS=Homo sapiens OX=9606 GN=LXN PE=1 SV=2	LXN	>sp|Q9BS40|LXN_HUMAN Latexin OS=Homo sapiens OX=9606 GN=LXN PE=1 SV=2	PD/HC	2.8851	0.00130287	0.00633233	-1.15853	0.177778	0.0959788	0.102273
0.287483	0.306971	0.321955	0.170981	-0.139586	-0.178852	-1.22612	-0.612371	-1.2275	-0.760333	0.973602	0.191466	0.556045	-0.499841	0.00103843	0.241223	-1.70466	-1.93255	-2.58688	Q9BWS9	Chitinase domain-containing protein 1 OS=Homo sapiens OX=9606 GN=CHID1 PE=1 SV=1	CHID1	>sp|Q9BWS9|CHID1_HUMAN Chitinase domain-containing protein 1 OS=Homo sapiens OX=9606 GN=CHID1 PE=1 SV=1	PD/HC	2.80505	0.00156658	0.00633735	-1.23971	0.133333	0.0922712	0.0645161
-1.91761	-1.48194	-0.0584225	-4.07858	-0.340208	2.08718	1.72173	-0.303329	0.123246	1.64609	-0.324478	-1.30847	-2.34853	0.123379	-1.57139	0.399298	1.68399	-0.271487	1.01259	Q9Y6U3	Adseverin OS=Homo sapiens OX=9606 GN=SCIN PE=1 SV=4	SCIN	>sp|Q9Y6U3|ADSV_HUMAN Adseverin OS=Homo sapiens OX=9606 GN=SCIN PE=1 SV=4	PD/HC	2.4412	0.00362076	0.00652695	1.95666	0.888889	0.0741721	0.0530303
0.337076	0.587939	0.650574	0.581991	1.46757	-0.0372453	-0.613171	0.0230181	0.249637	-0.342198	0.617842	0.896308	0.351562	0.319826	-0.0200018	0.599857	-0.375512	-0.47041	-0.207711	P05387	60S acidic ribosomal protein P2 OS=Homo sapiens OX=9606 GN=RPLP2 PE=1 SV=1	RPLP2	>sp|P05387|RLA2_HUMAN 60S acidic ribosomal protein P2 OS=Homo sapiens OX=9606 GN=RPLP2 PE=1 SV=1	PD/HC	3.60511	0.000248253	0.00654655	-0.765006	0.1	0.0680176	0.0261438
0.258305	-1.04542	-0.0382265	0.40891	-0.585105	0.330388	0.980309	0.818858	0.965055	-0.513823	-1.21153	-0.0294612	-1.11008	-0.22896	0.266773	0.174187	1.70994	1.31364	1.29234	O15118	NPC intracellular cholesterol transporter 1 OS=Homo sapiens OX=9606 GN=NPC1 PE=1 SV=2	NPC1	>sp|O15118|NPC1_HUMAN NPC intracellular cholesterol transporter 1 OS=Homo sapiens OX=9606 GN=NPC1 PE=1 SV=2	PD/HC	2.88798	0.00129424	0.00666269	1.13172	0.922222	0.0640466	0.0394737
-1.0006	-0.191964	0.021611	-0.250474	0.517533	0.466188	0.842343	0.371759	0.5908	0.681757	-0.853909	-0.753277	0.270874	-0.0607588	0.106106	0.318244	0.603278	1.81121	1.64811	Q9BTN0	Leucine-rich repeat and fibronectin type-III domain-containing protein 3 OS=Homo sapiens OX=9606 GN=LRFN3 PE=2 SV=1	LRFN3	>sp|Q9BTN0|LRFN3_HUMAN Leucine-rich repeat and fibronectin type-III domain-containing protein 3 OS=Homo sapiens OX=9606 GN=LRFN3 PE=2 SV=1	PD/HC	3.05461	0.000881844	0.00669048	0.999643	0.866667	0.0862323	0.0523256
3.08705	1.89586	2.36636	1.04984	0.320408	-0.0170038	-1.02281	1.4195	-0.155569	-1.50229	0.660339	-0.398451	1.26925	2.41804	0.226905	-1.14111	0.924672	-0.330559	-0.567339	D6RF35	Vitamin D-binding protein OS=Homo sapiens OX=9606 GN=GC PE=1 SV=1	GC	>tr|D6RF35|D6RF35_HUMAN Vitamin D-binding protein OS=Homo sapiens OX=9606 GN=GC PE=1 SV=1	PD/HC	2.53156	0.0029406	0.00693175	-1.62419	0.222222	0.109559	0.191939
-0.409342	0.317364	0.449108	0.259286	0.775638	-0.937675	-1.01888	-0.76485	0.118668	-1.5504	0.296312	0.583832	0.562738	-0.0763163	0.0198975	0.310318	-0.617188	-1.18345	-0.81045	F8W7C6	60S ribosomal protein L10 OS=Homo sapiens OX=9606 GN=RPL10 PE=1 SV=2	RPL10	>tr|F8W7C6|F8W7C6_HUMAN 60S ribosomal protein L10 OS=Homo sapiens OX=9606 GN=RPL10 PE=1 SV=2	PD/HC	3.11029	0.000775737	0.00698225	-0.949914	0.222222	0.106892	0.19802
0.118668	0.66435	-0.0158058	0.435038	0.0549751	-0.181217	-0.747188	0.0138545	-0.745476	-0.143763	-0.251032	0.471746	0.625592	-0.163283	-0.613707	-0.499618	-0.394557	-0.702198	-0.9492	A0A1W2PQ77	Golgi SNAP receptor complex member 2 OS=Homo sapiens OX=9606 GN=GOSR2 PE=4 SV=1	GOSR2	>tr|A0A1W2PQ77|A0A1W2PQ77_HUMAN Golgi SNAP receptor complex member 2 OS=Homo sapiens OX=9606 GN=GOSR2 PE=4 SV=1	PD/HC	3.72564	0.000188086	0.00706433	-0.71189	0.188889	0.10513	0.130102
0.549159	0.852989	1.44335	0.659671	0.220233	-0.290872	-0.108984	-1.41319	-1.41259	-0.00254207	1.30196	-0.291554	0.575967	0.234213	-0.993332	0.903809	-0.46212	-0.643405	-0.451611	P06737	Glycogen phosphorylase, liver form OS=Homo sapiens OX=9606 GN=PYGL PE=1 SV=4	PYGL	>sp|P06737|PYGL_HUMAN Glycogen phosphorylase, liver form OS=Homo sapiens OX=9606 GN=PYGL PE=1 SV=4	PD/HC	2.87116	0.00134536	0.00707246	-1.1037	0.0888889	0.0655672	0.031746
-0.20513	-0.217006	-1.11859	-0.44719	-1.44977	0.608156	1.21855	0.375952	-1.00837	1.37809	-0.447993	-1.07719	-0.382265	-0.429187	0.136346	0.532596	-0.327489	1.04991	0.426456	Q8N126	Cell adhesion molecule 3 OS=Homo sapiens OX=9606 GN=CADM3 PE=1 SV=1	CADM3	>sp|Q8N126|CADM3_HUMAN Cell adhesion molecule 3 OS=Homo sapiens OX=9606 GN=CADM3 PE=1 SV=1	PD/HC	2.9021	0.00125285	0.00707872	1.08061	0.922222	0.079243	0.0447761
-0.0417181	0.393535	-0.0891993	0.266565	1.04131	-0.950326	-1.18704	-0.107266	0.151923	-0.797875	1.00716	0.886713	0.331501	-0.271906	-0.0860974	0.0775174	-0.810481	-0.763506	-0.811974	Q5JRA6	Transport and Golgi organization protein 1 homolog OS=Homo sapiens OX=9606 GN=MIA3 PE=1 SV=1	MIA3	>sp|Q5JRA6|TGO1_HUMAN Transport and Golgi organization protein 1 homolog OS=Homo sapiens OX=9606 GN=MIA3 PE=1 SV=1	PD/HC	3.14015	0.000724188	0.0070814	-0.920064	0.133333	0.0856592	0.0669456
0.0315313	0.325785	0.749851	1.05887	1.19562	-0.838626	-0.150684	0.272961	0.655478	-0.538764	1.27518	1.78176	0.645677	0.0444407	-0.00676977	0.192884	-0.284852	-0.789498	-0.527497	P20290	Transcription factor BTF3 OS=Homo sapiens OX=9606 GN=BTF3 PE=1 SV=1	BTF3	>sp|P20290|BTF3_HUMAN Transcription factor BTF3 OS=Homo sapiens OX=9606 GN=BTF3 PE=1 SV=1	PD/HC	3.0281	0.000937349	0.00708504	-0.991394	0.0888889	0.0652658	0.028169
-0.270622	-0.210462	0.0896827	-0.284151	0.400148	1.12121	0.314347	0.598595	0.47433	0.295828	-0.415056	-0.0497514	-0.646165	-0.0726926	-0.152437	0.424575	0.934909	1.13401	1.42684	A0A0A0MSI0	Peroxiredoxin-1 (Fragment) OS=Homo sapiens OX=9606 GN=PRDX1 PE=1 SV=1	PRDX1	>tr|A0A0A0MSI0|A0A0A0MSI0_HUMAN Peroxiredoxin-1 (Fragment) OS=Homo sapiens OX=9606 GN=PRDX1 PE=1 SV=1	PD/HC	3.37716	0.000419604	0.00710324	0.81934	0.933333	0.0536996	0.0526316
0.615381	0.641622	0.310278	-0.369351	0.917719	-0.91977	-1.42156	-2.48519	0.123647	-3.35291	-0.197114	0.770433	-0.497016	-0.331882	-0.456528	-0.531281	-0.866193	-0.757076	-1.08512	P82650	28S ribosomal protein S22, mitochondrial OS=Homo sapiens OX=9606 GN=MRPS22 PE=1 SV=1	MRPS22	>sp|P82650|RT22_HUMAN 28S ribosomal protein S22, mitochondrial OS=Homo sapiens OX=9606 GN=MRPS22 PE=1 SV=1	PD/HC	2.64353	0.0022723	0.00710588	-1.38187	0.1	0.0756073	0.0253165
1.45789	2.14608	0.897298	2.54347	-0.424183	0.00331401	0.931974	-0.835715	-1.44293	0.504506	1.32138	1.56668	2.37142	-0.454234	-0.510629	0.0685523	-0.851513	0.119515	-0.0478312	Q8N461	F-box/LRR-repeat protein 16 OS=Homo sapiens OX=9606 GN=FBXL16 PE=2 SV=2	FBXL16	>sp|Q8N461|FXL16_HUMAN F-box/LRR-repeat protein 16 OS=Homo sapiens OX=9606 GN=FBXL16 PE=2 SV=2	PD/HC	2.57516	0.00265975	0.00714451	-1.47561	0.166667	0.0972569	0.0953846
-0.377417	0.574625	0.202365	0.546609	0.641108	-0.523676	-0.978853	-0.428518	-0.811992	-0.478969	0.0444686	-0.234816	0.339666	0.866028	-0.573387	-0.0299594	-0.709118	0.153485	-0.486797	Q8TCJ2	Dolichyl-diphosphooligosaccharide--protein glycosyltransferase subunit STT3B OS=Homo sapiens OX=9606 GN=STT3B PE=1 SV=1	STT3B	>sp|Q8TCJ2|STT3B_HUMAN Dolichyl-diphosphooligosaccharide--protein glycosyltransferase subunit STT3B OS=Homo sapiens OX=9606 GN=STT3B PE=1 SV=1	PD/HC	3.47715	0.000333312	0.00714697	-0.77596	0.133333	0.083815	0.0711111
0.116099	-0.340183	-0.506987	-0.30981	-0.436842	1.24673	0.507849	0.326056	1.27853	0.26154	-0.449294	-0.459024	-0.713457	-0.136965	-0.513018	-0.408078	0.879762	1.27278	1.35088	A0A0A0MSI2	Polyhomeotic-like protein 2 OS=Homo sapiens OX=9606 GN=PHC2 PE=1 SV=1	PHC2	>tr|A0A0A0MSI2|A0A0A0MSI2_HUMAN Polyhomeotic-like protein 2 OS=Homo sapiens OX=9606 GN=PHC2 PE=1 SV=1	PD/HC	3.01764	0.0009602	0.00722989	0.979911	0.844444	0.102042	0.0901639
-0.668513	-1.10895	-0.414197	-0.0194079	0.131712	0.852677	0.717241	1.39686	-0.015322	1.64821	-0.425858	-1.10489	-0.38212	0.377237	0.50989	2.04272	-0.181268	0.0884845	0.21584	P10909	Clusterin OS=Homo sapiens OX=9606 GN=CLU PE=1 SV=1	CLU	>sp|P10909|CLUS_HUMAN Clusterin OS=Homo sapiens OX=9606 GN=CLU PE=1 SV=1	PD/HC	2.81205	0.00154153	0.00744986	1.1292	0.822222	0.0964706	0.118421
-0.682903	-0.0616199	-1.09411	0.0261423	-1.06732	0.706047	0.315537	0.143354	-0.544592	0.326788	-0.9537	-1.1473	-0.416387	-0.481832	-0.022434	-0.0261889	0.0869485	1.22583	0.0562182	Q8TEA8	D-aminoacyl-tRNA deacylase 1 OS=Homo sapiens OX=9606 GN=DTD1 PE=1 SV=2	DTD1	>sp|Q8TEA8|DTD1_HUMAN D-aminoacyl-tRNA deacylase 1 OS=Homo sapiens OX=9606 GN=DTD1 PE=1 SV=2	PD/HC	3.17383	0.00067014	0.00753143	0.879977	0.955556	0.0489694	0
0.588777	0.168606	0.271586	0.168606	-0.254084	-0.114647	-0.473465	0.00203086	-0.757617	-0.850881	0.439364	0.658623	0.216599	0.47626	-0.129152	0.301866	-0.815545	-0.957693	-0.82366	P82933	28S ribosomal protein S9, mitochondrial OS=Homo sapiens OX=9606 GN=MRPS9 PE=1 SV=2	MRPS9	>sp|P82933|RT09_HUMAN 28S ribosomal protein S9, mitochondrial OS=Homo sapiens OX=9606 GN=MRPS9 PE=1 SV=2	PD/HC	3.45586	0.000350061	0.00768091	-0.765692	0.122222	0.0818909	0.056872
-0.571446	-0.367312	-0.394799	-0.65055	0.575068	0.763936	0.18533	0.8712	1.21338	0.168994	-0.0899687	-0.963852	-0.183934	0.0772358	0.196815	-0.395065	1.70836	1.59075	1.70041	O43290	U4/U6.U5 tri-snRNP-associated protein 1 OS=Homo sapiens OX=9606 GN=SART1 PE=1 SV=1	SART1	>sp|O43290|SNUT1_HUMAN U4/U6.U5 tri-snRNP-associated protein 1 OS=Homo sapiens OX=9606 GN=SART1 PE=1 SV=1	PD/HC	2.83224	0.0014715	0.00778409	1.08592	0.766667	0.108114	0.214777
-0.400434	0.980897	0.493861	0.114635	1.12345	-0.362205	-0.248528	-0.479586	-0.192269	-0.944471	0.983252	0.832298	0.182297	0.36582	-0.405069	-0.551821	0.709859	-0.443445	-1.2728	K7EQJ5	40S ribosomal protein S15 OS=Homo sapiens OX=9606 GN=RPS15 PE=1 SV=2	RPS15	>tr|K7EQJ5|K7EQJ5_HUMAN 40S ribosomal protein S15 OS=Homo sapiens OX=9606 GN=RPS15 PE=1 SV=2	PD/HC	3.03702	0.000918298	0.0077847	-0.938597	0.122222	0.0870645	0.0591133
0.555262	0.306682	0.393356	0.353773	0.325133	-0.795782	-0.626418	-0.451654	0.43728	-1.10804	0.438122	0.255847	-0.104482	0.432797	-0.0316778	-0.0793146	-0.197515	-0.637915	-0.473777	Q6ZT12	E3 ubiquitin-protein ligase UBR3 OS=Homo sapiens OX=9606 GN=UBR3 PE=2 SV=2	UBR3	>sp|Q6ZT12|UBR3_HUMAN E3 ubiquitin-protein ligase UBR3 OS=Homo sapiens OX=9606 GN=UBR3 PE=2 SV=2	PD/HC	3.56537	0.000272037	0.00789831	-0.72498	0.111111	0.0827776	0.0344828
0.473785	0.808326	0.549198	0.371182	1.18162	-1.45544	-1.17905	-0.940724	0.607577	-1.59006	-0.402704	0.212301	0.0961104	0.820616	-0.00178607	-1.5687	0.307518	-0.522961	-0.399085	P48449	Lanosterol synthase OS=Homo sapiens OX=9606 GN=LSS PE=1 SV=1	LSS	>sp|P48449|ERG7_HUMAN Lanosterol synthase OS=Homo sapiens OX=9606 GN=LSS PE=1 SV=1	PD/HC	2.76536	0.0017165	0.00824789	-1.13099	0.133333	0.0837491	0.0666667
-0.128456	-1.46654	0.540585	-0.625779	-0.431464	2.55136	1.97165	0.618837	1.28492	0.406324	-0.793955	0.00127853	-1.18966	0.782976	-0.433695	0.0305341	1.43235	0.452226	1.83632	A0A0G2JMH6	HLA class II histocompatibility antigen, DR alpha chain OS=Homo sapiens OX=9606 GN=HLA-DRA PE=1 SV=1	HLA-DRA	>tr|A0A0G2JMH6|A0A0G2JMH6_HUMAN HLA class II histocompatibility antigen, DR alpha chain OS=Homo sapiens OX=9606 GN=HLA-DRA PE=1 SV=1	PD/HC	2.55973	0.00275595	0.00840449	1.38297	0.777778	0.107171	0.198819
0.653933	1.29969	0.371211	0.355777	1.75911	-0.482775	-0.60056	-2.05335	0.147842	-3.11001	0.554626	0.89696	-0.115887	0.113001	0.0658367	0.479343	-0.865331	-0.164289	-1.11024	Q9Y3D9	28S ribosomal protein S23, mitochondrial OS=Homo sapiens OX=9606 GN=MRPS23 PE=1 SV=2	MRPS23	>sp|Q9Y3D9|RT23_HUMAN 28S ribosomal protein S23, mitochondrial OS=Homo sapiens OX=9606 GN=MRPS23 PE=1 SV=2	PD/HC	2.52918	0.00295681	0.00858263	-1.42362	0.133333	0.0791059	0.0675105
0.511108	0.862165	1.45719	-0.343105	1.28535	-0.258775	-0.132948	-0.953009	0.238475	-1.73364	0.951575	0.672037	0.244964	0.197623	0.416542	0.283058	-0.357828	-0.877825	-1.24805	Q96EY7	Pentatricopeptide repeat domain-containing protein 3, mitochondrial OS=Homo sapiens OX=9606 GN=PTCD3 PE=1 SV=3	PTCD3	>sp|Q96EY7|PTCD3_HUMAN Pentatricopeptide repeat domain-containing protein 3, mitochondrial OS=Homo sapiens OX=9606 GN=PTCD3 PE=1 SV=3	PD/HC	2.76698	0.00171009	0.00860167	-1.11117	0.122222	0.0803504	0.057971
0.0321265	0.295374	0.126979	-0.768557	-0.181464	0.302374	-0.14227	0.766622	0.958101	0.460564	-0.847091	-0.167065	0.15165	-0.0552823	1.05635	0.115863	1.37983	0.987437	1.08384	P16333	Cytoplasmic protein NCK1 OS=Homo sapiens OX=9606 GN=NCK1 PE=1 SV=1	NCK1	>sp|P16333|NCK1_HUMAN Cytoplasmic protein NCK1 OS=Homo sapiens OX=9606 GN=NCK1 PE=1 SV=1	PD/HC	3.1599	0.000691995	0.0086257	0.853908	0.766667	0.108962	0.22007
-1.03283	-0.173186	0.303065	-0.603186	0.131728	0.452695	0.574463	0.720473	0.128238	-0.00500252	-0.878575	-0.117366	-0.522434	-0.139051	0.649981	0.241043	0.595389	0.0619456	0.763125	Q14571	Inositol 1,4,5-trisphosphate receptor type 2 OS=Homo sapiens OX=9606 GN=ITPR2 PE=1 SV=2	ITPR2	>sp|Q14571|ITPR2_HUMAN Inositol 1,4,5-trisphosphate receptor type 2 OS=Homo sapiens OX=9606 GN=ITPR2 PE=1 SV=2	PD/HC	3.40997	0.000389074	0.00873333	0.755106	0.922222	0.0578759	0.0416667
0.726873	0.549387	0.188943	-0.812949	1.0306	-1.71347	-1.39975	0.165387	-0.521694	-0.610208	1.11313	0.168624	1.20789	-0.19984	0.0846601	0.087885	-0.5249	-1.58528	-2.37338	P11166	Solute carrier family 2, facilitated glucose transporter member 1 OS=Homo sapiens OX=9606 GN=SLC2A1 PE=1 SV=2	SLC2A1	>sp|P11166|GTR1_HUMAN Solute carrier family 2, facilitated glucose transporter member 1 OS=Homo sapiens OX=9606 GN=SLC2A1 PE=1 SV=2	PD/HC	2.59473	0.00254258	0.0089146	-1.28048	0.122222	0.0805626	0.0594059
0.305106	-0.331967	-0.0400089	-0.999821	0.0868355	0.378372	-0.00379867	0.759118	1.16463	0.381275	-0.669213	-0.813916	-1.17483	0.545982	0.0498943	0.281982	1.37582	1.03129	0.80019	P40145	Adenylate cyclase type 8 OS=Homo sapiens OX=9606 GN=ADCY8 PE=1 SV=1	ADCY8	>sp|P40145|ADCY8_HUMAN Adenylate cyclase type 8 OS=Homo sapiens OX=9606 GN=ADCY8 PE=1 SV=1	PD/HC	2.92506	0.00118834	0.00893923	0.965414	0.888889	0.0758488	0.0608696
0.148231	0.156978	0.0701546	-0.0432703	0.564988	-0.644547	-0.706624	-0.0831011	-0.309929	-0.719178	0.365284	0.333444	-0.230249	0.185825	-0.116313	-0.203788	-0.47922	-0.232139	-0.787772	P42704	Leucine-rich PPR motif-containing protein, mitochondrial OS=Homo sapiens OX=9606 GN=LRPPRC PE=1 SV=3	LRPPRC	>sp|P42704|LPPRC_HUMAN Leucine-rich PPR motif-containing protein, mitochondrial OS=Homo sapiens OX=9606 GN=LRPPRC PE=1 SV=3	PD/HC	4.09167	8.09705e-05	0.00894183	-0.600637	0.0444444	0.0425626	0
0.401738	0.863696	0.173356	0.719049	-0.198475	-0.309366	-0.196868	-0.480349	-0.783991	0.0706604	0.485479	0.441484	0.723731	0.0237706	-0.612297	-0.173406	-0.343487	0.0266138	0.0328972	Q9Y496	Kinesin-like protein KIF3A OS=Homo sapiens OX=9606 GN=KIF3A PE=1 SV=4	KIF3A	>sp|Q9Y496|KIF3A_HUMAN Kinesin-like protein KIF3A OS=Homo sapiens OX=9606 GN=KIF3A PE=1 SV=4	PD/HC	3.64155	0.000228272	0.00910989	-0.680718	0.111111	0.074502	0.0315789
-0.505455	-2.13373	0.938271	-1.09471	-0.509754	1.07689	1.20306	-0.401898	0.524273	0.286062	-1.77911	-0.537294	-1.3336	0.142925	0.085509	-0.458158	0.9961	0.950131	1.0005	Q04609	Glutamate carboxypeptidase 2 OS=Homo sapiens OX=9606 GN=FOLH1 PE=1 SV=1	FOLH1	>sp|Q04609|FOLH1_HUMAN Glutamate carboxypeptidase 2 OS=Homo sapiens OX=9606 GN=FOLH1 PE=1 SV=1	PD/HC	2.57874	0.0026379	0.00920548	1.28319	0.855556	0.0951116	0.0938967
-2.62037	-0.12409	-0.44525	-0.499885	-0.302318	1.34252	0.451905	-0.270216	0.603054	-0.738981	-1.54038	-2.24873	-1.64953	-0.461998	-1.22112	0.448306	1.09699	0.0535049	1.42477	D6RHI9	Ribonuclease T2 (Fragment) OS=Homo sapiens OX=9606 GN=RNASET2 PE=1 SV=8	RNASET2	>tr|D6RHI9|D6RHI9_HUMAN Ribonuclease T2 (Fragment) OS=Homo sapiens OX=9606 GN=RNASET2 PE=1 SV=8	PD/HC	2.49062	0.00323132	0.00920981	1.41825	0.8	0.100991	0.144208
-0.212207	0.0663373	0.555042	0.548104	1.67149	-1.50365	-1.44049	-2.32905	-0.38113	-2.27053	-0.16513	-0.614848	-0.421055	0.591077	-1.08989	-1.3891	-1.46788	-0.280619	0.853206	Q96C36	Pyrroline-5-carboxylate reductase 2 OS=Homo sapiens OX=9606 GN=PYCR2 PE=1 SV=1	PYCR2	>sp|Q96C36|P5CR2_HUMAN Pyrroline-5-carboxylate reductase 2 OS=Homo sapiens OX=9606 GN=PYCR2 PE=1 SV=1	PD/HC	2.5282	0.00296348	0.00922404	-1.35423	0.133333	0.0885019	0.0689655
0.284655	0.935139	0.823133	0.148417	2.70181	-1.85144	-2.68958	-0.745748	-0.616614	-2.05487	0.872387	0.359524	1.39844	-0.663991	0.216237	-0.149328	-1.5769	-1.90632	1.69136	P48651	Phosphatidylserine synthase 1 OS=Homo sapiens OX=9606 GN=PTDSS1 PE=1 SV=1	PTDSS1	>sp|P48651|PTSS1_HUMAN Phosphatidylserine synthase 1 OS=Homo sapiens OX=9606 GN=PTDSS1 PE=1 SV=1	PD/HC	2.3485	0.00448225	0.0093913	-1.73049	0.255556	0.11472	0.277259
0.0746687	-0.486811	-0.943187	-0.490138	-0.652806	0.0298871	0.135314	0.184754	-0.244448	0.636693	-0.626462	-0.619096	-0.360936	-0.259277	0.0448117	0.455561	0.0787033	0.611475	-0.236911	Q9Y426	C2 domain-containing protein 2 OS=Homo sapiens OX=9606 GN=C2CD2 PE=1 SV=2	C2CD2	>sp|Q9Y426|C2CD2_HUMAN C2 domain-containing protein 2 OS=Homo sapiens OX=9606 GN=C2CD2 PE=1 SV=2	PD/HC	3.72663	0.000187661	0.00944173	0.654478	0.9	0.0686366	0.03
-0.117597	-0.691374	-0.656189	-0.222061	-0.862067	0.669445	0.902005	-0.281494	-0.291189	0.603525	-0.993819	-0.532157	0.116128	-0.1419	-0.189065	0.236659	0.338244	1.25809	1.21656	Q9H305	Cell death-inducing p53-target protein 1 OS=Homo sapiens OX=9606 GN=CDIP1 PE=1 SV=1	CDIP1	>sp|Q9H305|CDIP1_HUMAN Cell death-inducing p53-target protein 1 OS=Homo sapiens OX=9606 GN=CDIP1 PE=1 SV=1	PD/HC	2.9772	0.00105391	0.0096	0.901948	0.755556	0.106795	0.256158
-1.72111	-0.94404	-1.72941	-1.00862	-0.446424	0.841144	-0.238586	0.337916	0.651953	-0.302734	-0.765187	-1.1068	-1.45529	0.790816	-0.430433	-0.457979	0.415859	0.157168	0.371795	Q92522	Histone H1x OS=Homo sapiens OX=9606 GN=H1FX PE=1 SV=1	H1FX	>sp|Q92522|H1X_HUMAN Histone H1x OS=Homo sapiens OX=9606 GN=H1FX PE=1 SV=1	PD/HC	2.73546	0.00183884	0.00968365	1.06639	0.833333	0.103593	0.107692
0.506271	0.235694	0.544606	1.59286	2.6901	0.0772845	-0.161704	-0.337969	0.793632	-0.866769	1.29646	0.958396	1.08765	2.51387	0.808463	1.35235	-0.596838	-1.3535	-0.496607	O15540	Fatty acid-binding protein, brain OS=Homo sapiens OX=9606 GN=FABP7 PE=1 SV=3	FABP7	>sp|O15540|FABP7_HUMAN Fatty acid-binding protein, brain OS=Homo sapiens OX=9606 GN=FABP7 PE=1 SV=3	PD/HC	2.50485	0.00312716	0.00969272	-1.34771	0.144444	0.090652	0.0736434
0.717084	0.129805	-1.15438	-1.07065	-1.95025	3.78181	-1.16272	2.53472	0.113818	1.54415	-1.66808	-1.07126	-1.41081	0.803614	2.13158	3.67118	0.687184	-0.831069	0.912168	P01011	Alpha-1-antichymotrypsin OS=Homo sapiens OX=9606 GN=SERPINA3 PE=1 SV=2	SERPINA3	>sp|P01011|AACT_HUMAN Alpha-1-antichymotrypsin OS=Homo sapiens OX=9606 GN=SERPINA3 PE=1 SV=2	PD/HC	2.23745	0.00578823	0.00970968	2.07994	0.844444	0.0933694	0.0892857
1.61332	0.0642479	0.8065	0.784405	-0.06211	-0.395214	-0.833043	0.0853121	0.446814	-0.704426	0.502828	0.558095	0.207592	0.844676	0.115792	-0.182101	-0.370759	-0.272898	-0.313661	Q8WZA9	Immunity-related GTPase family Q protein OS=Homo sapiens OX=9606 GN=IRGQ PE=1 SV=1	IRGQ	>sp|Q8WZA9|IRGQ_HUMAN Immunity-related GTPase family Q protein OS=Homo sapiens OX=9606 GN=IRGQ PE=1 SV=1	PD/HC	3.09941	0.000795402	0.00974933	-0.83348	0.1	0.0789126	0.025
0.814515	0.60176	1.01532	1.10242	0.552917	-3.28419	-4.09496	-1.14499	-2.13318	-2.16136	1.05201	-2.52139	-0.249001	-0.658737	-0.719431	0.340552	-1.37575	-0.556316	-1.46907	J3QS23	Cerebellin-2 OS=Homo sapiens OX=9606 GN=CBLN2 PE=1 SV=1	CBLN2	>tr|J3QS23|J3QS23_HUMAN Cerebellin-2 OS=Homo sapiens OX=9606 GN=CBLN2 PE=1 SV=1	PD/HC	2.28938	0.00513591	0.00976471	-1.84985	0.133333	0.0925579	0.064257
0.8618	0.939896	1.52949	-0.486614	0.378982	-0.341158	-0.62774	-0.755834	0.321104	-2.10438	0.0264964	2.05494	0.564052	0.206616	0.112945	0.0561122	0.142301	-2.33919	-1.60781	Q9ULX7	Carbonic anhydrase 14 OS=Homo sapiens OX=9606 GN=CA14 PE=1 SV=1	CA14	>sp|Q9ULX7|CAH14_HUMAN Carbonic anhydrase 14 OS=Homo sapiens OX=9606 GN=CA14 PE=1 SV=1	PD/HC	2.46946	0.00339266	0.00982979	-1.38944	0.122222	0.0823276	0.0552995
0.251107	0.590746	0.0252613	0.476067	1.10211	-0.973356	-1.00805	-1.13254	0.945593	-1.15077	0.584197	1.37136	-0.396988	0.477129	-0.926951	0.209147	-0.652566	0.0368712	-1.10135	Q76N89	E3 ubiquitin-protein ligase HECW1 OS=Homo sapiens OX=9606 GN=HECW1 PE=1 SV=3	HECW1	>sp|Q76N89|HECW1_HUMAN E3 ubiquitin-protein ligase HECW1 OS=Homo sapiens OX=9606 GN=HECW1 PE=1 SV=3	PD/HC	2.71181	0.00194171	0.00997347	-1.07329	0.144444	0.0914119	0.07393
1.60997	2.25928	2.23081	1.15568	1.41862	-0.318526	-0.477199	-0.605662	0.36788	-1.4646	0.518817	-1.31355	1.19682	2.52312	0.339257	0.551693	0.265521	-0.256222	0.292669	195	TRFE_HUMAN	TRFE	>gi|195| TRFE_HUMAN	PD/HC	2.43636	0.00366136	0.0101693	-1.41936	0.144444	0.102957	0.0754717
-0.0317741	-0.255905	0.033666	-0.0569387	-0.594689	0.223831	0.337777	0.657602	0.284521	0.280941	-0.289491	-0.729489	-0.42405	-0.171609	0.345199	0.679627	0.248015	0.0126137	-0.0627954	O94915	Protein furry homolog-like OS=Homo sapiens OX=9606 GN=FRYL PE=1 SV=2	FRYL	>sp|O94915|FRYL_HUMAN Protein furry homolog-like OS=Homo sapiens OX=9606 GN=FRYL PE=1 SV=2	PD/HC	4.05413	8.82821e-05	0.010343	0.580764	0.788889	0.108438	0.183628
-1.92109	-1.44454	-0.449555	-0.665165	-1.22998	0.678969	2.24294	1.45029	-0.791531	3.7243	-0.420767	0.189679	0.195641	-1.15641	0.954757	-0.925502	0.369171	0.442073	0.768137	Q8WVF5	BTB/POZ domain-containing protein KCTD4 OS=Homo sapiens OX=9606 GN=KCTD4 PE=1 SV=2	KCTD4	>sp|Q8WVF5|KCTD4_HUMAN BTB/POZ domain-containing protein KCTD4 OS=Homo sapiens OX=9606 GN=KCTD4 PE=1 SV=2	PD/HC	2.31942	0.00479272	0.0103727	1.65827	0.888889	0.0794195	0.056
-0.191755	0.244377	0.356327	0.0817041	0.992755	-0.594274	-0.515373	-0.375371	0.338455	-1.46669	0.756798	0.772784	0.626774	0.45995	0.248714	0.197343	-0.367603	-1.08554	-0.727225	P40429	60S ribosomal protein L13a OS=Homo sapiens OX=9606 GN=RPL13A PE=1 SV=2	RPL13A	>sp|P40429|RL13A_HUMAN 60S ribosomal protein L13a OS=Homo sapiens OX=9606 GN=RPL13A PE=1 SV=2	PD/HC	2.9366	0.00115719	0.0103874	-0.89028	0.255556	0.11245	0.27856
-0.368291	0.135019	-0.456625	-0.783617	-0.156869	0.400662	0.938803	0.256932	0.185797	0.565512	-0.460999	0.104247	-0.980653	-0.0035325	-0.0565004	-0.174797	0.405671	0.79304	0.987384	Q6ICG6	Uncharacterized protein KIAA0930 OS=Homo sapiens OX=9606 GN=KIAA0930 PE=1 SV=1	KIAA0930	>sp|Q6ICG6|K0930_HUMAN Uncharacterized protein KIAA0930 OS=Homo sapiens OX=9606 GN=KIAA0930 PE=1 SV=1	PD/HC	3.23652	0.000580071	0.0104	0.760397	0.922222	0.0630326	0.0410959
-0.564252	-0.220425	-0.559124	-0.301714	-0.139011	0.382238	0.309403	0.30312	0.320141	-0.103771	-0.59845	-0.17969	-0.215818	0.042643	0.406821	-0.105625	0.554105	0.0991482	0.231403	Q9UL18	Protein argonaute-1 OS=Homo sapiens OX=9606 GN=AGO1 PE=1 SV=3	AGO1	>sp|Q9UL18|AGO1_HUMAN Protein argonaute-1 OS=Homo sapiens OX=9606 GN=AGO1 PE=1 SV=3	PD/HC	4.31889	4.79852e-05	0.0104856	0.54368	0.877778	0.0803312	0.0492958
-0.281506	0.624559	0.16782	0.478933	1.15104	-0.258088	-0.451399	-0.407232	0.172429	-0.990912	0.479575	0.279952	0.650826	0.0943709	-0.191033	0.0114979	-0.458356	-0.718418	-0.0426041	A0A024R4M0	40S ribosomal protein S9 OS=Homo sapiens OX=9606 GN=RPS9 PE=1 SV=1	RPS9	>tr|A0A024R4M0|A0A024R4M0_HUMAN 40S ribosomal protein S9 OS=Homo sapiens OX=9606 GN=RPS9 PE=1 SV=1;>sp|P46781|RS9_HUMAN 40S ribosomal protein S9 OS=Homo sapiens OX=9606 GN=RPS9 PE=1 SV=3	PD/HC	3.2794	0.000525529	0.0106458	-0.738475	0.0777778	0.0686324	0.00925926
0.187142	0.347605	0.0337753	0.73045	0.559882	-0.460982	-0.518887	-0.294963	-0.441658	-0.517519	0.685069	0.550878	0.433855	-0.543938	-0.177446	0.00811131	-0.646698	-0.0414305	-0.222582	Q969V3	Nicalin OS=Homo sapiens OX=9606 GN=NCLN PE=1 SV=2	NCLN	>sp|Q969V3|NCLN_HUMAN Nicalin OS=Homo sapiens OX=9606 GN=NCLN PE=1 SV=2	PD/HC	3.55269	0.0002801	0.0106805	-0.663041	0.111111	0.0797947	0.0324324
1.13349	0.181851	1.08311	-0.311398	-0.34976	-1.42109	-0.0809288	-0.151263	-0.296192	-0.256487	0.473768	0.438165	1.43487	1.04484	0.0284011	0.216929	-0.40042	-1.90493	-2.04407	Q0VDG4	Secernin-3 OS=Homo sapiens OX=9606 GN=SCRN3 PE=1 SV=1	SCRN3	>sp|Q0VDG4|SCRN3_HUMAN Secernin-3 OS=Homo sapiens OX=9606 GN=SCRN3 PE=1 SV=1	PD/HC	2.54259	0.0028669	0.0107358	-1.20089	0.133333	0.0895268	0.0704846
-0.400452	-0.530536	-0.572348	-0.135038	0.626274	1.20611	0.683771	0.229122	0.0150587	0.404247	-0.925978	-0.335771	-0.391442	-0.0178279	-0.0442527	0.608522	1.14979	0.304659	0.470187	A2ACR1	Proteasome subunit beta type OS=Homo sapiens OX=9606 GN=PSMB9 PE=1 SV=1	PSMB9	>tr|A2ACR1|A2ACR1_HUMAN Proteasome subunit beta type OS=Homo sapiens OX=9606 GN=PSMB9 PE=1 SV=1	PD/HC	3.09549	0.000802616	0.010739	0.800846	0.9	0.0802269	0.0275229
0.543396	-0.612397	-1.35809	-1.09414	-0.539888	0.181441	0.276005	0.581832	0.861267	0.662579	-1.39483	-0.892573	-0.806398	0.429361	0.575943	-0.206137	1.25359	-0.670555	0.506163	Q96KN2	Beta-Ala-His dipeptidase OS=Homo sapiens OX=9606 GN=CNDP1 PE=1 SV=4	CNDP1	>sp|Q96KN2|CNDP1_HUMAN Beta-Ala-His dipeptidase OS=Homo sapiens OX=9606 GN=CNDP1 PE=1 SV=4	PD/HC	2.68135	0.00208281	0.0107747	1.03839	0.866667	0.0862671	0.0555556
1.0852	-0.357082	0.915749	1.08076	0.322581	-0.284361	-0.745049	-0.17049	-0.804084	0.0630629	0.465087	0.471987	0.80609	-0.328368	-0.0194394	0.544374	-0.986039	-1.11518	-1.15556	Q5JTJ3	Cytochrome c oxidase assembly factor 6 homolog OS=Homo sapiens OX=9606 GN=COA6 PE=1 SV=1	COA6	>sp|Q5JTJ3|COA6_HUMAN Cytochrome c oxidase assembly factor 6 homolog OS=Homo sapiens OX=9606 GN=COA6 PE=1 SV=1	PD/HC	2.77438	0.0016812	0.0107778	-0.963056	0.277778	0.114635	0.355584
-1.2402	-1.27672	-1.52955	-1.5782	-0.757312	0.235769	0.321279	0.284462	-0.595341	1.75745	-1.55497	-0.755564	-0.518437	0.634323	0.455823	1.32598	-0.743776	-0.291509	-0.212666	Q96D96	Voltage-gated hydrogen channel 1 OS=Homo sapiens OX=9606 GN=HVCN1 PE=1 SV=1	HVCN1	>sp|Q96D96|HVCN1_HUMAN Voltage-gated hydrogen channel 1 OS=Homo sapiens OX=9606 GN=HVCN1 PE=1 SV=1	PD/HC	2.53191	0.00293826	0.0107866	1.20671	0.788889	0.112673	0.182018
-0.16809	-1.19709	0.958029	-0.297586	-0.107163	0.803212	0.515403	0.397182	1.41005	0.64378	-1.17004	-0.154844	-0.259216	-0.959989	0.354313	0.123281	0.192144	0.211129	1.37037	E9PRJ8	Tetraspanin (Fragment) OS=Homo sapiens OX=9606 GN=CD81 PE=1 SV=1	CD81	>tr|E9PRJ8|E9PRJ8_HUMAN Tetraspanin (Fragment) OS=Homo sapiens OX=9606 GN=CD81 PE=1 SV=1	PD/HC	2.76128	0.0017327	0.010802	0.974973	0.688889	0.125365	0.443434
-1.32994	-0.351979	-0.784426	-0.534294	-0.0312134	1.14074	0.268888	0.286661	0.462352	0.556868	-0.331071	-0.0869214	-0.40159	-0.537251	-0.968231	0.719645	0.896271	-0.0823241	0.93136	P08575	Receptor-type tyrosine-protein phosphatase C OS=Homo sapiens OX=9606 GN=PTPRC PE=1 SV=3	PTPRC	>sp|P08575|PTPRC_HUMAN Receptor-type tyrosine-protein phosphatase C OS=Homo sapiens OX=9606 GN=PTPRC PE=1 SV=3	PD/HC	2.86273	0.00137175	0.0108092	0.908855	0.922222	0.0762015	0.038961
-0.321304	-0.279751	-0.613001	-0.401759	0.722819	0.685577	-0.0721248	0.689166	1.04939	0.131191	-1.15054	-0.400871	-0.523841	0.578515	0.354942	0.355466	0.912474	1.22344	0.936346	Q86VM9	Zinc finger CCCH domain-containing protein 18 OS=Homo sapiens OX=9606 GN=ZC3H18 PE=1 SV=2	ZC3H18	>sp|Q86VM9|ZCH18_HUMAN Zinc finger CCCH domain-containing protein 18 OS=Homo sapiens OX=9606 GN=ZC3H18 PE=1 SV=2	PD/HC	2.90106	0.00125587	0.0108144	0.892112	0.844444	0.0932805	0.0876494
-0.20581	3.48361	0.912555	-0.363121	1.81674	-1.25671	0.855591	-0.59881	-0.541689	0.926342	1.91942	0.250196	1.76419	0.77482	-1.1786	-0.63847	-0.735198	0.40841	-1.27695	A0A2R8YE54	Dynamin-like 120 kDa protein, mitochondrial OS=Homo sapiens OX=9606 GN=OPA1 PE=1 SV=1	OPA1	>tr|A0A2R8YE54|A0A2R8YE54_HUMAN Dynamin-like 120 kDa protein, mitochondrial OS=Homo sapiens OX=9606 GN=OPA1 PE=1 SV=1	PD/HC	2.33404	0.00463405	0.0108205	-1.5539	0.211111	0.107614	0.165217
-0.0793657	0.219597	0.281159	0.302307	0.0478968	-1.46012	-1.24864	-0.790908	-0.234968	-1.01261	0.56222	-0.359016	0.0523843	-0.434918	-0.799418	-0.646111	-0.471464	-0.25853	-0.0396755	Q13155	Aminoacyl tRNA synthase complex-interacting multifunctional protein 2 OS=Homo sapiens OX=9606 GN=AIMP2 PE=1 SV=2	AIMP2	>sp|Q13155|AIMP2_HUMAN Aminoacyl tRNA synthase complex-interacting multifunctional protein 2 OS=Homo sapiens OX=9606 GN=AIMP2 PE=1 SV=2	PD/HC	3.16896	0.000677703	0.0108312	-0.762052	0.244444	0.114381	0.230132
0.479541	0.324934	0.830735	0.284402	0.764757	-0.177742	-0.255479	0.475091	-0.376288	-0.190375	0.496316	0.638549	0.0338546	0.105077	0.0439645	-0.598456	-0.0737674	-0.485528	-0.230802	O43615	Mitochondrial import inner membrane translocase subunit TIM44 OS=Homo sapiens OX=9606 GN=TIMM44 PE=1 SV=2	TIMM44	>sp|O43615|TIM44_HUMAN Mitochondrial import inner membrane translocase subunit TIM44 OS=Homo sapiens OX=9606 GN=TIMM44 PE=1 SV=2	PD/HC	3.70018	0.000199443	0.0108338	-0.626734	0.255556	0.117879	0.282092
0.914638	0.478814	-0.0734487	0.164756	0.542638	-0.76596	-0.824027	-0.631296	0.882122	-1.04974	0.83955	0.869266	0.148879	-0.0948807	-0.338595	-0.188494	-0.468469	-0.508611	-0.410453	O43314	Inositol hexakisphosphate and diphosphoinositol-pentakisphosphate kinase 2 OS=Homo sapiens OX=9606 GN=PPIP5K2 PE=1 SV=3	PPIP5K2	>sp|O43314|VIP2_HUMAN Inositol hexakisphosphate and diphosphoinositol-pentakisphosphate kinase 2 OS=Homo sapiens OX=9606 GN=PPIP5K2 PE=1 SV=3	PD/HC	2.96828	0.00107577	0.0108367	-0.851487	0.1	0.0839722	0.025974
0.225772	0.792131	0.552167	-0.188507	1.01029	-1.58188	-1.54384	-1.45392	-0.277364	-2.26874	-0.474907	-0.578721	-0.00952393	-0.241885	-0.222988	-0.679873	-0.619107	-0.456247	-0.322152	P49406	39S ribosomal protein L19, mitochondrial OS=Homo sapiens OX=9606 GN=MRPL19 PE=1 SV=2	MRPL19	>sp|P49406|RM19_HUMAN 39S ribosomal protein L19, mitochondrial OS=Homo sapiens OX=9606 GN=MRPL19 PE=1 SV=2	PD/HC	2.64446	0.00226747	0.0108442	-1.06337	0.133333	0.0843284	0.0672269
0.0502523	-0.207769	-0.532151	-0.566257	-0.168969	0.672976	0.46954	0.116839	0.365455	0.522812	-0.336811	0.0645255	-0.371469	-0.425026	-0.141584	-0.225402	0.373095	1.06702	1.0084	A0A087WVA8	Testis-expressed protein 2 OS=Homo sapiens OX=9606 GN=TEX2 PE=1 SV=1	TEX2	>tr|A0A087WVA8|A0A087WVA8_HUMAN Testis-expressed protein 2 OS=Homo sapiens OX=9606 GN=TEX2 PE=1 SV=1	PD/HC	3.35226	0.000444367	0.0109875	0.69999	0.955556	0.0426612	0
-0.0527022	-0.250853	3.4912	2.33762	0.355749	-3.29956	-1.83209	-1.1225	-0.174856	-0.483604	0.104532	-0.370784	0.722532	1.42985	-0.733547	-1.33887	-0.277987	0.273645	0.196899	Q96LJ7	Dehydrogenase/reductase SDR family member 1 OS=Homo sapiens OX=9606 GN=DHRS1 PE=1 SV=1	DHRS1	>sp|Q96LJ7|DHRS1_HUMAN Dehydrogenase/reductase SDR family member 1 OS=Homo sapiens OX=9606 GN=DHRS1 PE=1 SV=1	PD/HC	2.24649	0.00566903	0.01104	-1.74226	0.188889	0.100033	0.128141
-0.330413	-0.281593	-0.00140194	-0.891301	0.278827	0.616676	0.0477783	1.01127	0.432889	0.587709	-0.298722	-0.666316	-0.415616	0.393166	0.431024	-0.154251	0.800593	0.361973	0.772435	P57740	Nuclear pore complex protein Nup107 OS=Homo sapiens OX=9606 GN=NUP107 PE=1 SV=1	NUP107	>sp|P57740|NU107_HUMAN Nuclear pore complex protein Nup107 OS=Homo sapiens OX=9606 GN=NUP107 PE=1 SV=1	PD/HC	3.21567	0.000608602	0.0110519	0.73674	0.933333	0.0552963	0.0545455
-0.359207	0.209598	0.313343	0.139044	0.974534	-0.418178	-0.477055	-0.349181	0.180066	-0.862689	0.313517	0.564863	0.883953	0.189464	-0.282474	0.062148	-0.0798069	-1.05772	-0.752356	P61353	60S ribosomal protein L27 OS=Homo sapiens OX=9606 GN=RPL27 PE=1 SV=2	RPL27	>sp|P61353|RL27_HUMAN 60S ribosomal protein L27 OS=Homo sapiens OX=9606 GN=RPL27 PE=1 SV=2	PD/HC	3.14289	0.000719634	0.0110792	-0.762515	0.122222	0.0788909	0.0588235
-1.27665	-0.541662	-0.673241	0.130674	-0.107972	0.437926	0.592283	0.90533	1.23857	-0.626132	-0.792493	-0.501472	-0.652437	0.263595	0.196929	-0.212962	1.20399	0.599155	0.370692	O94911	ATP-binding cassette sub-family A member 8 OS=Homo sapiens OX=9606 GN=ABCA8 PE=1 SV=3	ABCA8	>sp|O94911|ABCA8_HUMAN ATP-binding cassette sub-family A member 8 OS=Homo sapiens OX=9606 GN=ABCA8 PE=1 SV=3	PD/HC	2.79866	0.0015898	0.0110846	0.931873	0.877778	0.0835508	0.05
-0.25878	0.783399	-0.408615	0.230189	1.7283	-0.518675	-1.13184	-0.231099	0.309744	-1.1111	1.24294	0.949334	0.841595	0.163048	0.505477	-0.023068	-0.506792	-1.36138	-2.05598	Q96PE2	Rho guanine nucleotide exchange factor 17 OS=Homo sapiens OX=9606 GN=ARHGEF17 PE=1 SV=1	ARHGEF17	>sp|Q96PE2|ARHGH_HUMAN Rho guanine nucleotide exchange factor 17 OS=Homo sapiens OX=9606 GN=ARHGEF17 PE=1 SV=1	PD/HC	2.50717	0.00311053	0.0110868	-1.19818	0.144444	0.0828753	0.0722433
0.0899011	0.105063	-0.333049	-0.222606	-0.677877	0.366483	0.951771	0.442814	-0.0946571	1.15244	-0.249528	-0.370273	-0.301641	-0.261204	0.369623	-0.358937	0.639757	0.639357	0.562198	Q5T5U3	Rho GTPase-activating protein 21 OS=Homo sapiens OX=9606 GN=ARHGAP21 PE=1 SV=1	ARHGAP21	>sp|Q5T5U3|RHG21_HUMAN Rho GTPase-activating protein 21 OS=Homo sapiens OX=9606 GN=ARHGAP21 PE=1 SV=1	PD/HC	3.2952	0.000506761	0.0111022	0.713886	0.8	0.110765	0.160105
0.545452	1.03087	0.798327	0.965672	1.51567	-0.96817	-1.23482	-0.640032	0.247358	-1.08418	0.0695913	0.805249	-0.671771	0.451321	-0.983905	0.0644327	-0.330211	0.0140974	0.604221	Q12904	Aminoacyl tRNA synthase complex-interacting multifunctional protein 1 OS=Homo sapiens OX=9606 GN=AIMP1 PE=1 SV=2	AIMP1	>sp|Q12904|AIMP1_HUMAN Aminoacyl tRNA synthase complex-interacting multifunctional protein 1 OS=Homo sapiens OX=9606 GN=AIMP1 PE=1 SV=2	PD/HC	2.63255	0.00233049	0.0114089	-1.04339	0.133333	0.0859382	0.0634921
-0.224112	0.09134	0.124121	-0.188001	-0.439615	0.411755	0.500538	0.308689	0.0180115	0.941142	-0.57162	-0.703262	-0.243178	-0.357696	-0.155326	0.0304529	0.436922	0.478568	0.562554	P51151	Ras-related protein Rab-9A OS=Homo sapiens OX=9606 GN=RAB9A PE=1 SV=1	RAB9A	>sp|P51151|RAB9A_HUMAN Ras-related protein Rab-9A OS=Homo sapiens OX=9606 GN=RAB9A PE=1 SV=1	PD/HC	3.59038	0.000256815	0.0114201	0.632444	0.7	0.131631	0.382231
-0.222683	-0.810451	-0.779473	-0.71893	0.483613	-0.0753379	0.872597	1.06666	0.507879	-0.271374	-0.977965	-1.00076	-0.615562	0.522997	-0.0309937	0.0511085	0.687595	1.56475	1.92201	O60443	Gasdermin-E OS=Homo sapiens OX=9606 GN=GSDME PE=1 SV=2	GSDME	>sp|O60443|GSDME_HUMAN Gasdermin-E OS=Homo sapiens OX=9606 GN=GSDME PE=1 SV=2	PD/HC	2.58024	0.00262882	0.0114902	1.08718	0.811111	0.105651	0.148459
0.834303	0.617307	-0.00372678	0.393965	-0.0592985	-0.256278	-0.228477	-0.267982	-0.271155	-0.533387	0.320602	0.64265	1.169	-0.200518	0.0691203	0.332816	-0.966099	-0.882901	-0.840954	F8VV59	Nucleosome assembly protein 1-like 1 OS=Homo sapiens OX=9606 GN=NAP1L1 PE=1 SV=1	NAP1L1	>tr|F8VV59|F8VV59_HUMAN Nucleosome assembly protein 1-like 1 OS=Homo sapiens OX=9606 GN=NAP1L1 PE=1 SV=1	PD/HC	3.01444	0.000967297	0.011561	-0.797228	0.111111	0.0789173	0.0322581
1.25447	0.364354	0.757892	-0.0735489	-0.171996	-0.769083	-0.14528	-0.0503217	-0.527305	-0.219827	0.267888	0.532505	0.220211	0.4533	0.00686609	-0.398688	0.042054	-0.43765	-0.444493	P48454	Serine/threonine-protein phosphatase 2B catalytic subunit gamma isoform OS=Homo sapiens OX=9606 GN=PPP3CC PE=1 SV=3	PPP3CC	>sp|P48454|PP2BC_HUMAN Serine/threonine-protein phosphatase 2B catalytic subunit gamma isoform OS=Homo sapiens OX=9606 GN=PPP3CC PE=1 SV=3	PD/HC	3.31175	0.000487813	0.0115697	-0.694937	0.0777778	0.0591687	0.00909091
0.108928	0.199008	-0.111473	-0.644538	-0.553499	0.324828	-0.0175202	1.51143	0.306204	0.390643	-0.650119	-1.13143	-0.0909322	0.150317	0.988633	0.394599	0.62659	0.410623	0.174751	O75955	Flotillin-1 OS=Homo sapiens OX=9606 GN=FLOT1 PE=1 SV=3	FLOT1	>sp|O75955|FLOT1_HUMAN Flotillin-1 OS=Homo sapiens OX=9606 GN=FLOT1 PE=1 SV=3	PD/HC	2.97107	0.00106888	0.0116594	0.813716	0.933333	0.0546825	0.0566038
0.722106	0.744937	0.850755	0.688431	1.41209	-0.247485	-0.179527	-0.150834	0.204521	-0.851245	-0.49972	0.0765282	0.799464	1.21441	-0.101881	0.0175869	0.145644	-0.208352	-0.0376961	P62906	60S ribosomal protein L10a OS=Homo sapiens OX=9606 GN=RPL10A PE=1 SV=2	RPL10A	>sp|P62906|RL10A_HUMAN 60S ribosomal protein L10a OS=Homo sapiens OX=9606 GN=RPL10A PE=1 SV=2	PD/HC	2.9792	0.00104906	0.0117087	-0.808594	0.2	0.113869	0.157248
0.544342	1.0693	0.328929	0.668574	0.0117851	-0.147618	0.234013	-0.911123	-0.666021	-0.980163	0.711109	0.0345247	0.802144	-0.298679	-0.472669	0.0781397	-0.835458	0.148398	-0.271535	O15294	UDP-N-acetylglucosamine--peptide N-acetylglucosaminyltransferase 110 kDa subunit OS=Homo sapiens OX=9606 GN=OGT PE=1 SV=3	OGT	>sp|O15294|OGT1_HUMAN UDP-N-acetylglucosamine--peptide N-acetylglucosaminyltransferase 110 kDa subunit OS=Homo sapiens OX=9606 GN=OGT PE=1 SV=3	PD/HC	2.96819	0.00107599	0.0117385	-0.81263	0.1	0.078004	0.0258065
-1.13812	-0.720369	-0.00730928	-0.749282	-0.0734847	1.41099	0.169766	-0.216599	-0.667162	2.0061	-0.70265	-0.226136	-0.809354	-1.18639	-0.475217	0.10496	0.324051	1.43755	1.19324	O76024	Wolframin OS=Homo sapiens OX=9606 GN=WFS1 PE=1 SV=2	WFS1	>sp|O76024|WFS1_HUMAN Wolframin OS=Homo sapiens OX=9606 GN=WFS1 PE=1 SV=2	PD/HC	2.50113	0.00315409	0.0118357	1.15245	0.888889	0.0730147	0.0503597
-0.08996	0.043953	0.399023	-0.0164572	0.194582	-0.794725	-1.34463	-0.357573	-1.00336	-0.723835	0.752984	1.86567	0.749284	-0.474636	0.282162	0.784175	-2.23338	-2.75138	-2.59822	Q3ZAQ7	Vacuolar ATPase assembly integral membrane protein VMA21 OS=Homo sapiens OX=9606 GN=VMA21 PE=1 SV=1	VMA21	>sp|Q3ZAQ7|VMA21_HUMAN Vacuolar ATPase assembly integral membrane protein VMA21 OS=Homo sapiens OX=9606 GN=VMA21 PE=1 SV=1	PD/HC	2.31056	0.00489146	0.0119229	-1.45457	0.155556	0.103605	0.0962963
-1.11183	-0.995334	-0.404788	-0.445649	-0.133176	1.03876	0.985105	0.755507	-0.518025	1.70494	-0.78169	0.161222	-0.182287	-0.117117	1.08363	0.619673	-0.0109007	-0.297532	0.0483534	Q9BQJ4	Transmembrane protein 47 OS=Homo sapiens OX=9606 GN=TMEM47 PE=1 SV=1	TMEM47	>sp|Q9BQJ4|TMM47_HUMAN Transmembrane protein 47 OS=Homo sapiens OX=9606 GN=TMEM47 PE=1 SV=1	PD/HC	2.66304	0.00217249	0.0119332	0.986578	0.866667	0.0819494	0.0483871
-0.520318	-0.115444	-0.173804	0.0867006	-1.0104	0.867362	0.578593	0.451797	-1.55483	1.69226	-0.219818	-0.432944	-0.710759	-1.8311	0.55654	0.0487238	1.53768	1.60582	1.20718	Q5VU97	VWFA and cache domain-containing protein 1 OS=Homo sapiens OX=9606 GN=CACHD1 PE=2 SV=2	CACHD1	>sp|Q5VU97|CAHD1_HUMAN VWFA and cache domain-containing protein 1 OS=Homo sapiens OX=9606 GN=CACHD1 PE=2 SV=2	PD/HC	2.42282	0.00377732	0.0119426	1.24665	0.866667	0.0949494	0.05625
1.47286	1.58134	1.72364	0.584973	0.557255	-0.260269	-1.65135	0.670001	-1.59908	-2.15305	0.195047	-1.20631	1.24929	1.21408	-0.621498	-2.17016	0.911135	-0.0885151	-0.057575	P01042	Kininogen-1 OS=Homo sapiens OX=9606 GN=KNG1 PE=1 SV=2	KNG1	>sp|P01042|KNG1_HUMAN Kininogen-1 OS=Homo sapiens OX=9606 GN=KNG1 PE=1 SV=2	PD/HC	2.27749	0.00527844	0.0119712	-1.52117	0.166667	0.101149	0.0965732
-0.410735	-0.219499	0.698363	0.222035	0.585565	-0.782058	-1.33288	-1.04428	-0.343415	-1.49787	-0.355189	-0.244126	0.103881	0.185459	-0.571306	-0.342088	-1.05997	-0.237516	-0.175912	Q06210	Glutamine--fructose-6-phosphate aminotransferase [isomerizing] 1 OS=Homo sapiens OX=9606 GN=GFPT1 PE=1 SV=3	GFPT1	>sp|Q06210|GFPT1_HUMAN Glutamine--fructose-6-phosphate aminotransferase [isomerizing] 1 OS=Homo sapiens OX=9606 GN=GFPT1 PE=1 SV=3	PD/HC	2.97835	0.00105111	0.0119808	-0.801591	0.211111	0.0994126	0.161359
0.388617	0.977466	0.483219	0.672085	1.28095	-0.287932	-0.185856	-0.279313	-0.677106	-0.41083	-0.385621	0.644506	0.234281	0.657046	-1.00275	0.20706	-0.082615	-0.305402	0.507058	H0Y3H2	ATP-binding cassette sub-family A member 3 OS=Homo sapiens OX=9606 GN=ABCA3 PE=1 SV=1	ABCA3	>tr|H0Y3H2|H0Y3H2_HUMAN ATP-binding cassette sub-family A member 3 OS=Homo sapiens OX=9606 GN=ABCA3 PE=1 SV=1	PD/HC	2.96784	0.00107687	0.0120476	-0.802052	0.155556	0.110756	0.0858086
0.218018	0.0798589	-0.0291409	0.510651	0.689848	-0.457269	-0.575415	-0.529607	0.384181	-0.713156	0.583885	0.187418	0.168114	0.576461	0.133418	-0.330309	-0.336383	-0.605874	-0.0763369	O95486	Protein transport protein Sec24A OS=Homo sapiens OX=9606 GN=SEC24A PE=1 SV=2	SEC24A	>sp|O95486|SC24A_HUMAN Protein transport protein Sec24A OS=Homo sapiens OX=9606 GN=SEC24A PE=1 SV=2	PD/HC	3.47321	0.000336346	0.0120758	-0.642354	0.155556	0.0902845	0.09319
0.370284	-0.54432	0.0189735	0.561979	1.52476	1.8564	0.54962	1.10008	0.618621	0.115448	-1.42311	-1.25182	-1.30121	1.98493	2.37467	2.62518	2.29442	2.10619	1.83738	Q03519	Antigen peptide transporter 2 OS=Homo sapiens OX=9606 GN=TAP2 PE=1 SV=1	TAP2	>sp|Q03519|TAP2_HUMAN Antigen peptide transporter 2 OS=Homo sapiens OX=9606 GN=TAP2 PE=1 SV=1	PD/HC	2.25647	0.00554024	0.0121045	1.55442	0.777778	0.10747	0.189493
2.9086	2.77169	4.2426	2.84654	3.6525	0.183883	-0.159916	-0.314322	-1.05163	-0.414402	0.613359	-0.351734	0.146351	1.39522	0.156726	-0.650104	1.08763	1.46618	1.62453	P16452	Erythrocyte membrane protein band 4.2 OS=Homo sapiens OX=9606 GN=EPB42 PE=1 SV=3	EPB42	>sp|P16452|EPB42_HUMAN Erythrocyte membrane protein band 4.2 OS=Homo sapiens OX=9606 GN=EPB42 PE=1 SV=3	PD/HC	2.16139	0.00689617	0.0122736	-1.83215	0.366667	0.135723	0.665916
-0.273397	-0.844214	0.0268691	-1.51464	-1.10523	0.281871	-0.220924	1.15767	0.142945	0.967268	-0.539183	-0.235707	-0.913164	0.0166952	-0.0458112	0.147919	0.70988	-0.186027	-0.111911	Q7Z2W4	Zinc finger CCCH-type antiviral protein 1 OS=Homo sapiens OX=9606 GN=ZC3HAV1 PE=1 SV=3	ZC3HAV1	>sp|Q7Z2W4|ZCCHV_HUMAN Zinc finger CCCH-type antiviral protein 1 OS=Homo sapiens OX=9606 GN=ZC3HAV1 PE=1 SV=3	PD/HC	2.79739	0.00159446	0.0122931	0.882284	0.9	0.0712908	0.0263158
-0.230557	-0.348561	-0.0472792	-0.141367	0.0480736	0.902728	0.757054	0.413496	0.0505058	0.934621	-0.318226	-0.0444267	-0.538792	0.152071	-0.124525	-0.105798	0.580851	1.02384	1.25575	P27361	Mitogen-activated protein kinase 3 OS=Homo sapiens OX=9606 GN=MAPK3 PE=1 SV=4	MAPK3	>sp|P27361|MK03_HUMAN Mitogen-activated protein kinase 3 OS=Homo sapiens OX=9606 GN=MAPK3 PE=1 SV=4	PD/HC	3.12903	0.000742967	0.0123005	0.732081	0.866667	0.0916244	0.0520231
-0.596561	-0.652307	0.836781	-0.748431	-0.095672	0.527691	0.358861	0.864597	1.07109	-0.643479	-0.878347	-1.11487	-1.31445	-0.388163	0.277954	-0.694911	1.46363	1.03064	1.36643	Q96JQ2	Calmin OS=Homo sapiens OX=9606 GN=CLMN PE=1 SV=1	CLMN	>sp|Q96JQ2|CLMN_HUMAN Calmin OS=Homo sapiens OX=9606 GN=CLMN PE=1 SV=1	PD/HC	2.50825	0.00310279	0.0123106	1.11247	0.844444	0.090707	0.0921659
1.7332	0.899401	0.884594	-0.670217	0.504722	-1.88593	-2.08196	-0.43338	-0.892343	-1.9178	-0.304019	-1.0069	0.564882	0.619338	-0.26368	-2.67807	0.333763	-0.443831	-0.183048	P19827	Inter-alpha-trypsin inhibitor heavy chain H1 OS=Homo sapiens OX=9606 GN=ITIH1 PE=1 SV=3	ITIH1	>sp|P19827|ITIH1_HUMAN Inter-alpha-trypsin inhibitor heavy chain H1 OS=Homo sapiens OX=9606 GN=ITIH1 PE=1 SV=3	PD/HC	2.30962	0.00490211	0.012356	-1.40296	0.144444	0.0924286	0.0742188
-0.308283	-0.882074	-0.331963	0.0320323	-0.13117	0.958072	0.66552	0.0624835	1.79689	-0.504336	-1.19459	-0.691264	-0.980103	0.38534	-0.147052	0.154068	0.926307	0.366686	1.53425	Q9H7D0	Dedicator of cytokinesis protein 5 OS=Homo sapiens OX=9606 GN=DOCK5 PE=1 SV=3	DOCK5	>sp|Q9H7D0|DOCK5_HUMAN Dedicator of cytokinesis protein 5 OS=Homo sapiens OX=9606 GN=DOCK5 PE=1 SV=3	PD/HC	2.57651	0.00265149	0.0123738	1.03708	0.811111	0.103717	0.150142
0.25371	0.120016	0.564899	0.52442	0.356286	-0.686764	-1.14782	-0.294077	0.514977	-0.772645	0.900954	0.651347	0.0517794	-0.0159184	0.448775	-0.142286	-0.591777	-0.827636	-0.903044	Q9UBB4	Ataxin-10 OS=Homo sapiens OX=9606 GN=ATXN10 PE=1 SV=1	ATXN10	>sp|Q9UBB4|ATX10_HUMAN Ataxin-10 OS=Homo sapiens OX=9606 GN=ATXN10 PE=1 SV=1	PD/HC	2.9025	0.00125169	0.0124009	-0.81884	0.111111	0.0831544	0.030303
-0.564165	-0.800976	-0.491128	-0.0446684	-0.0698469	0.704174	0.179377	0.676869	0.530195	-0.0923171	-0.233637	-0.295482	-0.362589	0.0162433	0.395375	-0.0995275	-0.0379025	0.651619	0.165514	O75367	Core histone macro-H2A.1 OS=Homo sapiens OX=9606 GN=H2AFY PE=1 SV=4	H2AFY	>sp|O75367|H2AY_HUMAN Core histone macro-H2A.1 OS=Homo sapiens OX=9606 GN=H2AFY PE=1 SV=4	PD/HC	3.5197	0.000302206	0.012614	0.623588	0.922222	0.0618026	0.0422535
-1.20444	-1.31801	-0.639035	-1.04285	-0.205004	0.726664	0.398838	0.430232	-1.1267	1.73385	-0.730943	-0.653492	-0.805318	-0.280152	0.396651	-0.558956	-0.679826	1.41232	0.800871	Q8TBB6	Probable cationic amino acid transporter OS=Homo sapiens OX=9606 GN=SLC7A14 PE=2 SV=3	SLC7A14	>sp|Q8TBB6|S7A14_HUMAN Probable cationic amino acid transporter OS=Homo sapiens OX=9606 GN=SLC7A14 PE=2 SV=3	PD/HC	2.48236	0.00329334	0.0127889	1.11775	0.888889	0.0806615	0.0522388
-0.580052	-0.674968	-1.19105	-0.704203	-1.55355	0.875843	0.811981	0.0325917	-1.20232	1.4752	-0.876295	-0.842022	-0.0673566	-0.772961	-1.40918	0.0803556	0.904369	1.54157	1.07793	F5H479	Ragulator complex protein LAMTOR1 OS=Homo sapiens OX=9606 GN=LAMTOR1 PE=1 SV=1	LAMTOR1	>tr|F5H479|F5H479_HUMAN Ragulator complex protein LAMTOR1 OS=Homo sapiens OX=9606 GN=LAMTOR1 PE=1 SV=1	PD/HC	2.39167	0.00405815	0.0129259	1.22577	0.8	0.105744	0.152882
-0.363676	-1.12782	-0.0750285	-0.502914	0.0409394	0.529791	0.345105	0.85377	1.37771	-0.359841	-0.979448	-1.34632	-0.389974	0.311012	0.145352	-0.489776	1.0557	0.251547	1.08167	Q99828	Calcium and integrin-binding protein 1 OS=Homo sapiens OX=9606 GN=CIB1 PE=1 SV=4	CIB1	>sp|Q99828|CIB1_HUMAN Calcium and integrin-binding protein 1 OS=Homo sapiens OX=9606 GN=CIB1 PE=1 SV=4	PD/HC	2.62598	0.00236602	0.0129977	0.971684	0.822222	0.0950713	0.118812
0.292821	-0.186386	-0.524795	-0.242635	-0.38589	0.735048	0.0962538	0.201244	0.762514	0.185042	-0.312344	-0.188691	-0.330255	-0.317389	-0.228706	0.224992	0.710572	0.537567	1.41661	Q9BY43	Charged multivesicular body protein 4a OS=Homo sapiens OX=9606 GN=CHMP4A PE=1 SV=3	CHMP4A	>sp|Q9BY43|CHM4A_HUMAN Charged multivesicular body protein 4a OS=Homo sapiens OX=9606 GN=CHMP4A PE=1 SV=3	PD/HC	3.15549	0.000699058	0.0130138	0.708065	0.888889	0.0776813	0.0578512
0.00263152	0.946553	0.244991	0.984406	1.54783	-0.860913	-1.03886	-0.77863	0.0248562	-0.929311	0.207118	0.964598	-0.0720673	-0.043254	-1.25469	0.268303	-0.632768	0.672876	-0.119549	B1AKJ5	Nardilysin (N-arginine dibasic convertase), isoform CRA_d OS=Homo sapiens OX=9606 GN=NRDC PE=1 SV=1	NRDC	>tr|B1AKJ5|B1AKJ5_HUMAN Nardilysin (N-arginine dibasic convertase), isoform CRA_d OS=Homo sapiens OX=9606 GN=NRDC PE=1 SV=1	PD/HC	2.59281	0.00255379	0.0130483	-0.996292	0.133333	0.0839131	0.0680851
2.32485	1.6848	2.06286	1.87036	3.50042	-0.728052	-1.53675	-0.285777	-0.0857441	-0.913348	-0.175641	0.621929	0.661184	-0.156184	-0.136149	2.50051	-0.925193	-0.176875	-0.311742	Q9UM22	Mammalian ependymin-related protein 1 OS=Homo sapiens OX=9606 GN=EPDR1 PE=1 SV=2	EPDR1	>sp|Q9UM22|EPDR1_HUMAN Mammalian ependymin-related protein 1 OS=Homo sapiens OX=9606 GN=EPDR1 PE=1 SV=2	PD/HC	2.18696	0.00650193	0.0130709	-1.63709	0.288889	0.126733	0.380048
0.273914	0.980748	0.758254	0.749558	1.4648	-0.134185	-0.380346	-0.278036	0.122185	-0.986006	0.18963	0.682382	-0.28502	0.929163	-0.164097	-0.737447	0.354124	-0.114357	0.404297	P84098	60S ribosomal protein L19 OS=Homo sapiens OX=9606 GN=RPL19 PE=1 SV=1	RPL19	>sp|P84098|RL19_HUMAN 60S ribosomal protein L19 OS=Homo sapiens OX=9606 GN=RPL19 PE=1 SV=1	PD/HC	2.84615	0.00142512	0.0130734	-0.829545	0.166667	0.102995	0.100324
-0.10117	0.425115	0.289075	0.144614	2.02694	-0.572288	-0.828099	-0.534013	0.531009	-0.864923	0.718474	1.22746	0.374916	0.160717	0.340567	0.118933	-0.427143	-0.746617	-0.870339	Q14444	Caprin-1 OS=Homo sapiens OX=9606 GN=CAPRIN1 PE=1 SV=2	CAPRIN1	>sp|Q14444|CAPR1_HUMAN Caprin-1 OS=Homo sapiens OX=9606 GN=CAPRIN1 PE=1 SV=2	PD/HC	2.61818	0.00240892	0.0130843	-0.970418	0.155556	0.0870052	0.0869565
-3.54093	-0.587503	0.251164	-0.681103	0.417883	1.82456	0.0359175	0.732158	-0.0990318	0.114354	-0.58882	-1.23507	-0.646177	-0.737575	0.31512	0.814793	1.6712	-0.167288	0.393056	Q96AQ6	Pre-B-cell leukemia transcription factor-interacting protein 1 OS=Homo sapiens OX=9606 GN=PBXIP1 PE=1 SV=1	PBXIP1	>sp|Q96AQ6|PBIP1_HUMAN Pre-B-cell leukemia transcription factor-interacting protein 1 OS=Homo sapiens OX=9606 GN=PBXIP1 PE=1 SV=1	PD/HC	2.29037	0.00512421	0.013105	1.37994	0.833333	0.0970907	0.101449
0.757375	0.575934	0.357298	-0.206538	-0.0501778	-0.47389	-0.317041	-0.262677	-0.393345	-0.260581	0.375418	0.31955	0.689675	0.165548	-0.102233	0.421189	-0.616429	-0.357945	-0.81842	Q96EQ0	Small glutamine-rich tetratricopeptide repeat-containing protein beta OS=Homo sapiens OX=9606 GN=SGTB PE=1 SV=1	SGTB	>sp|Q96EQ0|SGTB_HUMAN Small glutamine-rich tetratricopeptide repeat-containing protein beta OS=Homo sapiens OX=9606 GN=SGTB PE=1 SV=1	PD/HC	3.35098	0.000445672	0.0131818	-0.649702	0.111111	0.0828529	0.0335196
-0.907245	-1.12106	-1.67575	1.22207	-1.28699	1.2245	0.782967	0.0860298	-0.530364	0.837009	-0.766166	-0.582428	-0.515531	-0.92089	0.624177	-0.857582	0.380721	0.610512	0.946249	O95396	Adenylyltransferase and sulfurtransferase MOCS3 OS=Homo sapiens OX=9606 GN=MOCS3 PE=1 SV=1	MOCS3	>sp|O95396|MOCS3_HUMAN Adenylyltransferase and sulfurtransferase MOCS3 OS=Homo sapiens OX=9606 GN=MOCS3 PE=1 SV=1	PD/HC	2.42778	0.00373442	0.0135057	1.13864	0.833333	0.105221	0.103704
0.55552	0.617583	0.412058	-0.122792	0.340875	-0.358205	0.0345502	-0.122326	-0.0324638	-0.155938	0.31429	0.861463	0.0285313	-0.043863	-0.146514	-0.259341	-0.449504	-0.392113	-0.624281	Q9UN37	Vacuolar protein sorting-associated protein 4A OS=Homo sapiens OX=9606 GN=VPS4A PE=1 SV=1	VPS4A	>sp|Q9UN37|VPS4A_HUMAN Vacuolar protein sorting-associated protein 4A OS=Homo sapiens OX=9606 GN=VPS4A PE=1 SV=1	PD/HC	3.67008	0.000213759	0.013544	-0.57991	0.233333	0.104498	0.229755
-0.661951	-0.303069	-1.25662	-0.680917	1.21893	0.752017	-0.283764	1.2756	0.852449	0.422458	-1.16519	-0.363467	-1.00577	0.220453	0.0834409	-0.254026	0.829095	1.62979	1.95423	Q96E39	RNA binding motif protein, X-linked-like-1 OS=Homo sapiens OX=9606 GN=RBMXL1 PE=1 SV=1	RBMXL1	>sp|Q96E39|RMXL1_HUMAN RNA binding motif protein, X-linked-like-1 OS=Homo sapiens OX=9606 GN=RBMXL1 PE=1 SV=1	PD/HC	2.39761	0.00400307	0.0135495	1.17031	0.877778	0.0823339	0.0451613
-1.0609	-0.56486	0.0508085	-0.669102	0.0893668	0.779531	0.332343	0.209181	0.109197	0.398824	-0.772478	-0.49915	-0.739009	0.209372	-0.196778	0.342995	0.611122	-0.181172	0.313776	J3KNQ4	Alpha-parvin OS=Homo sapiens OX=9606 GN=PARVA PE=1 SV=1	PARVA	>tr|J3KNQ4|J3KNQ4_HUMAN Alpha-parvin OS=Homo sapiens OX=9606 GN=PARVA PE=1 SV=1	PD/HC	3.10339	0.000788149	0.0135747	0.711452	0.888889	0.0783267	0.0551181
-0.298608	-3.9515	0.767857	-0.54412	-1.56047	0.0987561	-2.93255	0.96056	1.09296	1.23309	-0.684774	-2.21828	-1.09303	-3.67024	2.77685	-0.340538	1.29717	0.613698	1.11741	P20382	Pro-MCH OS=Homo sapiens OX=9606 GN=PMCH PE=1 SV=3	PMCH	>sp|P20382|MCH_HUMAN Pro-MCH OS=Homo sapiens OX=9606 GN=PMCH PE=1 SV=3	PD/HC	2.04731	0.00896783	0.0139596	2.06432	0.877778	0.0894846	0.0460526
0.276971	-0.660217	-1.25514	-1.0086	-0.848543	0.745493	0.0602725	-0.145313	-0.419525	0.757886	-0.562843	-0.566479	-0.00851686	-0.688513	-0.276736	0.420084	-0.0900583	0.769839	0.294023	F8VZI9	Protein lifeguard 2 OS=Homo sapiens OX=9606 GN=FAIM2 PE=1 SV=1	FAIM2	>tr|F8VZI9|F8VZI9_HUMAN Protein lifeguard 2 OS=Homo sapiens OX=9606 GN=FAIM2 PE=1 SV=1	PD/HC	2.83523	0.0014614	0.0141559	0.802917	0.788889	0.106109	0.184855
-0.495163	0.0979303	-1.03452	-0.622652	0.718169	1.50365	0.170256	0.6069	0.77676	0.0731707	-0.99938	0.116084	-1.06793	0.686082	-0.23464	0.532279	1.22777	2.0956	1.75938	P08651	Nuclear factor 1 C-type OS=Homo sapiens OX=9606 GN=NFIC PE=1 SV=2	NFIC	>sp|P08651|NFIC_HUMAN Nuclear factor 1 C-type OS=Homo sapiens OX=9606 GN=NFIC PE=1 SV=2	PD/HC	2.3992	0.00398845	0.0141607	1.14015	0.766667	0.114346	0.218531
0.00470285	0.167988	-0.293021	0.449173	0.625586	-0.267659	-1.07739	-0.169904	-0.382436	-0.376976	0.58094	0.0633635	0.526169	0.0747449	-0.152684	0.264253	-0.848712	-0.600601	-0.764484	Q9UBS4	DnaJ homolog subfamily B member 11 OS=Homo sapiens OX=9606 GN=DNAJB11 PE=1 SV=1	DNAJB11	>sp|Q9UBS4|DJB11_HUMAN DnaJ homolog subfamily B member 11 OS=Homo sapiens OX=9606 GN=DNAJB11 PE=1 SV=1	PD/HC	3.1638	0.000685801	0.0141655	-0.682064	0.111111	0.0815315	0.0309278
-1.1874	-0.722642	-0.668282	-0.81565	-0.924413	0.793279	0.880174	0.430727	0.214761	0.599255	-0.353448	0.456824	-0.991177	-0.141671	-0.537477	0.141426	1.15617	-0.901168	0.830314	Q96RT1	Erbin OS=Homo sapiens OX=9606 GN=ERBIN PE=1 SV=2	ERBIN	>sp|Q96RT1|ERBIN_HUMAN Erbin OS=Homo sapiens OX=9606 GN=ERBIN PE=1 SV=2	PD/HC	2.58867	0.00257831	0.0141883	0.954953	0.833333	0.0988194	0.110236
-0.0775117	-0.357334	0.418631	-0.00906689	0.237298	0.0604761	0.674489	0.886142	0.531938	0.127974	-1.12523	-0.379289	-0.847485	-0.163185	0.599531	0.447197	0.594383	0.205511	0.452066	A0A1W2PS43	Lysosome membrane protein 2 OS=Homo sapiens OX=9606 GN=SCARB2 PE=1 SV=1	SCARB2	>tr|A0A1W2PS43|A0A1W2PS43_HUMAN Lysosome membrane protein 2 OS=Homo sapiens OX=9606 GN=SCARB2 PE=1 SV=1	PD/HC	3.05425	0.000882568	0.0142222	0.713879	0.677778	0.129573	0.446696
-3.22246	-2.82592	-2.04393	-3.33589	-0.475604	0.951966	0.504024	-1.82639	0.0141247	1.24	-1.56609	-0.0482212	-1.53197	-0.958075	-0.985941	0.266981	0.161741	-1.57392	-0.8346	Q9UJY1	Heat shock protein beta-8 OS=Homo sapiens OX=9606 GN=HSPB8 PE=1 SV=1	HSPB8	>sp|Q9UJY1|HSPB8_HUMAN Heat shock protein beta-8 OS=Homo sapiens OX=9606 GN=HSPB8 PE=1 SV=1	PD/HC	2.16439	0.00684879	0.0142528	1.57048	0.777778	0.108892	0.198428
-0.370447	-0.38099	-0.401767	-0.143164	0.774659	0.330874	0.180236	0.580423	1.44359	-0.153431	-0.642111	-0.0865919	-1.04486	-0.108243	0.571488	0.0543235	0.665883	1.09658	0.965785	Q9UKV3	Apoptotic chromatin condensation inducer in the nucleus OS=Homo sapiens OX=9606 GN=ACIN1 PE=1 SV=2	ACIN1	>sp|Q9UKV3|ACINU_HUMAN Apoptotic chromatin condensation inducer in the nucleus OS=Homo sapiens OX=9606 GN=ACIN1 PE=1 SV=2	PD/HC	2.75274	0.00176709	0.0143009	0.840633	0.911111	0.076163	0.0365854
0.0266629	-0.332402	-0.00069674	0.029819	-0.203545	0.153011	0.348152	0.460909	0.170524	0.277085	-0.134323	-0.283902	-0.270461	-0.254155	0.0643788	0.0471806	0.355637	0.469083	0.529634	Q9Y5X3	Sorting nexin-5 OS=Homo sapiens OX=9606 GN=SNX5 PE=1 SV=1	SNX5	>sp|Q9Y5X3|SNX5_HUMAN Sorting nexin-5 OS=Homo sapiens OX=9606 GN=SNX5 PE=1 SV=1	PD/HC	4.90188	1.25348e-05	0.0143488	0.445671	0.933333	0.05671	0.047619
-0.342965	0.476888	-0.650786	0.130325	-0.528708	-0.136299	1.39864	0.284515	-0.356031	1.07367	-0.493077	-0.566528	-0.125747	-1.12759	-0.237548	0.405424	1.02119	1.17177	1.51694	Q92561	Phytanoyl-CoA hydroxylase-interacting protein OS=Homo sapiens OX=9606 GN=PHYHIP PE=1 SV=1	PHYHIP	>sp|Q92561|PHYIP_HUMAN Phytanoyl-CoA hydroxylase-interacting protein OS=Homo sapiens OX=9606 GN=PHYHIP PE=1 SV=1	PD/HC	2.55199	0.00280552	0.0143524	0.972915	0.855556	0.0887804	0.0825243
-0.702058	-1.26238	-0.355899	0.374058	0.743701	0.91743	-0.516807	0.982255	0.194747	0.437852	-0.960964	-1.08365	-1.11135	-1.32227	1.66962	0.817093	-0.1901	0.0666477	0.0715758	C9JIZ6	Prosaposin OS=Homo sapiens OX=9606 GN=PSAP PE=1 SV=2	PSAP	>tr|C9JIZ6|C9JIZ6_HUMAN Prosaposin OS=Homo sapiens OX=9606 GN=PSAP PE=1 SV=2	PD/HC	2.43692	0.00365662	0.0144615	1.07623	0.7	0.123242	0.385016
0.333995	1.36566	-0.0217572	-0.101874	0.542171	1.6127	0.638434	0.624439	0.568287	0.570287	-0.464656	-1.21203	-0.789997	1.66789	2.05965	2.24255	2.15926	1.31233	2.18298	Q6NY19	KN motif and ankyrin repeat domain-containing protein 3 OS=Homo sapiens OX=9606 GN=KANK3 PE=1 SV=1	KANK3	>sp|Q6NY19|KANK3_HUMAN KN motif and ankyrin repeat domain-containing protein 3 OS=Homo sapiens OX=9606 GN=KANK3 PE=1 SV=1	PD/HC	2.30082	0.00500237	0.0145702	1.25049	0.744444	0.110325	0.267647
0.336245	-0.690996	-0.283843	0.0495432	-1.66119	0.67306	1.16371	0.417457	-1.52764	0.867537	-1.58901	-1.09253	-1.2188	-0.892141	0.157939	-0.0433936	0.71652	1.23297	-0.0282808	Q8TDN4	CDK5 and ABL1 enzyme substrate 1 OS=Homo sapiens OX=9606 GN=CABLES1 PE=1 SV=2	CABLES1	>sp|Q8TDN4|CABL1_HUMAN CDK5 and ABL1 enzyme substrate 1 OS=Homo sapiens OX=9606 GN=CABLES1 PE=1 SV=2	PD/HC	2.36882	0.00427738	0.0147133	1.14551	0.766667	0.11118	0.229779
-0.353523	0.175429	0.553832	0.669597	0.037151	-0.0981002	-0.681675	0.586282	-1.07268	1.04769	1.31116	1.23064	1.72526	1.46868	0.149531	-0.329288	-1.08698	-1.13017	-1.41753	Q8NF37	Lysophosphatidylcholine acyltransferase 1 OS=Homo sapiens OX=9606 GN=LPCAT1 PE=1 SV=2	LPCAT1	>sp|Q8NF37|PCAT1_HUMAN Lysophosphatidylcholine acyltransferase 1 OS=Homo sapiens OX=9606 GN=LPCAT1 PE=1 SV=2	PD/HC	2.34491	0.0045195	0.0150568	-1.16087	0.2	0.0981939	0.154217
-1.24144	-1.9121	-0.235058	-2.21891	1.00416	0.410937	-0.0858311	1.68023	1.3988	0.532167	-1.18717	-0.424844	-2.48942	0.25387	1.22837	-1.35937	3.46272	0.0606031	0.286491	O60883	Prosaposin receptor GPR37L1 OS=Homo sapiens OX=9606 GN=GPR37L1 PE=1 SV=2	GPR37L1	>sp|O60883|ETBR2_HUMAN Prosaposin receptor GPR37L1 OS=Homo sapiens OX=9606 GN=GPR37L1 PE=1 SV=2	PD/HC	2.08856	0.00815525	0.0152957	1.7005	0.833333	0.0960213	0.108949
0.334506	0.917953	0.604741	0.453198	0.202798	-1.17943	-0.0364255	-2.17668	-0.108063	-0.901783	-0.0201075	0.333079	0.23711	-0.0345187	-0.518575	0.476036	-0.331207	-0.145037	-1.22163	A0A0G2JLB3	Glucosylceramidase OS=Homo sapiens OX=9606 GN=GBA PE=1 SV=1	GBA	>tr|A0A0G2JLB3|A0A0G2JLB3_HUMAN Glucosylceramidase OS=Homo sapiens OX=9606 GN=GBA PE=1 SV=1	PD/HC	2.5413	0.00287544	0.0153028	-0.950808	0.0777778	0.076558	0.00862069
0.296139	0.315257	0.114868	0.725206	0.925982	-0.20269	-0.636694	0.0998145	0.4934	-0.333167	0.843217	0.354582	0.670276	0.173878	0.359147	0.0410088	-0.691433	-0.630572	-0.524115	Q13310	Polyadenylate-binding protein 4 OS=Homo sapiens OX=9606 GN=PABPC4 PE=1 SV=1	PABPC4	>sp|Q13310|PABP4_HUMAN Polyadenylate-binding protein 4 OS=Homo sapiens OX=9606 GN=PABPC4 PE=1 SV=1	PD/HC	3.04026	0.000911463	0.0154447	-0.693575	0.166667	0.0951348	0.0977918
2.21442	2.38165	2.02931	-0.155589	-0.0287171	-0.440779	-2.26292	0.865247	-1.21508	-1.51481	0.566857	-0.822559	2.22942	1.42246	-1.68063	-2.62829	-0.0172794	1.49506	0.497764	P05546	Heparin cofactor 2 OS=Homo sapiens OX=9606 GN=SERPIND1 PE=1 SV=3	SERPIND1	>sp|P05546|HEP2_HUMAN Heparin cofactor 2 OS=Homo sapiens OX=9606 GN=SERPIND1 PE=1 SV=3	PD/HC	2.056	0.00879023	0.0154805	-1.7832	0.155556	0.0884222	0.0938628
-0.199046	1.23894	-1.33346	-1.83563	-0.926994	0.10825	0.312305	1.4117	0.948834	-0.0690828	0.906948	-1.5826	-1.20183	-0.966491	2.18158	2.5164	1.14247	1.30843	-1.16318	Q96PE7	Methylmalonyl-CoA epimerase, mitochondrial OS=Homo sapiens OX=9606 GN=MCEE PE=1 SV=1	MCEE	>sp|Q96PE7|MCEE_HUMAN Methylmalonyl-CoA epimerase, mitochondrial OS=Homo sapiens OX=9606 GN=MCEE PE=1 SV=1	PD/HC	2.12757	0.00745475	0.0157495	1.52535	0.755556	0.108176	0.248013
-0.258478	-0.545516	-0.517289	-0.221959	-0.718807	0.350551	0.787239	0.282518	0.436387	0.56901	-0.368432	-0.572115	-0.632772	-0.447028	-0.511513	-0.230671	0.525325	3.15732	0.861406	P36405	ADP-ribosylation factor-like protein 3 OS=Homo sapiens OX=9606 GN=ARL3 PE=1 SV=2	ARL3	>sp|P36405|ARL3_HUMAN ADP-ribosylation factor-like protein 3 OS=Homo sapiens OX=9606 GN=ARL3 PE=1 SV=2	PD/HC	2.36344	0.00433072	0.0157759	1.09858	0.844444	0.0930239	0.0973451
-0.317068	-0.460217	0.0706225	-0.0662805	-0.299963	0.846696	0.314457	0.249062	0.10927	0.133944	-0.973097	-0.162524	-0.824899	0.0263256	-0.373705	0.478635	1.00461	0.170141	0.933302	P48059	LIM and senescent cell antigen-like-containing domain protein 1 OS=Homo sapiens OX=9606 GN=LIMS1 PE=1 SV=4	LIMS1	>sp|P48059|LIMS1_HUMAN LIM and senescent cell antigen-like-containing domain protein 1 OS=Homo sapiens OX=9606 GN=LIMS1 PE=1 SV=4	PD/HC	2.93745	0.0011549	0.015828	0.720763	0.922222	0.073859	0.0405405
0.452266	0.362029	0.886926	0.361953	0.681961	-0.147098	0.00971377	0.140797	0.292224	-0.12218	1.22811	0.603021	0.448409	0.0527211	0.142755	0.105609	0.0583653	-0.346738	-0.159969	P41091	Eukaryotic translation initiation factor 2 subunit 3 OS=Homo sapiens OX=9606 GN=EIF2S3 PE=1 SV=3	EIF2S3	>sp|P41091|IF2G_HUMAN Eukaryotic translation initiation factor 2 subunit 3 OS=Homo sapiens OX=9606 GN=EIF2S3 PE=1 SV=3	PD/HC	3.54275	0.000286581	0.0161113	-0.566808	0.1	0.084608	0.0242424
-0.972778	-0.480376	-0.700327	0.674731	-0.584873	0.474711	0.390497	0.134284	0.165708	0.184164	-0.393087	-0.418496	-0.911399	-0.124059	-0.400762	-0.0525794	0.977366	1.0406	0.768333	Q562E7	WD repeat-containing protein 81 OS=Homo sapiens OX=9606 GN=WDR81 PE=1 SV=2	WDR81	>sp|Q562E7|WDR81_HUMAN WD repeat-containing protein 81 OS=Homo sapiens OX=9606 GN=WDR81 PE=1 SV=2	PD/HC	2.73008	0.00186176	0.0161373	0.80275	0.788889	0.105808	0.171134
-0.20412	-1.16626	-0.857081	-0.100901	-0.571762	0.598279	0.0732234	0.317686	0.646438	-0.383973	-0.652826	0.0176464	-0.844347	-0.0311465	-0.0597484	-0.21414	0.577631	0.135779	0.502439	P16104	Histone H2AX OS=Homo sapiens OX=9606 GN=H2AFX PE=1 SV=2	H2AFX	>sp|P16104|H2AX_HUMAN Histone H2AX OS=Homo sapiens OX=9606 GN=H2AFX PE=1 SV=2	PD/HC	2.94571	0.00113315	0.0163077	0.70945	0.844444	0.0949624	0.0932203
1.1865	0.758434	1.09968	-0.0248103	-0.726349	-2.50733	-3.17723	-2.5649	-0.920975	-3.82147	-0.987933	-0.965756	-0.836758	1.07611	-2.96547	-4.15549	-0.475491	1.49542	-0.03522	C9JV77	Alpha-2-HS-glycoprotein OS=Homo sapiens OX=9606 GN=AHSG PE=1 SV=1	AHSG	>tr|C9JV77|C9JV77_HUMAN Alpha-2-HS-glycoprotein OS=Homo sapiens OX=9606 GN=AHSG PE=1 SV=1	PD/HC	1.98858	0.0102663	0.0163234	-1.97716	0.222222	0.118058	0.189036
0.128881	-1.086	-1.07463	-1.03514	0.439897	-0.312375	-0.146624	-0.236872	1.51665	1.52921	-0.844095	-0.0677194	-1.56357	0.0464166	-0.456605	0.454921	1.40664	1.01725	0.905159	O95817	BAG family molecular chaperone regulator 3 OS=Homo sapiens OX=9606 GN=BAG3 PE=1 SV=3	BAG3	>sp|O95817|BAG3_HUMAN BAG family molecular chaperone regulator 3 OS=Homo sapiens OX=9606 GN=BAG3 PE=1 SV=3	PD/HC	2.3187	0.00480061	0.0163326	1.12951	0.8	0.103034	0.159269
-0.131436	0.164551	0.281282	0.378356	2.03349	-1.66259	-0.908703	-0.77585	0.695048	-0.527583	0.723473	1.23438	0.869784	-0.169589	-0.174647	-1.49078	-0.385091	0.0743253	0.22456	Q5BKZ1	DBIRD complex subunit ZNF326 OS=Homo sapiens OX=9606 GN=ZNF326 PE=1 SV=2	ZNF326	>sp|Q5BKZ1|ZN326_HUMAN DBIRD complex subunit ZNF326 OS=Homo sapiens OX=9606 GN=ZNF326 PE=1 SV=2	PD/HC	2.34187	0.00455123	0.0164313	-1.09139	0.244444	0.112959	0.241319
-0.820351	-0.924784	-0.6148	-0.00304412	-0.930796	2.29579	2.27539	0.728606	0.794308	0.408049	-1.02688	-0.382777	-0.143284	0.975563	0.459874	3.44707	-0.168126	-0.628699	0.394344	P30273	High affinity immunoglobulin epsilon receptor subunit gamma OS=Homo sapiens OX=9606 GN=FCER1G PE=1 SV=1	FCER1G	>sp|P30273|FCERG_HUMAN High affinity immunoglobulin epsilon receptor subunit gamma OS=Homo sapiens OX=9606 GN=FCER1G PE=1 SV=1	PD/HC	2.14066	0.0072334	0.0164407	1.43079	0.866667	0.0890016	0.0545455
0.00669359	-0.514129	-0.253757	-0.234995	-0.578714	0.698093	0.693255	0.156142	1.09312	0.169549	-0.644043	-0.143587	-0.564651	0.0880801	-0.415497	-0.0270051	0.858734	-0.0415336	0.983754	A0A2R8Y5S7	Radixin OS=Homo sapiens OX=9606 GN=RDX PE=1 SV=1	RDX	>tr|A0A2R8Y5S7|A0A2R8Y5S7_HUMAN Radixin OS=Homo sapiens OX=9606 GN=RDX PE=1 SV=1	PD/HC	2.87281	0.00134027	0.0164416	0.732317	0.788889	0.112084	0.175847
1.51743	0.364739	0.47586	-0.413581	0.157904	-1.03237	-1.51568	0.674638	0.175416	-1.53309	1.52801	1.68072	0.347932	-0.286319	0.33932	0.127271	-0.768728	-1.20094	-1.23168	Q8WY54	Protein phosphatase 1E OS=Homo sapiens OX=9606 GN=PPM1E PE=1 SV=3	PPM1E	>sp|Q8WY54|PPM1E_HUMAN Protein phosphatase 1E OS=Homo sapiens OX=9606 GN=PPM1E PE=1 SV=3	PD/HC	2.26251	0.00546374	0.0164979	-1.19355	0.222222	0.10625	0.197239
3.23973	3.06084	2.76182	1.16809	0.436126	0.104981	-0.897053	1.58937	-0.336458	-1.52274	0.563251	-0.544146	0.956725	3.06307	0.523716	-2.13188	0.538331	0.779831	0.50692	154	ANT3_HUMAN	ANT3	>gi|154| ANT3_HUMAN;>sp|P01008|ANT3_HUMAN Antithrombin-III OS=Homo sapiens OX=9606 GN=SERPINC1 PE=1 SV=1	PD/HC	2.03382	0.00925078	0.0167242	-1.71844	0.266667	0.117293	0.302198
-0.45203	0.773807	0.501973	0.673882	1.24324	-0.371176	-0.687769	-0.583878	0.114639	-1.46451	0.518749	0.759071	1.0302	-0.264176	0.798652	0.435719	-0.649213	-1.13519	-1.05575	J3KRX5	60S ribosomal protein L17 (Fragment) OS=Homo sapiens OX=9606 GN=RPL17 PE=3 SV=1	RPL17	>tr|J3KRX5|J3KRX5_HUMAN 60S ribosomal protein L17 (Fragment) OS=Homo sapiens OX=9606 GN=RPL17 PE=3 SV=1	PD/HC	2.4026	0.00395731	0.0173417	-0.991483	0.166667	0.0977414	0.1
-0.529991	-1.02662	-0.945285	-0.654879	0.274323	0.24098	-0.29434	0.316444	0.861577	0.100586	-0.518667	-0.351293	-1.123	-0.000870564	1.08636	-0.176941	0.0747386	0.0149745	0.019446	B7ZM79	PCDH9 protein OS=Homo sapiens OX=9606 GN=PCDH9 PE=1 SV=1	PCDH9	>tr|B7ZM79|B7ZM79_HUMAN PCDH9 protein OS=Homo sapiens OX=9606 GN=PCDH9 PE=1 SV=1	PD/HC	2.74888	0.00178287	0.0173445	0.766192	0.877778	0.0811001	0.0466667
0.257602	0.0695016	-0.202294	0.657763	1.4124	-1.16116	-1.55085	0.194	0.491084	-1.6186	-0.268282	1.67114	0.332665	0.422702	0.71119	-0.133916	-1.20705	-1.03812	-1.50427	O75569	Interferon-inducible double-stranded RNA-dependent protein kinase activator A OS=Homo sapiens OX=9606 GN=PRKRA PE=1 SV=1	PRKRA	>sp|O75569|PRKRA_HUMAN Interferon-inducible double-stranded RNA-dependent protein kinase activator A OS=Homo sapiens OX=9606 GN=PRKRA PE=1 SV=1	PD/HC	2.24813	0.00564763	0.0175031	-1.16546	0.188889	0.10718	0.134921
-0.34956	0.153395	-0.39106	-0.845303	0.663447	0.42558	-0.0511134	0.419241	1.14354	-0.473776	-0.430408	-0.753245	-1.1279	-0.259881	0.57005	0.163932	0.999639	0.939976	0.554413	Q86U42	Polyadenylate-binding protein 2 OS=Homo sapiens OX=9606 GN=PABPN1 PE=1 SV=3	PABPN1	>sp|Q86U42|PABP2_HUMAN Polyadenylate-binding protein 2 OS=Homo sapiens OX=9606 GN=PABPN1 PE=1 SV=3	PD/HC	2.59893	0.00251807	0.0175063	0.840317	0.855556	0.0948387	0.0837438
0.964862	0.138551	-1.02684	-0.690925	-1.95522	1.07412	-0.630249	3.23318	0.0804295	-0.320147	-1.00942	-1.17775	-2.04023	0.325742	1.01611	-0.27492	2.83004	1.40164	0.406171	P02748	Complement component C9 OS=Homo sapiens OX=9606 GN=C9 PE=1 SV=2	C9	>sp|P02748|CO9_HUMAN Complement component C9 OS=Homo sapiens OX=9606 GN=C9 PE=1 SV=2	PD/HC	2.03598	0.00920497	0.0178794	1.60066	0.844444	0.0891424	0.0930233
-1.0747	-0.0640591	0.11595	-0.865104	-0.966081	0.404351	0.68005	0.402205	-0.379229	0.642891	-0.200638	-0.39982	-0.301552	-0.814839	-0.0815388	-0.455109	0.250004	0.481373	0.186142	Q9NQ48	Leucine zipper transcription factor-like protein 1 OS=Homo sapiens OX=9606 GN=LZTFL1 PE=1 SV=1	LZTFL1	>sp|Q9NQ48|LZTL1_HUMAN Leucine zipper transcription factor-like protein 1 OS=Homo sapiens OX=9606 GN=LZTFL1 PE=1 SV=1	PD/HC	2.83068	0.0014768	0.0179	0.720985	0.855556	0.0862862	0.085
0.90018	1.25598	1.73246	-1.27711	2.11941	-0.391912	-0.499597	-0.460854	-1.08381	-1.02907	1.14949	0.466851	0.553997	-0.158788	0.992564	0.272236	-1.75669	-0.72572	-0.414604	P15848	Arylsulfatase B OS=Homo sapiens OX=9606 GN=ARSB PE=1 SV=1	ARSB	>sp|P15848|ARSB_HUMAN Arylsulfatase B OS=Homo sapiens OX=9606 GN=ARSB PE=1 SV=1	PD/HC	2.17098	0.00674564	0.0180661	-1.25891	0.166667	0.106484	0.0919881
1.18481	-0.188895	0.188155	0.877528	0.545312	-0.750095	-1.03943	0.164332	-0.269889	-1.16848	0.134186	1.76886	1.02846	-0.777141	0.280655	0.124971	-0.364876	-1.04963	-0.658123	Q9BYC8	39S ribosomal protein L32, mitochondrial OS=Homo sapiens OX=9606 GN=MRPL32 PE=1 SV=1	MRPL32	>sp|Q9BYC8|RM32_HUMAN 39S ribosomal protein L32, mitochondrial OS=Homo sapiens OX=9606 GN=MRPL32 PE=1 SV=1	PD/HC	2.36549	0.00431036	0.0180913	-1.00208	0.188889	0.100336	0.132468
-0.366581	0.520896	-0.34741	0.351636	1.81777	-1.08827	-1.28439	-0.381087	0.429598	-1.19144	0.619936	0.349904	0.0195903	0.445924	0.21244	-0.23297	-1.02467	-0.313991	-0.966844	Q9UNW9	RNA-binding protein Nova-2 OS=Homo sapiens OX=9606 GN=NOVA2 PE=1 SV=1	NOVA2	>sp|Q9UNW9|NOVA2_HUMAN RNA-binding protein Nova-2 OS=Homo sapiens OX=9606 GN=NOVA2 PE=1 SV=1	PD/HC	2.40576	0.00392858	0.0180952	-0.963236	0.133333	0.0804874	0.0677966
-0.0335696	-1.44088	-0.77579	0.084105	-0.153538	0.448397	0.808291	-0.288261	0.641915	-0.766253	-1.62045	-0.36388	-1.12508	-0.263454	0.224091	0.156796	0.474941	0.264886	0.417096	O43854	EGF-like repeat and discoidin I-like domain-containing protein 3 OS=Homo sapiens OX=9606 GN=EDIL3 PE=1 SV=1	EDIL3	>sp|O43854|EDIL3_HUMAN EGF-like repeat and discoidin I-like domain-containing protein 3 OS=Homo sapiens OX=9606 GN=EDIL3 PE=1 SV=1	PD/HC	2.51849	0.00303046	0.0182186	0.870694	0.844444	0.0890852	0.0952381
-0.250501	-0.604989	0.320143	-0.666436	0.681709	1.08081	0.594667	0.0212446	0.452507	0.166082	-0.910874	-0.388832	-0.753265	0.0982212	0.149085	0.876549	1.08716	-0.000645542	0.748311	Q14019	Coactosin-like protein OS=Homo sapiens OX=9606 GN=COTL1 PE=1 SV=3	COTL1	>sp|Q14019|COTL1_HUMAN Coactosin-like protein OS=Homo sapiens OX=9606 GN=COTL1 PE=1 SV=3	PD/HC	2.64599	0.00225951	0.0183128	0.792557	0.833333	0.0975106	0.110672
0.0415543	0.330648	0.053509	0.418453	0.575842	-0.4677	-0.686374	-0.383775	-0.0775717	-0.401875	0.476622	-0.247613	0.46585	0.115071	-0.25868	0.359226	-0.57231	-0.238121	-0.496515	Q5JPE7	Nodal modulator 2 OS=Homo sapiens OX=9606 GN=NOMO2 PE=1 SV=1	NOMO2	>sp|Q5JPE7|NOMO2_HUMAN Nodal modulator 2 OS=Homo sapiens OX=9606 GN=NOMO2 PE=1 SV=1	PD/HC	3.36734	0.000429202	0.0183491	-0.57014	0.0888889	0.072183	0.0305344
0.117326	-0.789083	-1.1667	-1.20114	-0.15287	0.863755	-0.0885953	-0.0560714	0.521769	0.0797721	-0.36399	-0.679705	-0.777421	-0.0076501	-0.33021	0.521518	0.733717	-0.46924	0.422998	Q9Y3Z3	Deoxynucleoside triphosphate triphosphohydrolase SAMHD1 OS=Homo sapiens OX=9606 GN=SAMHD1 PE=1 SV=2	SAMHD1	>sp|Q9Y3Z3|SAMH1_HUMAN Deoxynucleoside triphosphate triphosphohydrolase SAMHD1 OS=Homo sapiens OX=9606 GN=SAMHD1 PE=1 SV=2	PD/HC	2.66848	0.00214546	0.018351	0.777856	0.855556	0.08915	0.0809524
3.24574	4.55583	3.60789	3.72063	3.0739	-1.22266	-1.34129	-0.137652	1.53312	-1.89254	-0.796068	0.953008	0.144609	2.87263	1.89298	-0.498704	0.11048	1.54071	2.39145	Q8IXI1	Mitochondrial Rho GTPase 2 OS=Homo sapiens OX=9606 GN=RHOT2 PE=1 SV=2	RHOT2	>sp|Q8IXI1|MIRO2_HUMAN Mitochondrial Rho GTPase 2 OS=Homo sapiens OX=9606 GN=RHOT2 PE=1 SV=2	PD/HC	1.90146	0.012547	0.0183689	-2.13776	0.3	0.133718	0.442792
0.214506	-2.19348	-3.12151	0.126895	-3.2779	-1.51022	-2.24124	1.94931	1.3001	1.70723	-1.71847	-1.25163	-0.930173	-1.25926	0.755047	1.52632	0.116853	-0.640959	-0.17537	Q12805	EGF-containing fibulin-like extracellular matrix protein 1 OS=Homo sapiens OX=9606 GN=EFEMP1 PE=1 SV=2	EFEMP1	>sp|Q12805|FBLN3_HUMAN EGF-containing fibulin-like extracellular matrix protein 1 OS=Homo sapiens OX=9606 GN=EFEMP1 PE=1 SV=2	PD/HC	1.97197	0.0106666	0.0183722	1.76882	0.855556	0.0993567	0.0885417
-1.08378	0.00862508	-1.32318	-0.781073	-0.758311	0.510368	0.345589	0.0782516	-0.672967	0.778969	-1.24867	-0.829306	-1.35492	0.0979071	-1.25257	0.789414	0.8279	-0.293668	0.329324	P32455	Guanylate-binding protein 1 OS=Homo sapiens OX=9606 GN=GBP1 PE=1 SV=2	GBP1	>sp|P32455|GBP1_HUMAN Guanylate-binding protein 1 OS=Homo sapiens OX=9606 GN=GBP1 PE=1 SV=2	PD/HC	2.3893	0.00408042	0.0185963	0.952139	0.866667	0.0942188	0.0542169
-0.951068	-1.09932	-0.0608162	-0.523499	0.0454398	0.951636	1.04386	0.279752	-0.922012	1.55967	-0.793205	-0.201639	-0.642122	0.01914	0.15618	-0.449385	0.631964	0.626354	0.82264	P27338	Amine oxidase [flavin-containing] B OS=Homo sapiens OX=9606 GN=MAOB PE=1 SV=3	MAOB	>sp|P27338|AOFB_HUMAN Amine oxidase [flavin-containing] B OS=Homo sapiens OX=9606 GN=MAOB PE=1 SV=3	PD/HC	2.40982	0.00389203	0.0186151	0.93752	0.877778	0.0850918	0.0472973
1.18497	-0.0441828	-0.614834	-0.266866	0.489672	0.585243	-0.412384	0.48624	1.71449	-0.106114	-1.38832	0.15318	-1.6271	-0.0116558	1.21159	1.64921	1.30504	1.38941	1.46415	Q9BQ61	Telomerase RNA component interacting RNase OS=Homo sapiens OX=9606 GN=TRIR PE=1 SV=1	TRIR	>sp|Q9BQ61|TRIR_HUMAN Telomerase RNA component interacting RNase OS=Homo sapiens OX=9606 GN=TRIR PE=1 SV=1	PD/HC	2.20433	0.00624694	0.0186179	1.16481	0.8	0.104677	0.141531
2.41251	0.422111	0.105571	1.709	-1.07675	0.0868681	1.62613	-4.48971	-0.349109	-3.42072	0.811519	0.738719	0.0639406	2.25411	-3.01625	-2.21956	-1.24622	1.13732	-0.893626	P06727	Apolipoprotein A-IV OS=Homo sapiens OX=9606 GN=APOA4 PE=1 SV=3	APOA4	>sp|P06727|APOA4_HUMAN Apolipoprotein A-IV OS=Homo sapiens OX=9606 GN=APOA4 PE=1 SV=3	PD/HC	1.89152	0.0128376	0.0187935	-2.10524	0.177778	0.10241	0.0986301
0.0862973	1.93756	0.170825	-0.980783	1.7612	-1.96589	-1.97637	-0.761202	0.93762	0.187446	1.57936	0.879845	0.845383	0.16708	0.638586	0.264552	-1.17935	-1.74169	-1.50299	Q96I63	ATP-dependent zinc metalloprotease YME1L1 OS=Homo sapiens OX=9606 GN=YME1L1 PE=1 SV=1	YME1L1	>tr|Q96I63|Q96I63_HUMAN ATP-dependent zinc metalloprotease YME1L1 OS=Homo sapiens OX=9606 GN=YME1L1 PE=1 SV=1	PD/HC	2.06152	0.00867929	0.0187984	-1.42624	0.2	0.100852	0.16
0.296289	0.109397	1.31241	0.399875	0.824882	-1.90913	-2.6116	-2.49436	-0.134249	-2.42145	0.529359	-0.710031	-0.868356	-0.508637	-1.79521	-1.21676	-0.0146507	-0.279672	0.654087	O15091	Mitochondrial ribonuclease P catalytic subunit OS=Homo sapiens OX=9606 GN=KIAA0391 PE=1 SV=2	KIAA0391	>sp|O15091|MRPP3_HUMAN Mitochondrial ribonuclease P catalytic subunit OS=Homo sapiens OX=9606 GN=KIAA0391 PE=1 SV=2	PD/HC	2.08268	0.00826653	0.0188202	-1.37621	0.244444	0.125139	0.234797
0.303146	-1.51601	0.253362	-0.738951	0.321012	-0.181809	-0.212245	0.904585	0.878486	0.354428	-0.514985	-0.529277	-0.940936	-0.225661	0.327029	0.107218	1.04676	1.11415	0.429819	Q9UNF0	Protein kinase C and casein kinase substrate in neurons protein 2 OS=Homo sapiens OX=9606 GN=PACSIN2 PE=1 SV=2	PACSIN2	>sp|Q9UNF0|PACN2_HUMAN Protein kinase C and casein kinase substrate in neurons protein 2 OS=Homo sapiens OX=9606 GN=PACSIN2 PE=1 SV=2	PD/HC	2.47513	0.00334869	0.0188652	0.875541	0.866667	0.089914	0.0517241
0.176404	-0.0421186	-0.623959	-0.327	0.242867	1.06457	-0.00617147	-0.252061	1.41341	-0.162143	-0.854563	-0.315551	-0.623701	0.041708	0.573396	1.90477	-0.0645099	0.999422	1.48504	Q9UNZ5	Leydig cell tumor 10 kDa protein homolog OS=Homo sapiens OX=9606 GN=C19orf53 PE=1 SV=1	C19orf53	>sp|Q9UNZ5|L10K_HUMAN Leydig cell tumor 10 kDa protein homolog OS=Homo sapiens OX=9606 GN=C19orf53 PE=1 SV=1	PD/HC	2.36778	0.00428769	0.0190924	0.954007	0.755556	0.118203	0.258278
0.438839	0.776756	1.568	0.67703	1.69861	-0.47471	-0.1386	0.265612	-0.0894812	0.027223	-0.166783	0.257456	0.618847	1.47536	0.325509	0.349575	0.0203559	-0.0283868	0.132356	Q9H8Y8	Golgi reassembly-stacking protein 2 OS=Homo sapiens OX=9606 GN=GORASP2 PE=1 SV=3	GORASP2	>sp|Q9H8Y8|GORS2_HUMAN Golgi reassembly-stacking protein 2 OS=Homo sapiens OX=9606 GN=GORASP2 PE=1 SV=3	PD/HC	2.6278	0.00235616	0.0191743	-0.777068	0.222222	0.122548	0.192308
-1.78874	-0.165659	-2.07859	-0.589117	0.69126	1.38575	0.696048	1.47357	0.693636	0.202871	-0.519258	0.113722	-1.24491	0.679962	-0.425838	-1.01714	1.76885	1.50423	1.61955	P10412	Histone H1.4 OS=Homo sapiens OX=9606 GN=HIST1H1E PE=1 SV=2	HIST1H1E	>sp|P10412|H14_HUMAN Histone H1.4 OS=Homo sapiens OX=9606 GN=HIST1H1E PE=1 SV=2	PD/HC	2.08156	0.00828787	0.0191779	1.33475	0.788889	0.106506	0.182819
-0.122553	-0.530652	-0.0229711	-0.435313	0.967523	1.16379	-0.138812	1.08415	0.149358	0.154481	-0.497728	-0.335286	-0.518116	-0.225525	0.761266	0.266839	0.965123	0.5552	0.693829	Q02252	Methylmalonate-semialdehyde dehydrogenase [acylating], mitochondrial OS=Homo sapiens OX=9606 GN=ALDH6A1 PE=1 SV=2	ALDH6A1	>sp|Q02252|MMSA_HUMAN Methylmalonate-semialdehyde dehydrogenase [acylating], mitochondrial OS=Homo sapiens OX=9606 GN=ALDH6A1 PE=1 SV=2	PD/HC	2.66332	0.00217112	0.0191889	0.756702	0.888889	0.089746	0.0598291
-0.09943	-0.356028	-0.913086	-0.445048	-0.984714	-0.406075	-0.0902977	-0.00858532	0.631984	-0.040675	-0.671951	-0.77068	-0.573399	0.036594	0.0810211	-0.248465	0.273992	0.284228	0.318004	Q9C040	Tripartite motif-containing protein 2 OS=Homo sapiens OX=9606 GN=TRIM2 PE=1 SV=1	TRIM2	>sp|Q9C040|TRIM2_HUMAN Tripartite motif-containing protein 2 OS=Homo sapiens OX=9606 GN=TRIM2 PE=1 SV=1	PD/HC	3.09599	0.000801704	0.0192158	0.610373	0.777778	0.107915	0.188082
0.0747249	0.43959	0.169874	0.390478	1.38644	-0.445158	-0.396958	-0.389785	0.673015	-1.024	0.49354	0.775594	1.01617	-0.0912239	0.0193384	0.604528	-0.742319	-0.983536	-0.664718	P62280	40S ribosomal protein S11 OS=Homo sapiens OX=9606 GN=RPS11 PE=1 SV=3	RPS11	>sp|P62280|RS11_HUMAN 40S ribosomal protein S11 OS=Homo sapiens OX=9606 GN=RPS11 PE=1 SV=3	PD/HC	2.48832	0.0032485	0.0192222	-0.852201	0.133333	0.0859605	0.0695652
0.7002	0.502818	0.152704	1.41561	0.207087	-0.189238	0.0138102	-0.539923	-0.077809	0.142426	0.72695	1.13689	0.0697872	0.715811	-0.272854	0.797003	-0.218858	-0.585476	0.0220252	H3BUU9	Cadherin-11 OS=Homo sapiens OX=9606 GN=CDH11 PE=1 SV=1	CDH11	>tr|H3BUU9|H3BUU9_HUMAN Cadherin-11 OS=Homo sapiens OX=9606 GN=CDH11 PE=1 SV=1	PD/HC	2.75758	0.00174752	0.0192271	-0.716207	0.1	0.081662	0.0238095
-0.310225	0.410547	-0.228945	-0.861921	-0.322866	1.48656	0.630256	0.806212	0.547996	0.988371	-0.280574	-0.354169	-0.206315	0.463014	0.253472	1.80251	1.21281	-0.203479	-0.41368	Q9Y6N5	Sulfide:quinone oxidoreductase, mitochondrial OS=Homo sapiens OX=9606 GN=SQOR PE=1 SV=1	SQOR	>sp|Q9Y6N5|SQOR_HUMAN Sulfide:quinone oxidoreductase, mitochondrial OS=Homo sapiens OX=9606 GN=SQOR PE=1 SV=1	PD/HC	2.42542	0.00375477	0.0192415	0.899041	0.833333	0.10366	0.0992908
-0.280904	0.193109	0.192284	-0.00745978	1.1112	-0.81375	-0.625625	-0.255184	0.0916255	-1.44955	0.109784	0.137291	0.281412	0.281433	-0.10069	0.113858	-0.611356	-1.13871	-0.50614	K7EMH1	60S ribosomal protein L22 (Fragment) OS=Homo sapiens OX=9606 GN=RPL22 PE=1 SV=1	RPL22	>tr|K7EMH1|K7EMH1_HUMAN 60S ribosomal protein L22 (Fragment) OS=Homo sapiens OX=9606 GN=RPL22 PE=1 SV=1	PD/HC	2.67131	0.00213153	0.019248	-0.75379	0.122222	0.0787806	0.0585366
-0.688143	0.168406	-0.280286	0.301972	1.05862	-0.320191	-0.788974	-0.349894	0.00600616	-1.24181	0.349473	0.597897	0.52404	0.0827935	-0.27024	-0.159045	-0.448848	-0.836239	-0.617141	P36578	60S ribosomal protein L4 OS=Homo sapiens OX=9606 GN=RPL4 PE=1 SV=5	RPL4	>sp|P36578|RL4_HUMAN 60S ribosomal protein L4 OS=Homo sapiens OX=9606 GN=RPL4 PE=1 SV=5	PD/HC	2.69724	0.00200801	0.0193136	-0.737612	0.233333	0.113324	0.224678
0.766281	0.141411	0.295362	0.689641	0.523654	-2.85579	-2.05871	-0.879011	-3.55982	-1.31907	-2.36534	-0.572695	0.157682	0.0234903	-1.04701	-1.00494	-0.643546	-0.614004	-0.247494	A0A0U1RRL8	Spermatogenesis-associated protein 20 OS=Homo sapiens OX=9606 GN=SPATA20 PE=1 SV=1	SPATA20	>tr|A0A0U1RRL8|A0A0U1RRL8_HUMAN Spermatogenesis-associated protein 20 OS=Homo sapiens OX=9606 GN=SPATA20 PE=1 SV=1	PD/HC	2.05412	0.0088283	0.019387	-1.3851	0.1	0.0766776	0.027027
-1.20866	-0.125332	0.30202	-0.630632	-0.254798	0.481266	0.0421829	0.52075	-0.119946	-0.386299	-0.792614	-0.153022	-0.624925	-1.66758	1.13377	0.304644	0.237595	0.0688464	0.146767	Q969Z3	Mitochondrial amidoxime reducing component 2 OS=Homo sapiens OX=9606 GN=MARC2 PE=1 SV=1	MARC2	>sp|Q969Z3|MARC2_HUMAN Mitochondrial amidoxime reducing component 2 OS=Homo sapiens OX=9606 GN=MARC2 PE=1 SV=1	PD/HC	2.53772	0.00289922	0.0194252	0.815796	0.9	0.0743812	0.0288462
-1.00277	-0.516244	-1.56868	-1.60745	-0.207078	0.443464	0.521554	-0.407357	1.61582	0.230869	0.187395	-0.776795	-0.575344	-0.169626	-0.755965	-0.648342	0.791708	0.717902	0.600906	B1AKN7	Nuclear factor 1 OS=Homo sapiens OX=9606 GN=NFIA PE=1 SV=1	NFIA	>tr|B1AKN7|B1AKN7_HUMAN Nuclear factor 1 OS=Homo sapiens OX=9606 GN=NFIA PE=1 SV=1	PD/HC	2.29229	0.00510162	0.0195059	1.00401	0.766667	0.117583	0.218914
1.01076	0.651803	1.22562	0.795055	0.180429	0.0426942	-0.16363	-0.33119	-0.106136	-0.406454	0.117072	0.517222	0.879133	-0.205772	0.1585	-0.0423235	0.07429	0.390409	-0.554346	Q5T4F4	Protrudin OS=Homo sapiens OX=9606 GN=ZFYVE27 PE=1 SV=1	ZFYVE27	>sp|Q5T4F4|ZFY27_HUMAN Protrudin OS=Homo sapiens OX=9606 GN=ZFYVE27 PE=1 SV=1	PD/HC	2.86929	0.00135117	0.0195234	-0.66841	0.222222	0.114793	0.205761
0.810554	0.898613	0.626153	0.644689	0.619473	0.270319	-0.140956	-0.260467	0.260617	-0.821641	0.0937939	0.9393	-0.202953	0.690361	-0.119847	0.330989	-0.254061	-0.128197	0.0886748	Q9NZ01	Very-long-chain enoyl-CoA reductase OS=Homo sapiens OX=9606 GN=TECR PE=1 SV=1	TECR	>sp|Q9NZ01|TECR_HUMAN Very-long-chain enoyl-CoA reductase OS=Homo sapiens OX=9606 GN=TECR PE=1 SV=1	PD/HC	2.94121	0.00114495	0.0195616	-0.646344	0.188889	0.110255	0.137097
-0.279067	-0.276725	-0.382759	-0.0299435	-0.143207	0.159883	0.438587	0.657645	0.654658	0.0971048	-0.143719	0.0315148	-0.0705593	-0.108019	-0.425906	0.465912	0.697226	0.486938	0.836939	Q9H0R4	Haloacid dehalogenase-like hydrolase domain-containing protein 2 OS=Homo sapiens OX=9606 GN=HDHD2 PE=1 SV=1	HDHD2	>sp|Q9H0R4|HDHD2_HUMAN Haloacid dehalogenase-like hydrolase domain-containing protein 2 OS=Homo sapiens OX=9606 GN=HDHD2 PE=1 SV=1	PD/HC	3.28841	0.000514745	0.0196667	0.56273	0.822222	0.100903	0.11465
-0.570952	0.229468	-0.0123476	0.156461	0.683762	-0.406311	-0.772407	-0.264698	0.106171	-1.13081	0.35112	0.116506	0.356768	0.19738	-0.257421	-0.20844	-0.934635	-0.523551	-0.354977	G3V0E4	Mitochondrial-processing peptidase subunit beta OS=Homo sapiens OX=9606 GN=PMPCB PE=1 SV=1	PMPCB	>tr|G3V0E4|G3V0E4_HUMAN Mitochondrial-processing peptidase subunit beta OS=Homo sapiens OX=9606 GN=PMPCB PE=1 SV=1	PD/HC	2.94812	0.00112689	0.0196732	-0.642281	0.133333	0.0948509	0.0686695
-3.10128	-1.71121	1.21122	-1.24294	0.640808	5.03316	0.611384	-1.55357	1.17367	1.94765	-3.31447	-0.48203	-1.47857	0.575041	-1.22392	1.99292	0.847111	0.785065	2.59944	M0QXM4	Amino acid transporter OS=Homo sapiens OX=9606 GN=SLC1A5 PE=1 SV=1	SLC1A5	>tr|M0QXM4|M0QXM4_HUMAN Amino acid transporter OS=Homo sapiens OX=9606 GN=SLC1A5 PE=1 SV=1	PD/HC	1.84531	0.0142788	0.0196816	2.21056	0.777778	0.109181	0.192015
0.0197428	0.206968	0.0878129	-0.580222	0.990793	-0.960514	-1.10935	-0.876429	-0.0082295	-1.2049	0.154996	0.0739564	0.153627	-0.212448	-0.412086	-0.436651	-0.678196	0.00892727	-0.455972	Q9GZT3	SRA stem-loop-interacting RNA-binding protein, mitochondrial OS=Homo sapiens OX=9606 GN=SLIRP PE=1 SV=1	SLIRP	>sp|Q9GZT3|SLIRP_HUMAN SRA stem-loop-interacting RNA-binding protein, mitochondrial OS=Homo sapiens OX=9606 GN=SLIRP PE=1 SV=1	PD/HC	2.73299	0.00184929	0.0196905	-0.71281	0.244444	0.113271	0.239655
0.273574	-0.149233	0.44925	-0.443496	0.234664	0.281799	0.110003	1.02184	0.427398	0.677205	-0.123983	-0.783385	-0.539562	0.108393	0.215904	0.0367831	1.60431	1.67799	1.23088	Q6UB35	Monofunctional C1-tetrahydrofolate synthase, mitochondrial OS=Homo sapiens OX=9606 GN=MTHFD1L PE=1 SV=1	MTHFD1L	>sp|Q6UB35|C1TM_HUMAN Monofunctional C1-tetrahydrofolate synthase, mitochondrial OS=Homo sapiens OX=9606 GN=MTHFD1L PE=1 SV=1	PD/HC	2.49229	0.00321889	0.0197115	0.836608	0.877778	0.0788407	0.0469799
-0.868293	-0.824795	-0.360756	-0.131933	0.426923	1.47586	0.21589	-0.500641	1.65328	-0.367117	-1.38575	-0.65401	-0.600697	0.348943	-0.0550739	1.03579	0.351037	0.849389	0.751766	Q96C23	Aldose 1-epimerase OS=Homo sapiens OX=9606 GN=GALM PE=1 SV=1	GALM	>sp|Q96C23|GALM_HUMAN Aldose 1-epimerase OS=Homo sapiens OX=9606 GN=GALM PE=1 SV=1	PD/HC	2.28973	0.00513175	0.0198687	0.991059	0.844444	0.0888168	0.0940171
0.369216	0.873381	1.20368	0.532881	1.47856	-0.48011	-0.59421	-0.291782	0.268808	-1.30876	0.44707	0.0358465	0.346481	0.164635	-0.798746	-0.915764	0.357112	0.862647	0.0173198	Q9H3K2	Growth hormone-inducible transmembrane protein OS=Homo sapiens OX=9606 GN=GHITM PE=1 SV=2	GHITM	>sp|Q9H3K2|GHITM_HUMAN Growth hormone-inducible transmembrane protein OS=Homo sapiens OX=9606 GN=GHITM PE=1 SV=2	PD/HC	2.39382	0.00403814	0.0200539	-0.894098	0.2	0.105459	0.152019
-0.477936	-0.526857	-0.477485	-0.734894	-0.504046	0.494807	0.0590127	0.744552	0.48569	0.40625	-0.0849487	0.135473	-0.513878	-0.0838127	0.123263	0.353791	0.432034	-0.304707	-0.373703	Q9NP61	ADP-ribosylation factor GTPase-activating protein 3 OS=Homo sapiens OX=9606 GN=ARFGAP3 PE=1 SV=1	ARFGAP3	>sp|Q9NP61|ARFG3_HUMAN ADP-ribosylation factor GTPase-activating protein 3 OS=Homo sapiens OX=9606 GN=ARFGAP3 PE=1 SV=1	PD/HC	3.0626	0.000865758	0.0201692	0.605253	0.911111	0.0653075	0.0348837
0.477162	-0.242248	-1.51678	-0.0315203	-1.28807	1.14301	0.44679	-0.411764	0.687494	-0.222204	-1.76423	-0.958971	-0.797928	0.00579744	-0.871364	0.384081	1.40861	0.626273	0.584373	Q6UX53	Methyltransferase-like protein 7B OS=Homo sapiens OX=9606 GN=METTL7B PE=1 SV=2	METTL7B	>sp|Q6UX53|MET7B_HUMAN Methyltransferase-like protein 7B OS=Homo sapiens OX=9606 GN=METTL7B PE=1 SV=2	PD/HC	2.21958	0.00603146	0.020261	1.05717	0.833333	0.093498	0.104478
-0.25606	0.32624	0.073284	0.00184987	1.00311	-0.37528	-0.627166	-0.909352	0.111676	-0.570804	0.263954	0.175604	0.0269267	0.376379	-0.0857005	0.0182921	-0.791427	-0.550929	-0.274999	Q13347	Eukaryotic translation initiation factor 3 subunit I OS=Homo sapiens OX=9606 GN=EIF3I PE=1 SV=1	EIF3I	>sp|Q13347|EIF3I_HUMAN Eukaryotic translation initiation factor 3 subunit I OS=Homo sapiens OX=9606 GN=EIF3I PE=1 SV=1	PD/HC	2.96234	0.0010906	0.0204512	-0.626823	0.111111	0.0721137	0.0310881
-0.504716	-0.0384556	0.14524	0.199431	-0.213279	0.54447	0.244503	0.232106	0.176698	0.387389	-0.344939	-0.526471	-0.418713	-0.254616	0.157569	0.575608	0.206168	-0.0568945	0.312651	O43399	Tumor protein D54 OS=Homo sapiens OX=9606 GN=TPD52L2 PE=1 SV=2	TPD52L2	>sp|O43399|TPD54_HUMAN Tumor protein D54 OS=Homo sapiens OX=9606 GN=TPD52L2 PE=1 SV=2	PD/HC	3.69326	0.000202648	0.0204674	0.495418	0.722222	0.125586	0.309976
0.000922068	0.366767	0.13134	0.403191	1.23215	-0.794707	-0.712337	-0.311227	0.325998	-0.672817	0.630758	0.478413	0.35672	-0.368048	-0.0928606	0.0485928	-0.84003	-0.190683	-0.207023	I3L2B0	Clustered mitochondria protein homolog (Fragment) OS=Homo sapiens OX=9606 GN=CLUH PE=1 SV=2	CLUH	>tr|I3L2B0|I3L2B0_HUMAN Clustered mitochondria protein homolog (Fragment) OS=Homo sapiens OX=9606 GN=CLUH PE=1 SV=2	PD/HC	2.72079	0.00190198	0.0205573	-0.703844	0.111111	0.0797476	0.0307692
-0.205745	0.342382	0.115415	0.362927	1.27478	-0.507433	-0.559422	-0.412639	0.231568	-1.07971	0.337979	0.924313	0.544087	-0.455709	-0.380807	0.010144	-0.365634	-0.43071	-0.217058	P62424	60S ribosomal protein L7a OS=Homo sapiens OX=9606 GN=RPL7A PE=1 SV=2	RPL7A	>sp|P62424|RL7A_HUMAN 60S ribosomal protein L7a OS=Homo sapiens OX=9606 GN=RPL7A PE=1 SV=2	PD/HC	2.65231	0.00222687	0.0205867	-0.731218	0.155556	0.0983998	0.0921986
0.349963	-0.205124	0.417016	-0.1592	-0.706121	0.206334	0.466153	0.208587	1.10451	-0.149244	-0.216326	-0.565692	-0.763758	-0.284077	0.334466	0.0750156	0.699038	0.678175	0.819615	P54619	5'-AMP-activated protein kinase subunit gamma-1 OS=Homo sapiens OX=9606 GN=PRKAG1 PE=1 SV=1	PRKAG1	>sp|P54619|AAKG1_HUMAN 5'-AMP-activated protein kinase subunit gamma-1 OS=Homo sapiens OX=9606 GN=PRKAG1 PE=1 SV=1	PD/HC	2.7714	0.00169277	0.0207059	0.681301	0.833333	0.102081	0.100719
0.205401	-1.2866	-0.384561	0.719471	-1.43281	0.524687	0.430286	0.440797	-0.0839554	0.456549	-0.959628	0.0175756	-0.204445	-0.713178	0.231558	0.656314	-0.326102	0.953807	0.978011	Q7Z7N9	Transmembrane protein 179B OS=Homo sapiens OX=9606 GN=TMEM179B PE=1 SV=1	TMEM179B	>sp|Q7Z7N9|T179B_HUMAN Transmembrane protein 179B OS=Homo sapiens OX=9606 GN=TMEM179B PE=1 SV=1	PD/HC	2.3943	0.0040337	0.0207376	0.874948	0.788889	0.106768	0.173278
0.378453	-0.908539	-0.264575	0.407582	0.143562	1.67719	0.140127	0.422553	0.516376	0.308086	-1.04795	-0.631975	-0.699091	0.126072	1.40835	2.58928	0.777574	0.0716947	-0.148409	G3V3E8	NPC intracellular cholesterol transporter 2 OS=Homo sapiens OX=9606 GN=NPC2 PE=1 SV=1	NPC2	>tr|G3V3E8|G3V3E8_HUMAN NPC intracellular cholesterol transporter 2 OS=Homo sapiens OX=9606 GN=NPC2 PE=1 SV=1	PD/HC	2.20268	0.00627075	0.0207727	1.05367	0.855556	0.0887819	0.0841584
-0.331685	1.52615	0.531241	0.776431	-0.175161	0.4001	0.427546	-0.805262	-2.48812	0.908981	1.19565	2.27733	1.05003	-0.0318197	-1.67504	-0.758962	-0.918402	-0.471114	0.0170834	O15240	Neurosecretory protein VGF OS=Homo sapiens OX=9606 GN=VGF PE=1 SV=2	VGF	>sp|O15240|VGF_HUMAN Neurosecretory protein VGF OS=Homo sapiens OX=9606 GN=VGF PE=1 SV=2	PD/HC	2.04798	0.00895404	0.0208981	-1.29389	0.155556	0.09496	0.095941
-0.603776	-0.114596	-0.651403	-1.14742	-0.512329	0.104237	0.191787	0.329681	-1.24079	1.00675	-0.390641	-0.911689	-0.674343	-0.559928	-0.0625037	-0.249861	0.520238	0.735314	0.305867	Q5T5P2	Sickle tail protein homolog OS=Homo sapiens OX=9606 GN=KIAA1217 PE=1 SV=2	KIAA1217	>sp|Q5T5P2|SKT_HUMAN Sickle tail protein homolog OS=Homo sapiens OX=9606 GN=KIAA1217 PE=1 SV=2	PD/HC	2.53062	0.00294702	0.0209301	0.782529	0.866667	0.0966115	0.0526316
-0.933024	-0.340622	-0.200726	-0.880742	-0.112541	1.22974	0.686197	0.708398	0.411305	0.871796	0.142783	0.44523	-0.118723	-0.887754	0.811322	0.0928938	0.991256	-0.910597	0.371956	Q9UEY8	Gamma-adducin OS=Homo sapiens OX=9606 GN=ADD3 PE=1 SV=1	ADD3	>sp|Q9UEY8|ADDG_HUMAN Gamma-adducin OS=Homo sapiens OX=9606 GN=ADD3 PE=1 SV=1	PD/HC	2.41404	0.0038544	0.0210093	0.847107	0.877778	0.0874751	0.0496454
0.179419	-0.482227	-0.501464	0.0207734	-1.21657	0.675421	0.912587	1.22497	2.15986	0.204522	-0.782254	-0.729877	1.7208	-0.452292	2.01185	0.493638	1.0404	-0.669093	1.06629	P56693	Transcription factor SOX-10 OS=Homo sapiens OX=9606 GN=SOX10 PE=1 SV=1	SOX10	>sp|P56693|SOX10_HUMAN Transcription factor SOX-10 OS=Homo sapiens OX=9606 GN=SOX10 PE=1 SV=1	PD/HC	2.11531	0.00766806	0.0210376	1.16135	0.866667	0.0985937	0.0491803
0.874817	-0.25225	-0.0508781	0.437673	0.555101	-0.55846	-0.575881	-0.9286	1.1551	-1.3917	0.719962	1.46657	0.533513	0.200689	0.377623	0.157112	-0.828493	-1.47831	-1.1065	O14979	Heterogeneous nuclear ribonucleoprotein D-like OS=Homo sapiens OX=9606 GN=HNRNPDL PE=1 SV=3	HNRNPDL	>sp|O14979|HNRDL_HUMAN Heterogeneous nuclear ribonucleoprotein D-like OS=Homo sapiens OX=9606 GN=HNRNPDL PE=1 SV=3	PD/HC	2.22133	0.00600715	0.0210487	-1.01617	0.177778	0.0993149	0.101124
0.00538541	-0.531436	-1.08695	-0.463652	0.837369	0.182369	0.168619	2.55999	0.868945	0.492372	-0.816273	-0.464921	-0.28391	-0.179816	3.50948	0.984636	0.668022	0.370234	-0.348965	A0A286YFF7	Palmitoyl-protein thioesterase 1 OS=Homo sapiens OX=9606 GN=PPT1 PE=1 SV=1	PPT1	>tr|A0A286YFF7|A0A286YFF7_HUMAN Palmitoyl-protein thioesterase 1 OS=Homo sapiens OX=9606 GN=PPT1 PE=1 SV=1	PD/HC	2.05173	0.00887716	0.0210546	1.27715	0.888889	0.0748464	0.0542636
-1.69413	-0.25516	-0.103981	-1.28871	-0.448585	1.23923	1.79882	1.20318	-0.182505	1.72223	-0.330224	0.632684	0.38846	-1.13418	1.03081	-0.855821	2.09269	-0.602676	0.421651	P15311	Ezrin OS=Homo sapiens OX=9606 GN=EZR PE=1 SV=4	EZR	>sp|P15311|EZRI_HUMAN Ezrin OS=Homo sapiens OX=9606 GN=EZR PE=1 SV=4	PD/HC	2.05879	0.00873395	0.0210657	1.25719	0.822222	0.0995932	0.115385
-1.14584	-0.777111	0.375278	-0.0721855	0.369583	0.728151	0.225488	0.175758	0.154121	-0.78321	-1.20216	-0.820328	-0.957408	-0.241004	0.604375	0.00715192	0.781046	0.915245	0.945943	Q9UDR5	Alpha-aminoadipic semialdehyde synthase, mitochondrial OS=Homo sapiens OX=9606 GN=AASS PE=1 SV=1	AASS	>sp|Q9UDR5|AASS_HUMAN Alpha-aminoadipic semialdehyde synthase, mitochondrial OS=Homo sapiens OX=9606 GN=AASS PE=1 SV=1	PD/HC	2.37547	0.00421242	0.0211194	0.872205	0.822222	0.0992366	0.123711
-0.283154	-0.315009	-0.613212	-0.527389	0.125666	0.272802	-0.333771	0.101845	1.52252	-0.137767	-0.536921	-0.378552	-1.34818	0.271423	0.819445	-0.293608	0.972155	0.513427	1.23102	Q9NW64	Pre-mRNA-splicing factor RBM22 OS=Homo sapiens OX=9606 GN=RBM22 PE=1 SV=1	RBM22	>sp|Q9NW64|RBM22_HUMAN Pre-mRNA-splicing factor RBM22 OS=Homo sapiens OX=9606 GN=RBM22 PE=1 SV=1	PD/HC	2.37354	0.0042312	0.0214126	0.867399	0.8	0.100322	0.14455
0.459383	0.740616	0.517414	0.54496	1.60853	-0.0862701	-0.24302	0.163679	0.429677	-0.568992	0.21236	0.62048	1.06883	0.0747948	0.0951915	0.183539	0.0951862	-0.123697	0.0690272	P05388	60S acidic ribosomal protein P0 OS=Homo sapiens OX=9606 GN=RPLP0 PE=1 SV=1	RPLP0	>sp|P05388|RLA0_HUMAN 60S acidic ribosomal protein P0 OS=Homo sapiens OX=9606 GN=RPLP0 PE=1 SV=1	PD/HC	2.82883	0.00148309	0.021437	-0.648275	0.155556	0.0904876	0.0925267
0.96808	0.0536435	0.751326	0.118113	1.7699	-0.758055	-1.39917	-0.390393	-0.403886	-1.42379	0.965837	0.441603	0.463369	0.418465	1.01389	1.47469	-1.31161	-0.418601	-2.81241	F5H5T6	Uncharacterized protein (Fragment) OS=Homo sapiens OX=9606 PE=3 SV=1	Uncharacterized protein (Fragment) OS=Homo sapiens OX=9606	>tr|F5H5T6|F5H5T6_HUMAN Uncharacterized protein (Fragment) OS=Homo sapiens OX=9606 PE=3 SV=1	PD/HC	2.02656	0.00940676	0.0214525	-1.30408	0.211111	0.12243	0.173121
0.0531964	-0.16045	-0.238347	0.218768	-0.556381	0.194711	0.138428	0.596768	0.186852	1.30862	-0.368253	-0.59835	0.177942	-0.474352	0.0904036	0.232231	0.0719709	0.944312	0.524836	Q9ULP0	Protein NDRG4 OS=Homo sapiens OX=9606 GN=NDRG4 PE=1 SV=2	NDRG4	>sp|Q9ULP0|NDRG4_HUMAN Protein NDRG4 OS=Homo sapiens OX=9606 GN=NDRG4 PE=1 SV=2	PD/HC	2.83942	0.00144737	0.0214768	0.645161	0.788889	0.105877	0.17773
0.189634	0.449425	-0.309557	0.166915	-0.0583482	0.40329	-0.107134	1.00915	0.53117	0.946278	-0.41008	-0.131854	-0.0986556	-0.30062	0.154402	0.138245	0.726377	0.900311	1.00633	C9JBI3	Phosphoserine phosphatase (Fragment) OS=Homo sapiens OX=9606 GN=PSPH PE=1 SV=1	PSPH	>tr|C9JBI3|C9JBI3_HUMAN Phosphoserine phosphatase (Fragment) OS=Homo sapiens OX=9606 GN=PSPH PE=1 SV=1	PD/HC	2.89678	0.00126829	0.0215453	0.626746	0.811111	0.100084	0.141711
-0.369823	-0.642403	0.13375	-0.549769	-0.551114	1.68469	1.1257	1.31232	0.0126958	1.62285	0.0391279	-0.272574	-0.736721	0.457035	0.601769	2.67413	0.884947	-0.540253	-0.75615	P21980	Protein-glutamine gamma-glutamyltransferase 2 OS=Homo sapiens OX=9606 GN=TGM2 PE=1 SV=2	TGM2	>sp|P21980|TGM2_HUMAN Protein-glutamine gamma-glutamyltransferase 2 OS=Homo sapiens OX=9606 GN=TGM2 PE=1 SV=2	PD/HC	2.10785	0.00780091	0.0215751	1.13921	0.788889	0.121184	0.17364
1.08093	0.638799	-0.502151	0.147128	1.30147	-0.499128	-0.577977	-0.448035	-0.245913	-0.426225	1.54149	0.495235	1.42907	-0.360605	0.706426	0.685006	-1.36527	-0.476649	-1.0742	E7EWQ4	Diacylglycerol kinase OS=Homo sapiens OX=9606 GN=DGKI PE=1 SV=2	DGKI	>tr|E7EWQ4|E7EWQ4_HUMAN Diacylglycerol kinase OS=Homo sapiens OX=9606 GN=DGKI PE=1 SV=2	PD/HC	2.20636	0.00621789	0.0215764	-1.01346	0.233333	0.118722	0.216312
-0.551643	-0.727786	-0.525376	-0.33366	0.0248171	0.647201	0.162275	0.787841	-0.0280162	0.752875	-0.487984	-0.142064	-0.677528	0.424924	1.05241	0.813818	0.314461	-0.239068	-0.371895	P36959	GMP reductase 1 OS=Homo sapiens OX=9606 GN=GMPR PE=1 SV=1	GMPR	>sp|P36959|GMPR1_HUMAN GMP reductase 1 OS=Homo sapiens OX=9606 GN=GMPR PE=1 SV=1	PD/HC	2.62211	0.00238722	0.0215793	0.722112	0.866667	0.0915668	0.0538922
-2.15999	-0.410745	-1.59092	-0.861237	-0.347062	1.05013	-0.174383	0.438389	-1.1777	0.612311	-0.866798	-0.978594	-1.46326	0.229176	1.25488	-0.677402	-0.0344428	-0.601783	0.707347	A0A0J9YXF2	Paraoxonase 2, isoform CRA_a OS=Homo sapiens OX=9606 GN=PON2 PE=1 SV=1	PON2	>tr|A0A0J9YXF2|A0A0J9YXF2_HUMAN Paraoxonase 2, isoform CRA_a OS=Homo sapiens OX=9606 GN=PON2 PE=1 SV=1	PD/HC	2.15207	0.00704583	0.0216029	1.07856	0.822222	0.104397	0.109756
-5.26757	-5.54561	0.0990096	1.26919	-0.0921344	1.34683	-2.53675	2.97205	-0.697323	-0.134835	-4.45626	-0.101153	-4.44571	-3.02969	-2.85817	1.64561	2.89893	0.368149	1.15006	P0CG30	Glutathione S-transferase theta-2B OS=Homo sapiens OX=9606 GN=GSTT2B PE=1 SV=1	GSTT2B	>sp|P0CG30|GSTT2_HUMAN Glutathione S-transferase theta-2B OS=Homo sapiens OX=9606 GN=GSTT2B PE=1 SV=1	PD/HC	1.73304	0.018491	0.0216147	2.81211	0.788889	0.103868	0.183223
-0.815472	-0.6635	-0.140141	-0.0364267	-0.770242	0.752668	0.539899	0.125778	-0.674037	1.52112	-0.730573	0.198168	0.0553419	-1.47429	-0.135835	-0.017304	0.22026	0.717385	0.830436	Q8WXE9	Stonin-2 OS=Homo sapiens OX=9606 GN=STON2 PE=1 SV=1	STON2	>sp|Q8WXE9|STON2_HUMAN Stonin-2 OS=Homo sapiens OX=9606 GN=STON2 PE=1 SV=1	PD/HC	2.34811	0.00448628	0.0217185	0.874385	0.866667	0.0825132	0.048913
-0.747726	-0.447659	-0.170986	-0.139942	-0.173824	1.0863	0.729243	-0.29366	0.399435	0.911799	-0.465889	-0.20744	-0.582916	0.0312869	-0.760083	0.400105	0.66814	0.0901755	1.17618	P26038	Moesin OS=Homo sapiens OX=9606 GN=MSN PE=1 SV=3	MSN	>sp|P26038|MOES_HUMAN Moesin OS=Homo sapiens OX=9606 GN=MSN PE=1 SV=3	PD/HC	2.52309	0.00299854	0.0217372	0.763552	0.833333	0.104834	0.103321
-1.46827	-0.770648	-0.509195	-0.921686	-1.55199	0.636033	0.875867	0.649742	-1.30111	1.50933	-0.494308	-0.369387	0.19142	-1.48313	-0.439061	0.0202925	-0.431738	1.01271	-0.249747	Q6UUV9	CREB-regulated transcription coactivator 1 OS=Homo sapiens OX=9606 GN=CRTC1 PE=1 SV=2	CRTC1	>sp|Q6UUV9|CRTC1_HUMAN CREB-regulated transcription coactivator 1 OS=Homo sapiens OX=9606 GN=CRTC1 PE=1 SV=2	PD/HC	2.16403	0.00685438	0.0218434	1.04792	0.855556	0.0886878	0.0890052
0.457095	0.157058	-0.345801	1.41483	-0.183805	-0.643752	0.0115494	0.299416	-1.43874	0.0426323	0.615925	0.858074	1.13897	-0.222119	-0.224168	0.300068	-1.09589	-1.35364	-1.23197	Q9Y5J6	Mitochondrial import inner membrane translocase subunit Tim10 B OS=Homo sapiens OX=9606 GN=TIMM10B PE=1 SV=1	TIMM10B	>sp|Q9Y5J6|T10B_HUMAN Mitochondrial import inner membrane translocase subunit Tim10 B OS=Homo sapiens OX=9606 GN=TIMM10B PE=1 SV=1	PD/HC	2.22895	0.00590263	0.0222109	-0.965696	0.155556	0.089519	0.0948905
-1.06546	-0.251207	-0.64002	-0.607288	0.28644	0.92968	0.379622	0.102364	0.984246	-0.783239	-0.757575	-0.221745	-0.487009	0.285065	0.212986	-0.0876231	0.980646	0.625068	0.907126	Q5SSJ5	Heterochromatin protein 1-binding protein 3 OS=Homo sapiens OX=9606 GN=HP1BP3 PE=1 SV=1	HP1BP3	>sp|Q5SSJ5|HP1B3_HUMAN Heterochromatin protein 1-binding protein 3 OS=Homo sapiens OX=9606 GN=HP1BP3 PE=1 SV=1	PD/HC	2.42302	0.00377552	0.022294	0.809399	0.744444	0.116032	0.268833
1.24832	0.152311	0.401495	1.04067	0.209995	0.598444	0.2752	-0.779224	0.0700181	0.471489	1.80741	0.933117	1.13594	1.15841	-0.575191	-0.691242	1.20203	-0.0553915	-0.396216	P52735	Guanine nucleotide exchange factor VAV2 OS=Homo sapiens OX=9606 GN=VAV2 PE=1 SV=2	VAV2	>sp|P52735|VAV2_HUMAN Guanine nucleotide exchange factor VAV2 OS=Homo sapiens OX=9606 GN=VAV2 PE=1 SV=2	PD/HC	2.31199	0.00487538	0.0223188	-0.886639	0.233333	0.11349	0.229323
-0.774149	-1.597	-0.399233	0.182269	-1.25765	0.545589	0.198859	1.00661	1.01029	-0.201968	-0.978888	-1.78613	-0.230591	1.16276	0.553061	-0.196943	0.38634	-0.0581597	0.583	Q5QNW6	Histone H2B type 2-F OS=Homo sapiens OX=9606 GN=HIST2H2BF PE=1 SV=3	HIST2H2BF	>sp|Q5QNW6|H2B2F_HUMAN Histone H2B type 2-F OS=Homo sapiens OX=9606 GN=HIST2H2BF PE=1 SV=3	PD/HC	2.1751	0.00668197	0.0224432	1.01362	0.866667	0.110077	0.0532544
0.847988	0.691348	-0.049613	0.489509	-0.0813438	-0.323633	0.234196	-0.294787	-0.585032	-0.121356	0.763093	0.384959	0.418978	-0.0258382	-0.419546	-0.0779251	-0.14468	-0.335787	0.163041	O43150	Arf-GAP with SH3 domain, ANK repeat and PH domain-containing protein 2 OS=Homo sapiens OX=9606 GN=ASAP2 PE=1 SV=3	ASAP2	>sp|O43150|ASAP2_HUMAN Arf-GAP with SH3 domain, ANK repeat and PH domain-containing protein 2 OS=Homo sapiens OX=9606 GN=ASAP2 PE=1 SV=3	PD/HC	3.0669	0.000857233	0.0224448	-0.572671	0.1	0.070168	0.0236686
0.44513	-0.0946834	-1.40954	0.562976	-1.35231	-0.083437	0.68259	1.12575	0.431023	1.21537	-0.359741	-0.509751	-0.0154078	-0.325922	0.116725	0.235107	0.410181	0.086764	1.11647	Q8N465	D-2-hydroxyglutarate dehydrogenase, mitochondrial OS=Homo sapiens OX=9606 GN=D2HGDH PE=1 SV=3	D2HGDH	>sp|Q8N465|D2HDH_HUMAN D-2-hydroxyglutarate dehydrogenase, mitochondrial OS=Homo sapiens OX=9606 GN=D2HGDH PE=1 SV=3	PD/HC	2.32057	0.00478002	0.0224588	0.873571	0.822222	0.102373	0.116883
-0.986371	-0.987619	-1.24925	-0.119777	0.0655295	0.387209	0.60901	0.128489	0.211927	0.431771	-0.390294	0.529992	-0.810314	-0.850528	0.122173	-0.344857	0.437486	-0.244022	0.305273	Q8IWE2	Protein NOXP20 OS=Homo sapiens OX=9606 GN=FAM114A1 PE=1 SV=2	FAM114A1	>sp|Q8IWE2|NXP20_HUMAN Protein NOXP20 OS=Homo sapiens OX=9606 GN=FAM114A1 PE=1 SV=2	PD/HC	2.54592	0.00284499	0.0224676	0.737628	0.855556	0.096087	0.0880829
-0.645302	-0.134594	-0.163763	0.107843	0.849007	-0.667288	-0.75524	-0.371188	0.00528394	-1.00964	0.473854	1.16438	0.848759	0.0379959	0.141838	0.473962	-1.63769	-2.24497	-2.19096	P62857	40S ribosomal protein S28 OS=Homo sapiens OX=9606 GN=RPS28 PE=1 SV=1	RPS28	>sp|P62857|RS28_HUMAN 40S ribosomal protein S28 OS=Homo sapiens OX=9606 GN=RPS28 PE=1 SV=1	PD/HC	2.10319	0.00788516	0.0224765	-1.10761	0.166667	0.0959447	0.101307
0.0568369	0.375783	0.328869	0.537369	0.754145	-0.160064	-0.207572	-0.239644	-0.852723	-0.13154	-0.037833	0.60314	-0.0762803	0.616085	-0.408013	0.643135	-0.394573	-0.631552	-0.320448	Q9UK22	F-box only protein 2 OS=Homo sapiens OX=9606 GN=FBXO2 PE=1 SV=2	FBXO2	>sp|Q9UK22|FBX2_HUMAN F-box only protein 2 OS=Homo sapiens OX=9606 GN=FBXO2 PE=1 SV=2	PD/HC	2.86301	0.00137084	0.0224991	-0.621201	0.166667	0.102526	0.095679
-1.00099	-1.63531	-1.39071	-1.11771	-1.315	-0.104734	0.700801	0.919077	0.0421605	0.407716	-0.33852	-0.156653	-0.104653	-0.589902	0.170575	0.440237	-1.22825	-0.67486	-0.212275	A0A0D9SFB1	Dynamin-1 OS=Homo sapiens OX=9606 GN=DNM1 PE=1 SV=1	DNM1	>tr|A0A0D9SFB1|A0A0D9SFB1_HUMAN Dynamin-1 OS=Homo sapiens OX=9606 GN=DNM1 PE=1 SV=1	PD/HC	2.28054	0.0052415	0.0227117	0.895984	0.766667	0.109261	0.227687
-0.813717	-0.0471609	-0.118622	-0.140826	-0.430832	0.520845	0.570351	0.148989	-0.487067	0.58696	-0.646604	-0.340019	-0.592567	-0.441362	-0.316949	-0.331305	0.428634	0.687056	0.842814	Q9HAB8	Phosphopantothenate--cysteine ligase OS=Homo sapiens OX=9606 GN=PPCS PE=1 SV=2	PPCS	>sp|Q9HAB8|PPCS_HUMAN Phosphopantothenate--cysteine ligase OS=Homo sapiens OX=9606 GN=PPCS PE=1 SV=2	PD/HC	2.72099	0.00190113	0.022712	0.661889	0.866667	0.085392	0.0505618
-1.452	0.408484	0.0132778	-1.26703	0.00931998	0.581203	-0.134187	1.02276	-0.038082	0.221604	-0.910086	-1.21959	-0.230673	-0.616926	-0.102642	-0.464391	1.10116	0.0360314	0.826643	P01019	Angiotensinogen OS=Homo sapiens OX=9606 GN=AGT PE=1 SV=1	AGT	>sp|P01019|ANGT_HUMAN Angiotensinogen OS=Homo sapiens OX=9606 GN=AGT PE=1 SV=1	PD/HC	2.28825	0.00514936	0.0227522	0.890035	0.8	0.104458	0.16095
0.0848688	0.417963	0.157778	0.76112	0.67918	-0.347447	-0.676475	0.393372	-0.336444	0.0329856	1.0255	1.05112	0.745785	-0.31258	-0.0650923	0.45375	-0.201276	-0.697213	-0.419215	Q8TBM8	DnaJ homolog subfamily B member 14 OS=Homo sapiens OX=9606 GN=DNAJB14 PE=1 SV=1	DNAJB14	>sp|Q8TBM8|DJB14_HUMAN DnaJ homolog subfamily B member 14 OS=Homo sapiens OX=9606 GN=DNAJB14 PE=1 SV=1	PD/HC	2.61413	0.00243149	0.0227851	-0.698609	0.166667	0.0890753	0.0939394
-1.37973	-0.174643	-0.958549	-1.99453	-1.42104	0.619661	0.564805	0.311979	0.431647	0.87077	-0.588189	0.208984	-0.118544	-0.958788	-0.516874	-1.04594	1.39477	-0.315026	-0.300505	Q9H6X2	Anthrax toxin receptor 1 OS=Homo sapiens OX=9606 GN=ANTXR1 PE=1 SV=2	ANTXR1	>sp|Q9H6X2|ANTR1_HUMAN Anthrax toxin receptor 1 OS=Homo sapiens OX=9606 GN=ANTXR1 PE=1 SV=2	PD/HC	2.15525	0.00699441	0.0227857	1.02209	0.855556	0.0880193	0.0894737
0.414547	0.901972	0.0958406	0.58198	0.202531	-0.251629	-0.62681	-0.0872247	-0.785263	0.0660008	0.491294	0.279521	1.2568	-0.126398	-0.563924	0.932339	-0.736052	-0.339978	-0.505597	P02649	Apolipoprotein E OS=Homo sapiens OX=9606 GN=APOE PE=1 SV=1	APOE	>sp|P02649|APOE_HUMAN Apolipoprotein E OS=Homo sapiens OX=9606 GN=APOE PE=1 SV=1	PD/HC	2.50945	0.00309424	0.0228014	-0.745157	0.1	0.0905384	0.0233918
-0.16093	0.281451	-0.201697	0.488437	0.976908	-0.594109	-0.414114	-0.634715	0.385546	-0.809824	0.86796	0.549671	0.700142	0.165807	0.204522	0.463207	-0.322726	-1.29057	-0.695699	Q02543	60S ribosomal protein L18a OS=Homo sapiens OX=9606 GN=RPL18A PE=1 SV=2	RPL18A	>sp|Q02543|RL18A_HUMAN 60S ribosomal protein L18a OS=Homo sapiens OX=9606 GN=RPL18A PE=1 SV=2	PD/HC	2.44382	0.00359899	0.0229097	-0.778376	0.233333	0.106202	0.224265
0.00148844	-0.554732	-0.176466	-0.025299	0.120636	0.621369	0.0987503	0.438081	0.804249	-0.369953	-0.523347	-0.988097	-0.412084	0.265306	0.112377	0.277911	0.634339	0.487775	0.924677	P09874	Poly [ADP-ribose] polymerase 1 OS=Homo sapiens OX=9606 GN=PARP1 PE=1 SV=4	PARP1	>sp|P09874|PARP1_HUMAN Poly [ADP-ribose] polymerase 1 OS=Homo sapiens OX=9606 GN=PARP1 PE=1 SV=4	PD/HC	2.71696	0.00191883	0.0229187	0.65769	0.9	0.0712706	0.0280374
1.0068	0.525939	0.609523	0.195933	0.0819717	-0.333359	-0.135171	-0.220997	0.0381372	-0.293653	0.541527	0.859896	-0.0297343	-0.155854	-0.184249	-0.499798	0.33398	-0.474237	-0.0997922	Q96DZ5	CAP-Gly domain-containing linker protein 3 OS=Homo sapiens OX=9606 GN=CLIP3 PE=1 SV=3	CLIP3	>sp|Q96DZ5|CLIP3_HUMAN CAP-Gly domain-containing linker protein 3 OS=Homo sapiens OX=9606 GN=CLIP3 PE=1 SV=3	PD/HC	2.94481	0.00113551	0.0230194	-0.590914	0.155556	0.0997447	0.0872483
-2.67442	-1.32357	-0.378925	-0.948389	1.62845	1.03771	0.10075	-0.401123	-0.66909	-0.00142415	-2.64562	-2.84136	-1.26369	0.169111	0.537774	0.275389	0.45895	0.432462	0.910421	P05362	Intercellular adhesion molecule 1 OS=Homo sapiens OX=9606 GN=ICAM1 PE=1 SV=2	ICAM1	>sp|P05362|ICAM1_HUMAN Intercellular adhesion molecule 1 OS=Homo sapiens OX=9606 GN=ICAM1 PE=1 SV=2	PD/HC	1.92892	0.0117783	0.0230704	1.41023	0.844444	0.104032	0.092827
0.400093	0.577964	0.889135	-0.0180813	1.11518	-1.26019	-0.96975	-1.19966	0.752262	-1.08328	1.32877	-0.228611	-0.106823	-0.156064	-1.17749	-0.346629	0.408238	0.176127	-0.721582	Q8TF42	Ubiquitin-associated and SH3 domain-containing protein B OS=Homo sapiens OX=9606 GN=UBASH3B PE=1 SV=2	UBASH3B	>sp|Q8TF42|UBS3B_HUMAN Ubiquitin-associated and SH3 domain-containing protein B OS=Homo sapiens OX=9606 GN=UBASH3B PE=1 SV=2	PD/HC	2.19192	0.00642803	0.0231634	-0.964592	0.155556	0.0910872	0.0952381
0.989011	2.70367	1.06964	1.80723	0.0682851	-0.0154612	-0.522229	-1.01791	-3.12119	-0.640968	0.434056	2.38873	-0.253807	-1.08699	0.847662	-0.567692	0.206654	-0.990514	0.0479268	A0A0U1RRH1	Ryanodine receptor 3 OS=Homo sapiens OX=9606 GN=RYR3 PE=1 SV=1	RYR3	>tr|A0A0U1RRH1|A0A0U1RRH1_HUMAN Ryanodine receptor 3 OS=Homo sapiens OX=9606 GN=RYR3 PE=1 SV=1	PD/HC	1.89706	0.0126747	0.023267	-1.47957	0.166667	0.102319	0.101639
-0.418634	-1.61465	-0.841693	-0.675118	0.281855	0.492932	0.498615	-0.0454226	-0.336075	-0.919187	-1.68832	-0.646237	-1.14796	-0.169106	0.570383	-0.0985015	0.336504	-0.193136	0.405122	P50440	Glycine amidinotransferase, mitochondrial OS=Homo sapiens OX=9606 GN=GATM PE=1 SV=1	GATM	>sp|P50440|GATM_HUMAN Glycine amidinotransferase, mitochondrial OS=Homo sapiens OX=9606 GN=GATM PE=1 SV=1	PD/HC	2.32927	0.00468519	0.0232937	0.839997	0.844444	0.0929361	0.0917431
0.0171103	0.856667	0.277558	0.254594	0.683732	-0.467589	-0.916191	0.345602	-0.621031	0.133379	0.956159	-0.10031	0.653332	-0.0147429	0.20972	0.314173	-0.892377	-0.716952	-0.89236	P30040	Endoplasmic reticulum resident protein 29 OS=Homo sapiens OX=9606 GN=ERP29 PE=1 SV=4	ERP29	>sp|P30040|ERP29_HUMAN Endoplasmic reticulum resident protein 29 OS=Homo sapiens OX=9606 GN=ERP29 PE=1 SV=4	PD/HC	2.48127	0.00330166	0.0233275	-0.748596	0.188889	0.097886	0.129771
-0.285679	-0.0434343	-0.245997	-0.0788074	0.283816	0.412249	0.32992	0.905055	0.368323	0.394263	-0.604984	-0.00952069	0.382824	-0.06489	0.902592	-0.165316	0.389456	0.575497	0.971678	P15927	Replication protein A 32 kDa subunit OS=Homo sapiens OX=9606 GN=RPA2 PE=1 SV=1	RPA2	>sp|P15927|RFA2_HUMAN Replication protein A 32 kDa subunit OS=Homo sapiens OX=9606 GN=RPA2 PE=1 SV=1	PD/HC	2.96363	0.00108735	0.0233404	0.582447	0.9	0.071404	0.0272727
-0.261063	0.00457165	0.0811348	0.735051	0.562894	-0.355332	-0.461153	-0.0452304	-0.0405831	-1.21152	0.318061	0.187797	0.647193	-0.0564137	-0.312468	-0.30343	-0.573642	-0.525286	0.104799	H0YKD8	60S ribosomal protein L28 OS=Homo sapiens OX=9606 GN=RPL28 PE=1 SV=1	RPL28	>tr|H0YKD8|H0YKD8_HUMAN 60S ribosomal protein L28 OS=Homo sapiens OX=9606 GN=RPL28 PE=1 SV=1	PD/HC	2.81457	0.00153261	0.0233868	-0.618965	0.111111	0.0866127	0.0331492
-0.859915	-0.930876	0.521011	-0.0762291	-0.0207288	1.79051	0.84186	-0.190696	0.074319	-0.613258	-0.963733	-0.694979	-2.49635	-0.415316	-0.58168	0.59101	1.56315	0.263647	1.10965	Q53F23	HCG14925, isoform CRA_a (Fragment) OS=Homo sapiens OX=9606 GN=TBXAS1 PE=1 SV=1	TBXAS1	>tr|Q53F23|Q53F23_HUMAN HCG14925, isoform CRA_a (Fragment) OS=Homo sapiens OX=9606 GN=TBXAS1 PE=1 SV=1	PD/HC	2.03927	0.00913537	0.0235409	1.14453	0.733333	0.12044	0.277705
-0.708188	-0.572893	-0.0193202	-0.726684	0.646155	1.3024	0.506262	0.145448	0.713599	0.119592	-0.740293	-0.00554115	-0.672719	0.16137	-0.187891	0.0399345	1.16494	0.0889284	1.24025	Q15149	Plectin OS=Homo sapiens OX=9606 GN=PLEC PE=1 SV=3	PLEC	>sp|Q15149|PLEC_HUMAN Plectin OS=Homo sapiens OX=9606 GN=PLEC PE=1 SV=3	PD/HC	2.36666	0.00429871	0.0235433	0.80647	0.866667	0.0851014	0.0508475
0.426919	0.420747	0.700856	0.848548	0.948624	-0.566847	-0.196239	-0.489806	0.378416	-1.18605	0.53739	0.520584	0.699415	-0.33012	0.292773	0.998569	-1.03987	-0.660744	-0.524256	P63173	60S ribosomal protein L38 OS=Homo sapiens OX=9606 GN=RPL38 PE=1 SV=2	RPL38	>sp|P63173|RL38_HUMAN 60S ribosomal protein L38 OS=Homo sapiens OX=9606 GN=RPL38 PE=1 SV=2	PD/HC	2.33342	0.00464069	0.0235625	-0.829734	0.155556	0.0903813	0.0918728
0.11448	-1.43468	-0.137808	0.435512	-1.43105	0.238401	0.370516	0.516794	0.0732083	0.249414	-1.05695	-0.776589	-1.58439	-2.16286	-0.248555	-0.536109	-0.564307	-0.10469	0.594975	P53801	Pituitary tumor-transforming gene 1 protein-interacting protein OS=Homo sapiens OX=9606 GN=PTTG1IP PE=1 SV=1	PTTG1IP	>sp|P53801|PTTG_HUMAN Pituitary tumor-transforming gene 1 protein-interacting protein OS=Homo sapiens OX=9606 GN=PTTG1IP PE=1 SV=1	PD/HC	2.18645	0.00650947	0.0235633	0.95167	0.666667	0.127876	0.474814
1.43457	-0.63899	1.28585	1.56216	0.0779778	-0.761982	-0.0551106	-0.18419	0.965914	-1.37005	0.101278	1.00916	0.845586	0.589039	-0.21181	0.609338	-0.225156	-1.4291	-0.805661	Q9BZL1	Ubiquitin-like protein 5 OS=Homo sapiens OX=9606 GN=UBL5 PE=1 SV=1	UBL5	>sp|Q9BZL1|UBL5_HUMAN Ubiquitin-like protein 5 OS=Homo sapiens OX=9606 GN=UBL5 PE=1 SV=1	PD/HC	2.10228	0.00790177	0.0237237	-1.04307	0.211111	0.106935	0.172727
-0.600814	0.425407	-0.889292	-0.476315	0.0108075	0.506214	-0.111545	0.329309	-0.00433986	0.291942	-0.840475	-0.828885	-0.102689	0.0927613	0.216253	-0.230544	0.600097	1.04229	1.23333	O75175	CCR4-NOT transcription complex subunit 3 OS=Homo sapiens OX=9606 GN=CNOT3 PE=1 SV=1	CNOT3	>sp|O75175|CNOT3_HUMAN CCR4-NOT transcription complex subunit 3 OS=Homo sapiens OX=9606 GN=CNOT3 PE=1 SV=1	PD/HC	2.46639	0.00341669	0.0238554	0.743911	0.755556	0.114068	0.255319
0.719804	-1.29298	1.3896	0.93317	0.963094	-0.986332	-0.703798	-0.556011	-0.40448	-1.36915	1.28994	-0.877491	0.33789	0.609602	-0.391188	0.247451	-1.71515	-0.3662	0.0861373	E9PL69	Ribonucleoside-diphosphate reductase large subunit OS=Homo sapiens OX=9606 GN=RRM1 PE=1 SV=1	RRM1	>tr|E9PL69|E9PL69_HUMAN Ribonucleoside-diphosphate reductase large subunit OS=Homo sapiens OX=9606 GN=RRM1 PE=1 SV=1	PD/HC	2.08003	0.008317	0.0238621	-1.06839	0.155556	0.103303	0.0928571
-0.559123	-0.323348	-0.515644	-0.720443	0.412073	0.228688	-0.178602	0.332877	0.815438	-0.281647	-0.464339	-0.336857	-0.895941	-0.0265198	0.413878	-0.276286	0.567161	0.433841	0.626771	P12270	Nucleoprotein TPR OS=Homo sapiens OX=9606 GN=TPR PE=1 SV=3	TPR	>sp|P12270|TPR_HUMAN Nucleoprotein TPR OS=Homo sapiens OX=9606 GN=TPR PE=1 SV=3	PD/HC	2.69035	0.00204007	0.0239177	0.649339	0.844444	0.0900173	0.088
0.602307	-0.0263101	0.788431	-0.110612	-0.254548	1.05942	0.614026	0.245376	1.31482	-0.494754	-0.87119	-0.409558	-0.653094	0.54015	0.657801	2.56502	1.16531	1.02228	1.26187	Q92743	Serine protease HTRA1 OS=Homo sapiens OX=9606 GN=HTRA1 PE=1 SV=1	HTRA1	>sp|Q92743|HTRA1_HUMAN Serine protease HTRA1 OS=Homo sapiens OX=9606 GN=HTRA1 PE=1 SV=1	PD/HC	2.14442	0.00717093	0.0239244	0.984941	0.788889	0.110646	0.182418
-0.022515	0.633868	0.0990809	-0.0303457	0.382989	-0.30766	-0.756225	-0.143215	-0.111075	-0.337665	0.982195	0.114288	0.329797	0.0993029	0.00435228	0.0939116	-0.0792606	-0.957666	-0.473807	Q9BQ95	Evolutionarily conserved signaling intermediate in Toll pathway, mitochondrial OS=Homo sapiens OX=9606 GN=ECSIT PE=1 SV=1	ECSIT	>sp|Q9BQ95|ECSIT_HUMAN Evolutionarily conserved signaling intermediate in Toll pathway, mitochondrial OS=Homo sapiens OX=9606 GN=ECSIT PE=1 SV=1	PD/HC	2.87242	0.00134147	0.0239726	-0.59446	0.122222	0.0794998	0.0555556
0.496339	-0.269856	1.45907	2.93517	3.77544	-0.957379	-1.08282	-0.56822	0.630128	0.0876849	1.36359	0.885437	1.6551	1.04833	0.28908	3.35736	-1.26071	-1.23465	-0.959969	Q92820	Gamma-glutamyl hydrolase OS=Homo sapiens OX=9606 GN=GGH PE=1 SV=2	GGH	>sp|Q92820|GGH_HUMAN Gamma-glutamyl hydrolase OS=Homo sapiens OX=9606 GN=GGH PE=1 SV=2	PD/HC	1.82982	0.0147972	0.0239863	-1.65313	0.133333	0.0860921	0.0658436
0.0521897	-0.534119	0.0277367	-0.368165	-0.354668	0.821795	-0.0147198	0.401968	0.50664	0.342925	-0.649563	-0.103678	-0.318544	0.306194	-0.25852	0.626447	0.668001	0.221439	0.248257	A0A2R8Y4T1	Tensin-1 OS=Homo sapiens OX=9606 GN=TNS1 PE=1 SV=1	TNS1	>tr|A0A2R8Y4T1|A0A2R8Y4T1_HUMAN Tensin-1 OS=Homo sapiens OX=9606 GN=TNS1 PE=1 SV=1	PD/HC	2.9578	0.00110204	0.0241295	0.57227	0.9	0.0722542	0.0265487
0.127883	0.239376	0.395792	0.573366	0.65005	-0.0726442	-0.476395	0.0410972	-0.111136	-0.458472	0.225521	0.558667	0.339885	-0.0783496	0.176333	0.164018	-0.0550081	-0.660285	-0.335051	O15371	Eukaryotic translation initiation factor 3 subunit D OS=Homo sapiens OX=9606 GN=EIF3D PE=1 SV=1	EIF3D	>sp|O15371|EIF3D_HUMAN Eukaryotic translation initiation factor 3 subunit D OS=Homo sapiens OX=9606 GN=EIF3D PE=1 SV=1	PD/HC	3.2585	0.00055144	0.0241365	-0.515664	0.0888889	0.07285	0.0294118
-0.957834	-1.02606	-1.02349	-1.12574	-0.215122	0.880514	0.0269543	0.218201	0.794983	-0.230203	-0.68144	-0.00795107	-0.452374	0.471908	0.241289	0.731532	-0.187594	-0.0645404	-0.32736	O00479	High mobility group nucleosome-binding domain-containing protein 4 OS=Homo sapiens OX=9606 GN=HMGN4 PE=1 SV=3	HMGN4	>sp|O00479|HMGN4_HUMAN High mobility group nucleosome-binding domain-containing protein 4 OS=Homo sapiens OX=9606 GN=HMGN4 PE=1 SV=3	PD/HC	2.40947	0.00389525	0.0241834	0.765945	0.711111	0.125265	0.355682
0.588429	-0.108131	0.864294	0.10377	0.376616	-0.236415	-0.146628	0.0573342	-0.399279	-0.281245	0.684566	0.419941	1.27702	0.0635876	0.359779	0.39144	-0.243961	-0.673512	-0.7222	O14548	Cytochrome c oxidase subunit 7A-related protein, mitochondrial OS=Homo sapiens OX=9606 GN=COX7A2L PE=1 SV=2	COX7A2L	>sp|O14548|COX7R_HUMAN Cytochrome c oxidase subunit 7A-related protein, mitochondrial OS=Homo sapiens OX=9606 GN=COX7A2L PE=1 SV=2	PD/HC	2.62519	0.00237032	0.0241879	-0.663923	0.166667	0.0921628	0.0928144
0.928394	-1.82329	-0.68015	-0.209918	0.573956	2.82816	0.983426	-0.378227	0.0229356	0.400877	-1.68866	-0.635896	-1.58002	1.01174	-0.374106	2.81088	1.43401	1.25714	0.910799	F8W978	Phylloquinone omega-hydroxylase CYP4F11 OS=Homo sapiens OX=9606 GN=CYP4F11 PE=1 SV=1	CYP4F11	>tr|F8W978|F8W978_HUMAN Phylloquinone omega-hydroxylase CYP4F11 OS=Homo sapiens OX=9606 GN=CYP4F11 PE=1 SV=1	PD/HC	1.88364	0.0130726	0.0241905	1.44557	0.822222	0.096714	0.117264
0.0870564	-0.970062	-0.446996	-1.26621	0.363336	1.07838	-0.514994	0.63148	0.296236	-0.235639	-1.06154	-1.01205	-1.9553	-0.492779	-0.423055	-0.76987	0.53203	0.649653	0.68675	Q9NQG5	Regulation of nuclear pre-mRNA domain-containing protein 1B OS=Homo sapiens OX=9606 GN=RPRD1B PE=1 SV=1	RPRD1B	>sp|Q9NQG5|RPR1B_HUMAN Regulation of nuclear pre-mRNA domain-containing protein 1B OS=Homo sapiens OX=9606 GN=RPRD1B PE=1 SV=1	PD/HC	2.16457	0.00684592	0.0241943	0.943603	0.677778	0.126975	0.44709
-0.300473	-0.5502	-0.293125	-0.176358	-0.309682	0.711333	0.589286	1.14712	-0.483474	1.58443	-0.0784873	-0.46361	-0.496387	0.302263	0.216652	-0.430038	-0.0479283	1.58549	1.06483	G5E9G7	Neurexin 2, isoform CRA_a OS=Homo sapiens OX=9606 GN=NRXN2 PE=1 SV=1	NRXN2	>tr|G5E9G7|G5E9G7_HUMAN Neurexin 2, isoform CRA_a OS=Homo sapiens OX=9606 GN=NRXN2 PE=1 SV=1	PD/HC	2.26945	0.00537713	0.0241963	0.856666	0.822222	0.109844	0.1125
-0.867988	1.85595	1.16707	1.50344	-0.287264	-0.127825	0.513392	-0.410081	-1.34076	0.534629	1.01625	1.22672	1.54624	-0.259907	-1.35867	0.257813	-0.90899	-0.319285	-0.423413	P83111	Serine beta-lactamase-like protein LACTB, mitochondrial OS=Homo sapiens OX=9606 GN=LACTB PE=1 SV=2	LACTB	>sp|P83111|LACTB_HUMAN Serine beta-lactamase-like protein LACTB, mitochondrial OS=Homo sapiens OX=9606 GN=LACTB PE=1 SV=2	PD/HC	2.0289	0.00935617	0.0241966	-1.12504	0.2	0.101803	0.153846
0.208446	0.543395	0.593514	-0.00980738	0.489584	-0.616438	-0.253454	-0.314165	0.321514	-0.42636	0.438294	0.234157	-0.00309551	0.189388	-0.220754	-0.529425	-0.140444	0.144943	-0.0968921	Q05086	Ubiquitin-protein ligase E3A OS=Homo sapiens OX=9606 GN=UBE3A PE=1 SV=4	UBE3A	>sp|Q05086|UBE3A_HUMAN Ubiquitin-protein ligase E3A OS=Homo sapiens OX=9606 GN=UBE3A PE=1 SV=4	PD/HC	3.26684	0.000540951	0.0242017	-0.511356	0.0777778	0.0693081	0.00943396
-0.448072	0.105252	-0.402668	0.318303	0.677258	1.18345	0.950115	0.387049	-0.0626517	0.584876	-1.45091	-0.765648	-1.70362	0.578995	-0.300438	0.00333924	1.4531	3.27188	3.56664	Q8WX93	Palladin OS=Homo sapiens OX=9606 GN=PALLD PE=1 SV=3	PALLD	>sp|Q8WX93|PALLD_HUMAN Palladin OS=Homo sapiens OX=9606 GN=PALLD PE=1 SV=3	PD/HC	1.87875	0.0132205	0.0242361	1.44719	0.855556	0.0918898	0.0833333
-0.00469162	0.709073	0.257062	0.172325	-0.129933	-0.663265	-0.162562	0.247879	-0.87053	0.00367346	0.6604	0.347414	1.04115	0.0482571	0.277107	-0.051644	-0.554057	-0.679371	-0.989462	Q9H9B4	Sideroflexin-1 OS=Homo sapiens OX=9606 GN=SFXN1 PE=1 SV=4	SFXN1	>sp|Q9H9B4|SFXN1_HUMAN Sideroflexin-1 OS=Homo sapiens OX=9606 GN=SFXN1 PE=1 SV=4	PD/HC	2.56204	0.00274133	0.0242424	-0.688784	0.155556	0.0893839	0.0942029
0.572911	1.29853	0.464286	0.428514	-0.126539	0.478115	0.215631	-0.69573	-0.471201	-0.147268	0.522727	0.785675	0.899056	-0.0841193	0.173461	0.179039	-0.537996	-0.156269	-0.680625	Q8WVF1	Protein OSCP1 OS=Homo sapiens OX=9606 GN=OSCP1 PE=1 SV=4	OSCP1	>sp|Q8WVF1|OSCP1_HUMAN Protein OSCP1 OS=Homo sapiens OX=9606 GN=OSCP1 PE=1 SV=4	PD/HC	2.54632	0.00284235	0.0242676	-0.693289	0.144444	0.0906412	0.0748031
-0.121362	-0.188978	-0.670032	-0.248875	0.484707	0.296284	-0.236429	0.731831	1.36802	-0.260617	-0.713111	-0.411621	-0.34226	-0.232122	0.0654903	0.0696095	0.544379	1.28857	1.15244	P09661	U2 small nuclear ribonucleoprotein A' OS=Homo sapiens OX=9606 GN=SNRPA1 PE=1 SV=2	SNRPA1	>sp|P09661|RU2A_HUMAN U2 small nuclear ribonucleoprotein A' OS=Homo sapiens OX=9606 GN=SNRPA1 PE=1 SV=2	PD/HC	2.39095	0.00406486	0.024277	0.773475	0.822222	0.10387	0.108108
-1.97438	-1.98668	-1.62808	-1.70287	-1.85655	0.655263	0.440129	0.569502	-0.900955	-0.394972	-4.36157	-1.86606	-2.86107	-0.934336	-3.41196	-2.33566	-0.878396	-0.402906	0.121475	A0A024R161	Guanine nucleotide-binding protein subunit gamma OS=Homo sapiens OX=9606 GN=DNAJC25-GNG10 PE=3 SV=1	DNAJC25-GNG10	>tr|A0A024R161|A0A024R161_HUMAN Guanine nucleotide-binding protein subunit gamma OS=Homo sapiens OX=9606 GN=DNAJC25-GNG10 PE=3 SV=1	PD/HC	1.86188	0.0137443	0.0243394	1.47633	0.666667	0.135343	0.485642
0.459041	0.320631	-0.567632	0.515212	0.215456	-0.160374	-1.52202	-0.674632	0.245133	-0.346725	-0.0360129	0.0339239	0.528759	0.784169	-0.083127	-0.603875	-0.893065	-0.517376	-0.108475	P22748	Carbonic anhydrase 4 OS=Homo sapiens OX=9606 GN=CA4 PE=1 SV=2	CA4	>sp|P22748|CAH4_HUMAN Carbonic anhydrase 4 OS=Homo sapiens OX=9606 GN=CA4 PE=1 SV=2	PD/HC	2.48955	0.00323927	0.0243467	-0.716848	0.111111	0.0833637	0.0304569
0.683121	0.216999	-0.0436195	-0.285589	0.826254	-1.05765	-0.863838	-0.0174721	0.0981707	-0.413321	0.569578	0.872001	0.302021	-0.274375	0.363345	0.190523	-1.15766	-0.988501	-0.876512	H3BUF6	Ataxin-2-like protein OS=Homo sapiens OX=9606 GN=ATXN2L PE=1 SV=1	ATXN2L	>tr|H3BUF6|H3BUF6_HUMAN Ataxin-2-like protein OS=Homo sapiens OX=9606 GN=ATXN2L PE=1 SV=1	PD/HC	2.35273	0.00443884	0.0243472	-0.790779	0.155556	0.0939058	0.0866667
-0.447874	-0.420349	-0.380188	-1.02143	0.595421	-0.315648	-0.486907	0.834021	-0.193294	0.8614	-0.564297	-0.277484	-0.768106	-0.734264	0.282335	0.380044	0.45135	0.584419	0.337501	P49407	Beta-arrestin-1 OS=Homo sapiens OX=9606 GN=ARRB1 PE=1 SV=2	ARRB1	>sp|P49407|ARRB1_HUMAN Beta-arrestin-1 OS=Homo sapiens OX=9606 GN=ARRB1 PE=1 SV=2	PD/HC	2.47405	0.00335701	0.0243498	0.72003	0.811111	0.1018	0.153623
0.373733	1.16792	0.688152	-0.192522	1.17799	-0.42603	-0.747141	-0.0820224	-0.406253	-0.602016	0.0556849	0.481495	-0.20092	0.240927	-0.328392	-0.51612	-0.357882	0.264742	0.388429	Q8TC24	Protein transport protein Sec61 subunit alpha isoform 2 OS=Homo sapiens OX=9606 GN=SEC61A2 PE=1 SV=1	SEC61A2	>tr|Q8TC24|Q8TC24_HUMAN Protein transport protein Sec61 subunit alpha isoform 2 OS=Homo sapiens OX=9606 GN=SEC61A2 PE=1 SV=1	PD/HC	2.51307	0.00306856	0.024357	-0.702653	0.155556	0.0889619	0.0935252
0.176183	0.623812	-0.2638	0.567528	0.145972	-0.48948	-0.876751	0.453513	-0.70901	-0.150024	0.272304	0.609322	0.191902	0.107324	-0.42901	-0.986883	-0.348086	0.00937872	-0.0788509	Q6NVY1	3-hydroxyisobutyryl-CoA hydrolase, mitochondrial OS=Homo sapiens OX=9606 GN=HIBCH PE=1 SV=2	HIBCH	>sp|Q6NVY1|HIBCH_HUMAN 3-hydroxyisobutyryl-CoA hydrolase, mitochondrial OS=Homo sapiens OX=9606 GN=HIBCH PE=1 SV=2	PD/HC	2.70873	0.00195556	0.0243847	-0.630581	0.111111	0.0864067	0.0314136
0.0927525	-0.128051	-0.11358	-0.83212	-0.167818	0.275467	0.370393	0.130714	0.20524	0.209795	-0.50486	-0.270136	-0.337887	-0.185812	0.429405	0.201775	-0.0377771	-0.140529	0.326693	P29218	Inositol monophosphatase 1 OS=Homo sapiens OX=9606 GN=IMPA1 PE=1 SV=1	IMPA1	>sp|P29218|IMPA1_HUMAN Inositol monophosphatase 1 OS=Homo sapiens OX=9606 GN=IMPA1 PE=1 SV=1	PD/HC	3.56095	0.00027482	0.0243907	0.469063	0.855556	0.0866705	0.0854271
0.450437	0.645701	0.31218	0.665082	-0.158761	-0.603342	0.212368	-0.279983	-0.4503	0.159455	0.473102	0.129049	0.269483	-0.0191526	-0.0984932	-0.527719	0.119688	-0.404425	-0.627383	Q66LE6	Serine/threonine-protein phosphatase 2A 55 kDa regulatory subunit B delta isoform OS=Homo sapiens OX=9606 GN=PPP2R2D PE=1 SV=1	PPP2R2D	>sp|Q66LE6|2ABD_HUMAN Serine/threonine-protein phosphatase 2A 55 kDa regulatory subunit B delta isoform OS=Homo sapiens OX=9606 GN=PPP2R2D PE=1 SV=1	PD/HC	2.99286	0.00101659	0.0244053	-0.557471	0.244444	0.112362	0.238422
-0.442384	0.220069	0.199819	-0.319993	1.18716	-0.422228	-0.479194	-0.855574	0.419261	-0.881306	0.637467	0.819369	0.667329	0.360556	-0.036352	0.363828	-0.428571	-1.03662	-0.751244	P62701	40S ribosomal protein S4, X isoform OS=Homo sapiens OX=9606 GN=RPS4X PE=1 SV=2	RPS4X	>sp|P62701|RS4X_HUMAN 40S ribosomal protein S4, X isoform OS=Homo sapiens OX=9606 GN=RPS4X PE=1 SV=2	PD/HC	2.34955	0.00447146	0.0247578	-0.780733	0.277778	0.118607	0.371314
0.0236643	-0.467007	0.103176	1.16097	-0.17117	0.274217	0.198798	1.04509	1.33621	0.793767	-0.347467	-0.05836	-0.577039	-0.0492707	-0.228369	0.2499	1.40662	1.48002	2.26488	O95185	Netrin receptor UNC5C OS=Homo sapiens OX=9606 GN=UNC5C PE=2 SV=2	UNC5C	>sp|O95185|UNC5C_HUMAN Netrin receptor UNC5C OS=Homo sapiens OX=9606 GN=UNC5C PE=2 SV=2	PD/HC	2.1589	0.00693581	0.0249079	0.924614	0.888889	0.0786592	0.0507246
-1.39949	-1.33143	-1.43081	-1.20923	-0.343943	0.757091	-0.750384	0.412702	0.375501	-0.0189465	-0.312185	-0.27553	-0.76319	-0.556943	0.22211	-1.04813	0.364721	-0.411254	-0.34835	P82970	High mobility group nucleosome-binding domain-containing protein 5 OS=Homo sapiens OX=9606 GN=HMGN5 PE=1 SV=1	HMGN5	>sp|P82970|HMGN5_HUMAN High mobility group nucleosome-binding domain-containing protein 5 OS=Homo sapiens OX=9606 GN=HMGN5 PE=1 SV=1	PD/HC	2.30874	0.00491203	0.0250049	0.802477	0.766667	0.116123	0.222816
-0.172319	0.335656	0.0788462	0.0803156	1.16842	-1.39917	-2.0213	-1.25839	-0.524489	-1.41343	0.557671	-1.04465	0.156283	-0.368825	-0.746019	0.313527	-1.16305	0.338799	-0.869815	F6Y5H0	RNA-binding motif, single-stranded-interacting protein 1 OS=Homo sapiens OX=9606 GN=RBMS1 PE=1 SV=1	RBMS1	>tr|F6Y5H0|F6Y5H0_HUMAN RNA-binding motif, single-stranded-interacting protein 1 OS=Homo sapiens OX=9606 GN=RBMS1 PE=1 SV=1	PD/HC	2.1173	0.00763312	0.0250802	-0.962267	0.322222	0.125625	0.518962
0.562003	0.725119	0.0903389	1.05891	2.42103	-0.827363	-1.3109	-0.527551	0.497171	-0.944849	0.296992	2.50607	-0.401031	-0.0657604	-0.749911	1.03818	-0.883641	0.149409	-0.181304	F8W726	Ubiquitin-associated protein 2-like OS=Homo sapiens OX=9606 GN=UBAP2L PE=1 SV=2	UBAP2L	>tr|F8W726|F8W726_HUMAN Ubiquitin-associated protein 2-like OS=Homo sapiens OX=9606 GN=UBAP2L PE=1 SV=2	PD/HC	1.96873	0.0107465	0.025082	-1.17337	0.166667	0.0965636	0.101974
0.297637	-0.27763	-0.444078	-0.402072	0.171059	0.74251	0.472852	0.847412	0.389801	0.611733	-0.284324	-0.354178	-0.127556	0.292118	0.334249	-0.50905	0.656804	0.640741	0.486361	O75335	Liprin-alpha-4 OS=Homo sapiens OX=9606 GN=PPFIA4 PE=2 SV=3	PPFIA4	>sp|O75335|LIPA4_HUMAN Liprin-alpha-4 OS=Homo sapiens OX=9606 GN=PPFIA4 PE=2 SV=3	PD/HC	2.80407	0.00157011	0.0252549	0.592788	0.8	0.109891	0.146988
-0.319644	0.0129343	0.976986	-0.870121	-1.46318	0.507649	0.835965	0.396309	1.17563	0.22018	-0.912128	-0.317572	-0.973831	-0.325771	-0.859137	-0.836603	1.90606	1.70931	2.12569	Q96RF0	Sorting nexin-18 OS=Homo sapiens OX=9606 GN=SNX18 PE=1 SV=2	SNX18	>sp|Q96RF0|SNX18_HUMAN Sorting nexin-18 OS=Homo sapiens OX=9606 GN=SNX18 PE=1 SV=2	PD/HC	1.95644	0.0110552	0.0253834	1.18392	0.844444	0.0896254	0.0887097
-0.69884	-0.126825	-0.741252	-0.533721	-0.0250517	0.629894	0.696409	-0.370456	-0.0234299	0.2205	-0.330277	0.232113	-0.359676	-0.991473	0.165507	0.23302	-0.050948	0.140211	0.397077	Q8IY95	Transmembrane protein 192 OS=Homo sapiens OX=9606 GN=TMEM192 PE=1 SV=1	TMEM192	>sp|Q8IY95|TM192_HUMAN Transmembrane protein 192 OS=Homo sapiens OX=9606 GN=TMEM192 PE=1 SV=1	PD/HC	2.76286	0.00172641	0.0254984	0.601001	0.888889	0.0777428	0.0510949
-0.532849	-0.65757	-1.45152	-0.875556	0.263903	0.666439	-0.263916	0.307641	0.606224	-0.440435	-0.813014	-0.699743	-0.557678	0.0889262	0.815396	0.182983	0.0214405	-0.153433	-0.265233	P27694	Replication protein A 70 kDa DNA-binding subunit OS=Homo sapiens OX=9606 GN=RPA1 PE=1 SV=2	RPA1	>sp|P27694|RFA1_HUMAN Replication protein A 70 kDa DNA-binding subunit OS=Homo sapiens OX=9606 GN=RPA1 PE=1 SV=2	PD/HC	2.41606	0.00383651	0.025526	0.729388	0.833333	0.0955684	0.1
0.471601	0.882888	0.400177	0.397309	0.494714	-0.170908	-0.0494313	-0.445817	-0.305611	-0.161973	0.205977	0.731411	-0.197837	-0.0761537	-0.690666	0.0687015	-0.397128	0.143578	0.126168	Q9P2X0	Dolichol-phosphate mannosyltransferase subunit 3 OS=Homo sapiens OX=9606 GN=DPM3 PE=1 SV=2	DPM3	>sp|Q9P2X0|DPM3_HUMAN Dolichol-phosphate mannosyltransferase subunit 3 OS=Homo sapiens OX=9606 GN=DPM3 PE=1 SV=2	PD/HC	2.93446	0.0011629	0.025529	-0.556096	0.266667	0.125541	0.308123
0.725321	0.489188	-0.0180515	0.336428	0.325732	-0.544118	-0.545718	-0.529197	-0.0174722	-0.313627	0.172663	0.124234	0.600722	-0.337557	-0.248052	0.186399	-0.531425	-0.0403419	-0.135599	O94921	Cyclin-dependent kinase 14 OS=Homo sapiens OX=9606 GN=CDK14 PE=1 SV=3	CDK14	>sp|O94921|CDK14_HUMAN Cyclin-dependent kinase 14 OS=Homo sapiens OX=9606 GN=CDK14 PE=1 SV=3	PD/HC	3.01276	0.000971044	0.025534	-0.540657	0.1	0.0717468	0.0239521
1.38057	3.44791	0.186834	2.15288	-1.25364	0.054667	0.338135	-1.73649	-4.06801	-0.69602	2.22184	-0.378189	2.7287	-1.98661	-1.71364	0.488045	-1.85363	0.131055	-1.16361	Q9Y233	cAMP and cAMP-inhibited cGMP 3',5'-cyclic phosphodiesterase 10A OS=Homo sapiens OX=9606 GN=PDE10A PE=1 SV=1	PDE10A	>sp|Q9Y233|PDE10_HUMAN cAMP and cAMP-inhibited cGMP 3',5'-cyclic phosphodiesterase 10A OS=Homo sapiens OX=9606 GN=PDE10A PE=1 SV=1	PD/HC	1.72557	0.0188118	0.025548	-1.96643	0.222222	0.114561	0.196078
-0.560459	-0.284885	-0.430757	-0.182454	-0.788632	0.195551	0.275725	0.00849893	-0.283628	0.5309	-0.212665	-0.284234	-0.264494	-0.438784	-0.199866	0.0944324	-0.157396	0.142841	0.214896	F6TLX2	Glyoxalase domain-containing protein 4 OS=Homo sapiens OX=9606 GN=GLOD4 PE=1 SV=1	GLOD4	>tr|F6TLX2|F6TLX2_HUMAN Glyoxalase domain-containing protein 4 OS=Homo sapiens OX=9606 GN=GLOD4 PE=1 SV=1	PD/HC	3.51858	0.000302984	0.0255559	0.465236	0.944444	0.0568584	0.0465116
-0.232255	0.0387253	0.236373	-0.470055	-0.406272	0.312805	0.207111	0.0406913	0.396022	0.0871517	-0.513204	-0.202765	-0.35722	0.0431878	-0.00657316	0.455523	0.57043	0.106651	0.555406	Q68EM7	Rho GTPase-activating protein 17 OS=Homo sapiens OX=9606 GN=ARHGAP17 PE=1 SV=1	ARHGAP17	>sp|Q68EM7|RHG17_HUMAN Rho GTPase-activating protein 17 OS=Homo sapiens OX=9606 GN=ARHGAP17 PE=1 SV=1	PD/HC	3.39537	0.000402374	0.0255574	0.479576	0.888889	0.073067	0.0588235
-0.546008	-0.173534	-0.373383	0.0508631	0.605991	-0.906134	-0.883355	-0.957992	-0.178436	-1.67387	0.486165	-0.135483	-0.0887367	-0.119326	-0.481034	-0.112561	-0.454086	-0.95573	-0.461356	P83731	60S ribosomal protein L24 OS=Homo sapiens OX=9606 GN=RPL24 PE=1 SV=1	RPL24	>sp|P83731|RL24_HUMAN 60S ribosomal protein L24 OS=Homo sapiens OX=9606 GN=RPL24 PE=1 SV=1	PD/HC	2.52984	0.00295227	0.0256683	-0.67385	0.311111	0.124604	0.475322
-0.444566	-0.0899661	-0.142121	0.0972073	-0.20589	0.0387969	0.818531	0.669715	-0.421992	1.25013	-0.273161	-0.627035	0.11775	-0.629483	-0.312154	-0.0741651	0.956895	1.90021	1.22597	Q86VD7	Mitochondrial coenzyme A transporter SLC25A42 OS=Homo sapiens OX=9606 GN=SLC25A42 PE=2 SV=2	SLC25A42	>sp|Q86VD7|S2542_HUMAN Mitochondrial coenzyme A transporter SLC25A42 OS=Homo sapiens OX=9606 GN=SLC25A42 PE=2 SV=2	PD/HC	2.20967	0.00617068	0.026045	0.849334	0.833333	0.0987052	0.0996441
0.0471153	-0.936528	-0.0878137	-0.293141	-0.749489	0.327885	0.47871	0.00751679	0.151198	0.49024	-0.118866	-0.430499	-0.362006	-0.200737	0.0272015	-0.395507	0.0481613	0.332078	0.506596	Q9NRS6	Sorting nexin-15 OS=Homo sapiens OX=9606 GN=SNX15 PE=1 SV=1	SNX15	>sp|Q9NRS6|SNX15_HUMAN Sorting nexin-15 OS=Homo sapiens OX=9606 GN=SNX15 PE=1 SV=1	PD/HC	2.9654	0.00108293	0.0260546	0.545404	0.9	0.0778842	0.0267857
-0.872712	-2.16672	0.426468	-2.26707	-0.690896	0.479587	0.877626	-0.195712	-0.392416	0.803836	-2.67418	0.240698	0.0132285	-1.43844	-1.07044	1.26371	-0.207658	-0.427395	0.736374	P29972	Aquaporin-1 OS=Homo sapiens OX=9606 GN=AQP1 PE=1 SV=3	AQP1	>sp|P29972|AQP1_HUMAN Aquaporin-1 OS=Homo sapiens OX=9606 GN=AQP1 PE=1 SV=3	PD/HC	1.90977	0.0123092	0.0261603	1.23449	0.811111	0.0958164	0.15407
0.107109	0.0354169	1.0967	0.763745	-0.132552	-0.424753	-1.0676	0.0700229	-0.63063	0.486241	0.874205	0.809807	0.236156	-0.199603	-0.751997	-1.3515	-0.180388	0.0666455	-0.0764156	Q9UKB3	DnaJ homolog subfamily C member 12 OS=Homo sapiens OX=9606 GN=DNAJC12 PE=1 SV=1	DNAJC12	>sp|Q9UKB3|DJC12_HUMAN DnaJ homolog subfamily C member 12 OS=Homo sapiens OX=9606 GN=DNAJC12 PE=1 SV=1	PD/HC	2.29351	0.00508735	0.0261627	-0.785036	0.177778	0.0995421	0.100559
1.07442	-0.233035	1.28258	0.50465	0.970024	-0.724723	-0.572087	-1.25939	0.780908	-2.1039	-0.465875	-0.0247848	0.439691	0.741853	0.166133	-0.658641	-1.02006	-0.562337	0.548941	O43252	Bifunctional 3'-phosphoadenosine 5'-phosphosulfate synthase 1 OS=Homo sapiens OX=9606 GN=PAPSS1 PE=1 SV=2	PAPSS1	>sp|O43252|PAPS1_HUMAN Bifunctional 3'-phosphoadenosine 5'-phosphosulfate synthase 1 OS=Homo sapiens OX=9606 GN=PAPSS1 PE=1 SV=2	PD/HC	2.03839	0.00915397	0.0261981	-1.01713	0.155556	0.0958431	0.0905923
-0.438222	0.463102	-0.137801	0.46383	-0.0653687	-0.528055	-0.144253	-0.410671	-0.720245	0.0665588	0.22334	0.395842	0.3617	-0.361359	-0.46995	-0.595652	-0.987127	-0.474625	-0.397218	Q9UH62	Armadillo repeat-containing X-linked protein 3 OS=Homo sapiens OX=9606 GN=ARMCX3 PE=1 SV=1	ARMCX3	>sp|Q9UH62|ARMX3_HUMAN Armadillo repeat-containing X-linked protein 3 OS=Homo sapiens OX=9606 GN=ARMCX3 PE=1 SV=1	PD/HC	2.86161	0.00137527	0.0262144	-0.566686	0.177778	0.0988508	0.0989011
0.0104897	0.0185128	-0.298368	-0.111699	-0.766855	0.0171738	0.293019	0.0688911	0.11173	0.179271	-0.209516	-0.407586	-0.502439	-0.235491	0.0838901	0.272355	0.273859	0.0117307	0.173839	Q9UL15	BAG family molecular chaperone regulator 5 OS=Homo sapiens OX=9606 GN=BAG5 PE=1 SV=1	BAG5	>sp|Q9UL15|BAG5_HUMAN BAG family molecular chaperone regulator 5 OS=Homo sapiens OX=9606 GN=BAG5 PE=1 SV=1	PD/HC	3.85965	0.00013815	0.0262385	0.426682	0.955556	0.0433079	0
0.885799	-0.547706	0.223121	-0.505822	-0.232972	0.315004	-0.126814	0.439333	0.737898	0.321899	-0.488442	-0.41237	-0.770062	-0.0980372	0.119192	0.130273	0.783808	1.20615	1.2174	P53004	Biliverdin reductase A OS=Homo sapiens OX=9606 GN=BLVRA PE=1 SV=2	BLVRA	>sp|P53004|BIEA_HUMAN Biliverdin reductase A OS=Homo sapiens OX=9606 GN=BLVRA PE=1 SV=2	PD/HC	2.38176	0.00415186	0.0262603	0.730691	0.9	0.0804215	0.030303
-0.374555	1.16157	0.345195	-0.749214	0.497038	0.130163	-0.252661	-1.05165	-1.36948	0.379331	1.1616	0.434105	0.558781	-0.114509	-0.0159004	-0.0500512	-1.05203	-2.47649	-1.88687	Q9P0T7	Transmembrane protein 9 OS=Homo sapiens OX=9606 GN=TMEM9 PE=1 SV=1	TMEM9	>sp|Q9P0T7|TMEM9_HUMAN Transmembrane protein 9 OS=Homo sapiens OX=9606 GN=TMEM9 PE=1 SV=1	PD/HC	1.98526	0.0103452	0.0262611	-1.08901	0.244444	0.11596	0.240069
0.998399	-4.33955	-0.344055	-0.868711	-2.56804	-0.0380293	-0.995343	4.51864	-0.321112	1.90291	-0.770097	-1.23335	-3.15729	0.240933	5.43192	-0.456425	-0.592512	1.16958	-0.512252	P61278	Somatostatin OS=Homo sapiens OX=9606 GN=SST PE=1 SV=1	SST	>sp|P61278|SMS_HUMAN Somatostatin OS=Homo sapiens OX=9606 GN=SST PE=1 SV=1	PD/HC	1.65725	0.0220168	0.0263772	2.34871	0.777778	0.106602	0.190566
-0.551412	0.206629	0.00578405	-0.0468998	0.768097	-0.457503	-0.57393	-0.576751	-0.189212	-1.08315	0.138731	0.229218	0.245111	0.075736	-0.114868	0.0352379	-0.633286	-0.725791	-0.286344	P62753	40S ribosomal protein S6 OS=Homo sapiens OX=9606 GN=RPS6 PE=1 SV=1	RPS6	>sp|P62753|RS6_HUMAN 40S ribosomal protein S6 OS=Homo sapiens OX=9606 GN=RPS6 PE=1 SV=1	PD/HC	2.78886	0.00162607	0.0264	-0.579559	0.233333	0.108244	0.225508
-0.393417	0.381336	0.641876	0.370708	0.658609	-1.17422	-0.536543	-0.30137	-0.784464	-0.252083	0.522775	0.935478	-0.180082	-0.241492	0.467579	0.563434	-0.757289	-1.16574	-1.54155	Q9NVA1	Ubiquinol-cytochrome-c reductase complex assembly factor 1 OS=Homo sapiens OX=9606 GN=UQCC1 PE=1 SV=3	UQCC1	>sp|Q9NVA1|UQCC1_HUMAN Ubiquinol-cytochrome-c reductase complex assembly factor 1 OS=Homo sapiens OX=9606 GN=UQCC1 PE=1 SV=3	PD/HC	2.19432	0.00639267	0.0264139	-0.847758	0.155556	0.0910006	0.0955882
-0.22921	0.203358	0.14703	-0.128373	0.74482	-0.838322	-1.41973	0.54873	-0.432905	-0.714846	0.473516	0.160699	-0.131462	0.525599	0.22797	-0.404275	-0.575566	-0.642671	-1.0023	P13861	cAMP-dependent protein kinase type II-alpha regulatory subunit OS=Homo sapiens OX=9606 GN=PRKAR2A PE=1 SV=2	PRKAR2A	>sp|P13861|KAP2_HUMAN cAMP-dependent protein kinase type II-alpha regulatory subunit OS=Homo sapiens OX=9606 GN=PRKAR2A PE=1 SV=2	PD/HC	2.39181	0.00405682	0.0264416	-0.721611	0.177778	0.0996024	0.104348
-0.0743899	0.0702161	0.121975	1.45968	0.080769	0.0502867	-0.0825376	-0.0037244	-0.356088	-0.537198	0.770794	1.03011	0.741074	0.147099	0.231271	0.381232	-0.417532	-0.945625	-0.973345	P62854	40S ribosomal protein S26 OS=Homo sapiens OX=9606 GN=RPS26 PE=1 SV=3	RPS26	>sp|P62854|RS26_HUMAN 40S ribosomal protein S26 OS=Homo sapiens OX=9606 GN=RPS26 PE=1 SV=3	PD/HC	2.34314	0.00453795	0.0264557	-0.748362	0.133333	0.0867635	0.0701754
-0.498459	0.125542	-1.10616	-0.955618	0.293513	0.442376	0.139674	-0.400697	-0.479484	0.77364	-1.30955	-0.583749	-0.41153	-0.579063	-0.232841	0.343261	0.158097	0.435573	0.405722	Q9BTU6	Phosphatidylinositol 4-kinase type 2-alpha OS=Homo sapiens OX=9606 GN=PI4K2A PE=1 SV=1	PI4K2A	>sp|Q9BTU6|P4K2A_HUMAN Phosphatidylinositol 4-kinase type 2-alpha OS=Homo sapiens OX=9606 GN=PI4K2A PE=1 SV=1	PD/HC	2.3959	0.00401886	0.0266038	0.716874	0.866667	0.0964515	0.0511364
-0.0866688	-0.320947	-0.20754	-0.641841	-0.175834	0.363852	0.43108	0.129646	1.1637	-0.209302	-0.000421009	-0.51937	-0.889905	0.199007	0.520887	0.331622	0.827179	-0.409218	0.402085	Q8N128	Protein FAM177A1 OS=Homo sapiens OX=9606 GN=FAM177A1 PE=1 SV=1	FAM177A1	>sp|Q8N128|F177A_HUMAN Protein FAM177A1 OS=Homo sapiens OX=9606 GN=FAM177A1 PE=1 SV=1	PD/HC	2.54984	0.00281942	0.0267147	0.648878	0.866667	0.0902327	0.054878
0.301878	-0.449471	-0.677661	0.169672	-0.614792	0.590581	0.526594	0.0775568	-0.138495	1.03209	-0.261232	0.160499	-0.0895978	-0.502948	-0.0960089	0.106991	0.313225	1.22852	1.36626	Q6F5E8	Capping protein, Arp2/3 and myosin-I linker protein 2 OS=Homo sapiens OX=9606 GN=CARMIL2 PE=1 SV=2	CARMIL2	>sp|Q6F5E8|CARL2_HUMAN Capping protein, Arp2/3 and myosin-I linker protein 2 OS=Homo sapiens OX=9606 GN=CARMIL2 PE=1 SV=2	PD/HC	2.38677	0.00410419	0.0267567	0.718916	0.755556	0.109677	0.257002
0.537839	1.15394	0.45838	0.576763	1.49603	-0.597026	-0.432446	-0.923128	0.670471	-0.874362	0.494472	0.317977	-0.162113	0.20264	-0.307627	-1.18855	0.189706	0.31774	0.482169	O95302	Peptidyl-prolyl cis-trans isomerase FKBP9 OS=Homo sapiens OX=9606 GN=FKBP9 PE=1 SV=2	FKBP9	>sp|O95302|FKBP9_HUMAN Peptidyl-prolyl cis-trans isomerase FKBP9 OS=Homo sapiens OX=9606 GN=FKBP9 PE=1 SV=2	PD/HC	2.19876	0.00632767	0.0270297	-0.830298	0.233333	0.118222	0.218247
-1.58651	0.156801	-0.422947	-0.653974	-0.642091	0.580723	0.173585	0.0451355	-0.696822	0.518764	-0.330222	-0.62777	-0.19618	-1.27131	-0.24952	-0.466353	0.314746	0.370143	0.596661	Q96CX2	BTB/POZ domain-containing protein KCTD12 OS=Homo sapiens OX=9606 GN=KCTD12 PE=1 SV=1	KCTD12	>sp|Q96CX2|KCD12_HUMAN BTB/POZ domain-containing protein KCTD12 OS=Homo sapiens OX=9606 GN=KCTD12 PE=1 SV=1	PD/HC	2.33863	0.00458536	0.027053	0.738062	0.844444	0.0928341	0.0904977
-0.127427	-0.775179	0.552175	-0.616871	-0.106005	0.936618	0.863129	0.0761709	0.887365	0.383473	-0.504094	-0.299522	0.205487	0.0125851	0.108211	0.0598303	0.0315226	0.589636	0.561912	Q8WZ64	Arf-GAP with Rho-GAP domain, ANK repeat and PH domain-containing protein 2 OS=Homo sapiens OX=9606 GN=ARAP2 PE=1 SV=3	ARAP2	>sp|Q8WZ64|ARAP2_HUMAN Arf-GAP with Rho-GAP domain, ANK repeat and PH domain-containing protein 2 OS=Homo sapiens OX=9606 GN=ARAP2 PE=1 SV=3	PD/HC	2.58032	0.00262831	0.0270563	0.634104	0.777778	0.110168	0.204868
0.00666753	0.512885	0.36492	0.602105	-0.412691	-0.561563	0.0583648	0.293742	-1.07334	0.186238	1.2869	0.207292	1.10262	-0.49941	-0.205803	-0.210268	-1.12852	-1.08766	-1.72186	C9JFR7	Cytochrome c (Fragment) OS=Homo sapiens OX=9606 GN=CYCS PE=1 SV=1	CYCS	>tr|C9JFR7|C9JFR7_HUMAN Cytochrome c (Fragment) OS=Homo sapiens OX=9606 GN=CYCS PE=1 SV=1	PD/HC	2.11372	0.00769631	0.0270745	-0.897432	0.255556	0.115881	0.267267
0.192154	-0.113484	0.781672	1.23278	1.04582	-0.155464	-0.146926	-0.518952	-0.0447017	-1.81964	-0.0607671	0.815771	0.955935	0.136853	1.11973	0.434775	-0.867828	-0.772362	-1.47364	P13051	Uracil-DNA glycosylase OS=Homo sapiens OX=9606 GN=UNG PE=1 SV=2	UNG	>sp|P13051|UNG_HUMAN Uracil-DNA glycosylase OS=Homo sapiens OX=9606 GN=UNG PE=1 SV=2	PD/HC	2.04128	0.00909326	0.0270827	-0.978583	0.144444	0.0927288	0.0750988
2.42502	-0.282216	0.147673	0.786358	0.822262	-1.06652	-2.10063	-0.445571	0.760956	0.124978	1.22929	2.4961	0.306063	0.708265	0.639078	0.749751	0.309214	-0.285708	-1.54893	F8W9U4	Microtubule-associated protein OS=Homo sapiens OX=9606 GN=MAP4 PE=1 SV=1	MAP4	>tr|F8W9U4|F8W9U4_HUMAN Microtubule-associated protein OS=Homo sapiens OX=9606 GN=MAP4 PE=1 SV=1	PD/HC	1.87534	0.0133246	0.0270855	-1.24621	0.333333	0.123285	0.565138
0.317748	1.13131	0.104399	0.317665	1.01687	-0.843733	-0.535907	-0.835369	0.758843	-1.08439	1.20275	0.653342	0.303615	-0.628462	0.232599	-0.0674929	-0.467203	0.202845	-0.849245	A0A2R8YDC7	Mitoguardin 1 OS=Homo sapiens OX=9606 GN=MIGA1 PE=1 SV=1	MIGA1	>tr|A0A2R8YDC7|A0A2R8YDC7_HUMAN Mitoguardin 1 OS=Homo sapiens OX=9606 GN=MIGA1 PE=1 SV=1	PD/HC	2.16834	0.00678677	0.0276279	-0.83993	0.188889	0.10232	0.132124
0.494184	0.61828	0.188051	-0.0929988	0.623592	-0.527721	-0.846506	0.33631	-0.473321	-0.0051909	0.398933	0.616539	0.741961	-0.291707	0.653781	-0.120402	-0.755112	-0.908926	-0.661048	P17612	cAMP-dependent protein kinase catalytic subunit alpha OS=Homo sapiens OX=9606 GN=PRKACA PE=1 SV=2	PRKACA	>sp|P17612|KAPCA_HUMAN cAMP-dependent protein kinase catalytic subunit alpha OS=Homo sapiens OX=9606 GN=PRKACA PE=1 SV=2	PD/HC	2.39716	0.00400715	0.0276538	-0.697128	0.166667	0.0954612	0.0987261
-0.137719	0.348312	-1.03354	-0.0542349	0.171796	0.552158	0.206874	0.33536	0.164018	0.658998	0.165543	0.08478	-0.659578	-0.325338	0.028695	0.0323084	0.987364	1.18261	1.04798	O00592	Podocalyxin OS=Homo sapiens OX=9606 GN=PODXL PE=1 SV=2	PODXL	>sp|O00592|PODXL_HUMAN Podocalyxin OS=Homo sapiens OX=9606 GN=PODXL PE=1 SV=2	PD/HC	2.43664	0.00365895	0.0276718	0.679634	0.733333	0.118453	0.284379
-0.0716102	-0.305183	-1.35825	1.73981	-1.59615	0.996369	0.171959	-0.0547739	0.583741	0.800623	-1.35929	-1.02145	-0.928135	0.919305	0.457638	1.28804	0.249594	1.08226	0.96941	P01034	Cystatin-C OS=Homo sapiens OX=9606 GN=CST3 PE=1 SV=1	CST3	>sp|P01034|CYTC_HUMAN Cystatin-C OS=Homo sapiens OX=9606 GN=CST3 PE=1 SV=1	PD/HC	1.93477	0.0116206	0.0279012	1.09681	0.822222	0.116895	0.118033
-0.361428	0.438452	-0.264171	0.192457	2.39962	-0.627747	-0.864403	-0.547762	0.792275	-0.737175	1.02898	1.65717	0.729994	-0.240922	0.306807	-0.00421472	-0.650889	-0.49156	-1.37471	Q92520	Protein FAM3C OS=Homo sapiens OX=9606 GN=FAM3C PE=1 SV=1	FAM3C	>sp|Q92520|FAM3C_HUMAN Protein FAM3C OS=Homo sapiens OX=9606 GN=FAM3C PE=1 SV=1	PD/HC	1.96794	0.0107661	0.0280677	-1.03995	0.2	0.100277	0.151659
-0.910016	-1.30324	-0.386998	-0.315312	-0.355363	0.809538	0.00731612	-0.412813	1.07487	0.862579	0.475253	-0.552763	-0.384842	-0.511693	-0.592197	-0.590087	0.597418	0.848927	1.3923	D3DX46	Membrane protein, palmitoylated 3 (MAGUK p55 subfamily member 3), isoform CRA_a OS=Homo sapiens OX=9606 GN=MPP3 PE=1 SV=1	MPP3	>tr|D3DX46|D3DX46_HUMAN Membrane protein, palmitoylated 3 (MAGUK p55 subfamily member 3), isoform CRA_a OS=Homo sapiens OX=9606 GN=MPP3 PE=1 SV=1	PD/HC	2.11709	0.00763672	0.0280863	0.871449	0.755556	0.119466	0.246835
-0.359275	-0.172631	0.294395	-0.442385	0.11451	0.364643	0.166913	0.802924	0.337839	-0.0396771	-0.349481	-0.434165	-0.225286	0.0782871	0.589725	0.699681	0.449001	-0.144548	0.313409	H0YJ34	Fermitin family homolog 2 (Fragment) OS=Homo sapiens OX=9606 GN=FERMT2 PE=1 SV=1	FERMT2	>tr|H0YJ34|H0YJ34_HUMAN Fermitin family homolog 2 (Fragment) OS=Homo sapiens OX=9606 GN=FERMT2 PE=1 SV=1	PD/HC	2.98223	0.00104176	0.0281167	0.520217	0.922222	0.0596813	0.0428571
-0.952604	-0.408139	-0.360927	-0.738689	1.06571	2.5811	0.378418	0.5505	-0.0203261	0.929666	-0.798313	0.0515711	-0.55198	0.0794811	0.159346	0.275899	0.790905	-0.241913	2.34362	P28289	Tropomodulin-1 OS=Homo sapiens OX=9606 GN=TMOD1 PE=1 SV=1	TMOD1	>sp|P28289|TMOD1_HUMAN Tropomodulin-1 OS=Homo sapiens OX=9606 GN=TMOD1 PE=1 SV=1	PD/HC	1.94658	0.0113088	0.0282945	1.06515	0.866667	0.0900946	0.0851064
-0.825513	-0.294491	0.0797896	-0.855181	-0.320384	0.202793	0.310469	0.27816	0.380411	0.305847	-0.451165	-0.517996	-0.209022	0.0139358	0.186554	-0.525783	0.955966	-0.213526	0.300783	A0A0G2JPP5	Protein scribble homolog OS=Homo sapiens OX=9606 GN=SCRIB PE=1 SV=1	SCRIB	>tr|A0A0G2JPP5|A0A0G2JPP5_HUMAN Protein scribble homolog OS=Homo sapiens OX=9606 GN=SCRIB PE=1 SV=1	PD/HC	2.65354	0.00222055	0.0284594	0.593726	0.888889	0.0843389	0.0526316
-0.38141	0.622775	0.052313	-1.76169	0.503096	0.316655	0.80865	1.58738	0.361841	0.37357	-0.445629	-0.708342	-0.837231	-0.891124	-1.23245	0.756617	0.747477	1.82444	0.528678	Q07617	Sperm-associated antigen 1 OS=Homo sapiens OX=9606 GN=SPAG1 PE=1 SV=3	SPAG1	>sp|Q07617|SPAG1_HUMAN Sperm-associated antigen 1 OS=Homo sapiens OX=9606 GN=SPAG1 PE=1 SV=3	PD/HC	1.96272	0.0108963	0.0285382	1.03476	0.677778	0.12823	0.443958
0.06968	-0.431297	0.0921836	0.663697	0.895502	-0.918828	-0.81792	-0.720309	0.431221	-1.62864	-0.0799544	1.03057	-0.201484	0.00301835	-0.375988	0.299432	-0.836701	-0.703369	-0.449875	P46783	40S ribosomal protein S10 OS=Homo sapiens OX=9606 GN=RPS10 PE=1 SV=1	RPS10	>sp|P46783|RS10_HUMAN 40S ribosomal protein S10 OS=Homo sapiens OX=9606 GN=RPS10 PE=1 SV=1	PD/HC	2.19648	0.00636086	0.0285557	-0.798977	0.222222	0.108677	0.199203
1.09548	0.314314	1.02732	0.50281	0.582065	-0.773669	-0.762698	-1.14059	0.811223	-1.25692	0.740227	0.564099	-0.189175	1.60329	1.48207	0.995872	-0.808529	-1.41223	-1.25801	Q9Y676	28S ribosomal protein S18b, mitochondrial OS=Homo sapiens OX=9606 GN=MRPS18B PE=1 SV=1	MRPS18B	>sp|Q9Y676|RT18B_HUMAN 28S ribosomal protein S18b, mitochondrial OS=Homo sapiens OX=9606 GN=MRPS18B PE=1 SV=1	PD/HC	1.91285	0.0122223	0.0286271	-1.10573	0.222222	0.121371	0.194553
0.877316	0.77315	0.317444	-0.0426882	0.102062	-0.239136	-0.062985	-0.112635	-0.425317	0.158643	0.310671	0.547321	0.489836	0.418922	-0.0734736	0.575427	-0.0500689	-0.468708	-0.554521	Q9NTJ5	Phosphatidylinositide phosphatase SAC1 OS=Homo sapiens OX=9606 GN=SACM1L PE=1 SV=2	SACM1L	>sp|Q9NTJ5|SAC1_HUMAN Phosphatidylinositide phosphatase SAC1 OS=Homo sapiens OX=9606 GN=SACM1L PE=1 SV=2	PD/HC	2.82931	0.00148144	0.0286646	-0.546837	0.111111	0.0846313	0.0333333
-0.597375	-1.60639	-0.717443	0.131432	-1.29876	1.75502	1.59318	2.35995	-0.665811	1.60179	-0.459443	1.0525	-0.107877	0.0423946	0.981008	-0.326716	-0.317264	0.785953	0.100246	Q9UHG2	ProSAAS OS=Homo sapiens OX=9606 GN=PCSK1N PE=1 SV=1	PCSK1N	>sp|Q9UHG2|PCSK1_HUMAN ProSAAS OS=Homo sapiens OX=9606 GN=PCSK1N PE=1 SV=1	PD/HC	1.86451	0.0136612	0.0289894	1.1824	0.8	0.10152	0.148418
-0.332724	0.41253	0.456275	1.13545	0.512812	-0.950109	-0.580456	-0.731017	-0.515304	-0.863453	0.360897	-0.387426	0.773265	0.118198	0.221243	1.34899	-1.00768	-1.49881	-1.3652	P10619	Lysosomal protective protein OS=Homo sapiens OX=9606 GN=CTSA PE=1 SV=2	CTSA	>sp|P10619|PPGB_HUMAN Lysosomal protective protein OS=Homo sapiens OX=9606 GN=CTSA PE=1 SV=2	PD/HC	2.03185	0.00929286	0.029003	-0.932988	0.133333	0.101854	0.0650407
0.591529	0.595064	0.474291	0.684805	0.248251	0.482588	-0.196196	0.0363362	0.0341709	-0.121386	0.425416	0.0611092	0.390521	0.415801	0.194814	-0.0789401	-0.0951581	-0.0829109	-0.0798077	A0A024RCR6	HLA-B associated transcript 3, isoform CRA_a OS=Homo sapiens OX=9606 GN=BAG6 PE=1 SV=1	BAG6	>tr|A0A024RCR6|A0A024RCR6_HUMAN HLA-B associated transcript 3, isoform CRA_a OS=Homo sapiens OX=9606 GN=BAG6 PE=1 SV=1	PD/HC	3.70399	0.000197703	0.0291455	-0.422514	0.255556	0.114781	0.264881
-0.136654	0.261603	0.449615	0.185195	1.51718	-0.387906	-0.663806	-0.362277	0.515196	-1.03948	-0.0547751	0.460726	0.678024	0.221859	0.215356	-0.0587373	-0.748208	-0.528445	-0.0881366	F8VZJ2	Nascent polypeptide-associated complex subunit alpha OS=Homo sapiens OX=9606 GN=NACA PE=1 SV=1	NACA	>tr|F8VZJ2|F8VZJ2_HUMAN Nascent polypeptide-associated complex subunit alpha OS=Homo sapiens OX=9606 GN=NACA PE=1 SV=1	PD/HC	2.31683	0.00482141	0.0292006	-0.71273	0.122222	0.0885019	0.0571429
-0.277798	-0.109989	-0.413492	0.189315	0.786801	1.0429	1.03417	1.0721	0.912039	0.271817	-1.11067	1.16348	-0.504445	1.29214	0.332032	1.08437	0.939927	1.47398	2.10144	B5MC67	FERM domain-containing protein 5 OS=Homo sapiens OX=9606 GN=FRMD5 PE=1 SV=1	FRMD5	>tr|B5MC67|B5MC67_HUMAN FERM domain-containing protein 5 OS=Homo sapiens OX=9606 GN=FRMD5 PE=1 SV=1	PD/HC	2.04394	0.00903766	0.0292205	0.913662	0.744444	0.122644	0.271237
-0.297158	-0.365383	-0.0396925	-0.589759	-0.840857	0.968202	0.646477	-0.0839235	-0.594886	0.688996	-0.493708	-0.594295	-1.97173	0.40256	-0.473279	1.98853	1.41345	0.225679	-0.150929	P19971	Thymidine phosphorylase OS=Homo sapiens OX=9606 GN=TYMP PE=1 SV=2	TYMP	>sp|P19971|TYPH_HUMAN Thymidine phosphorylase OS=Homo sapiens OX=9606 GN=TYMP PE=1 SV=2	PD/HC	1.97481	0.0105971	0.0292405	0.995057	0.822222	0.104023	0.106195
-0.012422	0.221883	0.237303	0.532897	0.371636	-0.41551	-0.178276	-0.0265085	0.141463	-0.251552	0.502571	0.257096	0.0919599	0.104048	0.0306199	-0.130502	-0.242167	-0.230732	-0.118058	P17980	26S proteasome regulatory subunit 6A OS=Homo sapiens OX=9606 GN=PSMC3 PE=1 SV=3	PSMC3	>sp|P17980|PRS6A_HUMAN 26S proteasome regulatory subunit 6A OS=Homo sapiens OX=9606 GN=PSMC3 PE=1 SV=3	PD/HC	3.99058	0.000102193	0.0293976	-0.398452	0.0666667	0.0554811	0.010989
0.66824	0.675352	-1.63481	-1.27589	-1.83747	4.90374	-1.72541	4.20579	0.520831	1.92167	-1.46543	-1.27652	0.948556	0.29873	0.218374	0.978861	4.97875	0.155473	-0.21685	P00738	Haptoglobin OS=Homo sapiens OX=9606 GN=HP PE=1 SV=1	HP	>sp|P00738|HPT_HUMAN Haptoglobin OS=Homo sapiens OX=9606 GN=HP PE=1 SV=1	PD/HC	1.62274	0.0238375	0.0294075	2.13848	0.733333	0.11599	0.290587
-0.42769	-0.929065	-0.596506	-1.0251	0.122521	0.00842531	0.192626	0.276501	0.569098	1.39482	0.044404	0.0805681	-0.781936	0.0139157	-0.329542	0.427445	0.846302	-0.167742	0.102411	A0A0A0MRL6	Actin-binding LIM protein 1 OS=Homo sapiens OX=9606 GN=ABLIM1 PE=1 SV=1	ABLIM1	>tr|A0A0A0MRL6|A0A0A0MRL6_HUMAN Actin-binding LIM protein 1 OS=Homo sapiens OX=9606 GN=ABLIM1 PE=1 SV=1	PD/HC	2.29161	0.00510966	0.0294573	0.7208	0.822222	0.0993328	0.122867
0.41321	0.16858	0.95962	0.670187	0.839991	-0.862953	-0.712296	-1.41023	0.119478	-1.40208	-0.286644	0.777018	0.124866	-0.12803	-0.17962	1.53207	-1.06704	-0.644334	-0.875908	Q8NHP8	Putative phospholipase B-like 2 OS=Homo sapiens OX=9606 GN=PLBD2 PE=1 SV=2	PLBD2	>sp|Q8NHP8|PLBL2_HUMAN Putative phospholipase B-like 2 OS=Homo sapiens OX=9606 GN=PLBD2 PE=1 SV=2	PD/HC	2.0062	0.00985821	0.0294671	-0.943491	0.122222	0.0952526	0.0574163
-0.305616	0.353767	-0.0833321	-0.634858	0.0349258	0.462112	0.598165	0.67562	0.443199	0.775746	0.406292	-1.44095	-0.524943	0.493593	0.237583	-0.692083	1.49513	1.78908	1.40782	Q9Y217	Myotubularin-related protein 6 OS=Homo sapiens OX=9606 GN=MTMR6 PE=1 SV=3	MTMR6	>sp|Q9Y217|MTMR6_HUMAN Myotubularin-related protein 6 OS=Homo sapiens OX=9606 GN=MTMR6 PE=1 SV=3	PD/HC	2.04021	0.00911562	0.0294835	0.908251	0.8	0.110823	0.150617
0.842174	0.384986	-0.405785	-0.4624	0.118885	-0.407711	0.124898	-0.310234	-0.742555	-0.119717	0.266452	0.975882	0.247151	-0.144357	-0.42984	-0.0966124	-0.727408	-1.00365	-1.60541	O75381	Peroxisomal membrane protein PEX14 OS=Homo sapiens OX=9606 GN=PEX14 PE=1 SV=1	PEX14	>sp|O75381|PEX14_HUMAN Peroxisomal membrane protein PEX14 OS=Homo sapiens OX=9606 GN=PEX14 PE=1 SV=1	PD/HC	2.25626	0.00554293	0.0298954	-0.734379	0.244444	0.113609	0.237607
-0.191574	-0.82822	-0.0650418	-0.134561	-0.301102	0.661718	0.113465	0.226332	1.1366	-0.0622013	-0.361961	0.133131	-0.70063	0.0400228	-0.0191005	0.290072	0.65441	-0.208082	0.537099	P42566	Epidermal growth factor receptor substrate 15 OS=Homo sapiens OX=9606 GN=EPS15 PE=1 SV=2	EPS15	>sp|P42566|EPS15_HUMAN Epidermal growth factor receptor substrate 15 OS=Homo sapiens OX=9606 GN=EPS15 PE=1 SV=2	PD/HC	2.56726	0.00270855	0.0299672	0.600802	0.9	0.0686855	0.0294118
-0.630234	-0.046678	-0.693026	-0.43438	0.275066	0.911934	0.16858	0.218897	-0.660208	1.00265	-0.929808	0.16767	-1.23564	-0.480661	-0.454584	-0.331097	1.2494	1.31139	0.782038	Q9H0N5	Pterin-4-alpha-carbinolamine dehydratase 2 OS=Homo sapiens OX=9606 GN=PCBD2 PE=1 SV=4	PCBD2	>sp|Q9H0N5|PHS2_HUMAN Pterin-4-alpha-carbinolamine dehydratase 2 OS=Homo sapiens OX=9606 GN=PCBD2 PE=1 SV=4	PD/HC	2.07209	0.00847047	0.0299881	0.865199	0.811111	0.100372	0.143243
-0.404726	0.228535	-0.254786	-1.31221	0.0992032	0.190158	0.478679	0.0526786	0.402748	0.779087	-0.0756962	-0.0367795	0.268853	-0.416305	0.689213	0.344977	0.3925	0.783971	-0.0371422	P03905	NADH-ubiquinone oxidoreductase chain 4 OS=Homo sapiens OX=9606 GN=MT-ND4 PE=1 SV=1	MT-ND4	>sp|P03905|NU4M_HUMAN NADH-ubiquinone oxidoreductase chain 4 OS=Homo sapiens OX=9606 GN=MT-ND4 PE=1 SV=1	PD/HC	2.5098	0.0030917	0.029994	0.619232	0.733333	0.114899	0.285906
-0.377098	-0.237367	-0.490516	-0.304675	-0.725181	0.391388	0.48267	0.0122264	0.14933	0.126389	-0.216588	-0.459118	-0.345874	0.0603834	0.431406	0.380655	-0.110529	-0.438267	-0.0247374	P78356	Phosphatidylinositol 5-phosphate 4-kinase type-2 beta OS=Homo sapiens OX=9606 GN=PIP4K2B PE=1 SV=1	PIP4K2B	>sp|P78356|PI42B_HUMAN Phosphatidylinositol 5-phosphate 4-kinase type-2 beta OS=Homo sapiens OX=9606 GN=PIP4K2B PE=1 SV=1	PD/HC	3.10018	0.000793998	0.0301813	0.484057	0.911111	0.071441	0.03125
-0.139491	0.542441	-0.150215	-0.386281	0.560051	0.85311	-0.0450627	-0.0206	0.529056	-0.087996	-1.04658	-0.80644	-0.649397	-0.0339947	0.387145	0.279749	1.2209	1.41478	0.872106	E9PHI4	SUN domain-containing protein 1 OS=Homo sapiens OX=9606 GN=SUN1 PE=1 SV=1	SUN1	>tr|E9PHI4|E9PHI4_HUMAN SUN domain-containing protein 1 OS=Homo sapiens OX=9606 GN=SUN1 PE=1 SV=1	PD/HC	2.18029	0.00660252	0.0302578	0.774752	0.855556	0.0886253	0.0805687
0.134995	0.176562	-0.122109	0.0932945	0.0525896	-0.948666	-1.13483	0.0965293	0.0932178	-0.0889894	0.710237	0.458048	0.367081	-0.0932798	-0.227644	-0.198988	-0.572127	-0.707486	-0.228482	Q8WU90	Zinc finger CCCH domain-containing protein 15 OS=Homo sapiens OX=9606 GN=ZC3H15 PE=1 SV=1	ZC3H15	>sp|Q8WU90|ZC3HF_HUMAN Zinc finger CCCH domain-containing protein 15 OS=Homo sapiens OX=9606 GN=ZC3H15 PE=1 SV=1	PD/HC	2.59782	0.0025245	0.0302611	-0.589237	0.277778	0.118197	0.378415
-1.66106	-0.798087	1.00939	-0.142674	0.606382	0.58962	-0.0618954	0.95013	0.04754	-0.147653	-1.24632	-0.447268	-0.678117	-0.943659	0.685331	0.369862	0.777581	0.584354	0.200664	A0A0B4J1R2	Acyl-CoA synthetase short-chain family member 3, mitochondrial OS=Homo sapiens OX=9606 GN=ACSS3 PE=1 SV=1	ACSS3	>tr|A0A0B4J1R2|A0A0B4J1R2_HUMAN Acyl-CoA synthetase short-chain family member 3, mitochondrial OS=Homo sapiens OX=9606 GN=ACSS3 PE=1 SV=1	PD/HC	2.04758	0.0089624	0.030503	0.877487	0.755556	0.128623	0.261307
-1.93644	-0.123861	-0.49556	-0.813376	-0.353554	0.519531	0.881966	0.486692	-0.736104	0.892149	-0.493294	-0.241909	0.247934	-1.34053	-0.214368	-0.458803	0.217553	0.718161	-0.0287401	Q8IZR5	CKLF-like MARVEL transmembrane domain-containing protein 4 OS=Homo sapiens OX=9606 GN=CMTM4 PE=1 SV=1	CMTM4	>sp|Q8IZR5|CKLF4_HUMAN CKLF-like MARVEL transmembrane domain-containing protein 4 OS=Homo sapiens OX=9606 GN=CMTM4 PE=1 SV=1	PD/HC	2.07743	0.00836703	0.030767	0.844536	0.844444	0.0914167	0.0960699
0.410671	-0.127436	-0.50802	-0.0175233	-0.893975	0.0366835	0.603234	-0.307279	0.607146	0.312114	-0.0970273	-0.292004	-0.272609	-1.21431	0.0953099	0.0623431	0.4257	0.357172	0.929906	Q9H9Q2	COP9 signalosome complex subunit 7b OS=Homo sapiens OX=9606 GN=COPS7B PE=1 SV=1	COPS7B	>sp|Q9H9Q2|CSN7B_HUMAN COP9 signalosome complex subunit 7b OS=Homo sapiens OX=9606 GN=COPS7B PE=1 SV=1	PD/HC	2.41423	0.00385277	0.0307888	0.646926	0.888889	0.0833048	0.057377
0.151584	-0.508429	-0.506078	-1.58632	1.3683	0.204662	-0.00115118	0.492773	0.324766	0.990538	-1.16848	-0.478728	-1.19744	0.217803	0.515315	0.764664	0.354332	0.981876	0.182008	P24298	Alanine aminotransferase 1 OS=Homo sapiens OX=9606 GN=GPT PE=1 SV=3	GPT	>sp|P24298|ALAT1_HUMAN Alanine aminotransferase 1 OS=Homo sapiens OX=9606 GN=GPT PE=1 SV=3	PD/HC	2.02455	0.0094505	0.0308041	0.892955	0.833333	0.113224	0.108527
-0.175233	0.0958061	-0.322147	0.0751757	1.3449	1.32899	0.0970647	0.669303	0.533999	-0.691034	-0.971357	-0.417786	-1.09199	-0.252623	0.625268	0.369521	1.92953	1.36835	1.72108	O95278	Laforin OS=Homo sapiens OX=9606 GN=EPM2A PE=1 SV=2	EPM2A	>sp|O95278|EPM2A_HUMAN Laforin OS=Homo sapiens OX=9606 GN=EPM2A PE=1 SV=2	PD/HC	1.93969	0.0114898	0.0310471	0.98579	0.844444	0.0985705	0.0948276
0.66512	0.860991	0.702948	0.212731	-0.0829046	0.245045	0.0168712	-0.740395	-0.0602092	0.314151	0.76613	0.749842	0.851355	0.0432444	0.0508319	0.589103	-0.288672	-0.640317	-0.440359	Q9UHQ4	B-cell receptor-associated protein 29 OS=Homo sapiens OX=9606 GN=BCAP29 PE=1 SV=2	BCAP29	>sp|Q9UHQ4|BAP29_HUMAN B-cell receptor-associated protein 29 OS=Homo sapiens OX=9606 GN=BCAP29 PE=1 SV=2	PD/HC	2.46107	0.00345883	0.0310616	-0.625335	0.166667	0.0995699	0.0922619
-0.0630816	-0.229607	-0.240187	1.33026	1.93518	-0.474223	-2.49266	-1.72263	1.83209	-2.02818	0.497062	2.89362	-0.632605	0.660015	0.0399572	0.812506	-1.66016	-1.20261	-1.36014	P62633	Cellular nucleic acid-binding protein OS=Homo sapiens OX=9606 GN=CNBP PE=1 SV=1	CNBP	>sp|P62633|CNBP_HUMAN Cellular nucleic acid-binding protein OS=Homo sapiens OX=9606 GN=CNBP PE=1 SV=1	PD/HC	1.70617	0.019671	0.0311072	-1.50901	0.3	0.123033	0.427624
-1.08937	-0.597266	-0.0947137	-0.355102	0.667969	0.778648	0.551822	0.909897	0.508081	0.454484	-0.923041	0.37623	-0.723964	0.666134	-0.376335	-0.26627	1.04558	1.14833	1.83744	P43121	Cell surface glycoprotein MUC18 OS=Homo sapiens OX=9606 GN=MCAM PE=1 SV=2	MCAM	>sp|P43121|MUC18_HUMAN Cell surface glycoprotein MUC18 OS=Homo sapiens OX=9606 GN=MCAM PE=1 SV=2	PD/HC	2.02097	0.00952858	0.0311274	0.889515	0.788889	0.115848	0.179266
-0.34664	-0.542922	-0.439806	-0.242712	0.927009	0.44067	-0.127599	0.628199	0.877087	-0.114782	-0.800515	-0.345143	-1.03778	0.233427	0.316748	-0.0988095	0.699211	0.811514	0.973268	Q92769	Histone deacetylase 2 OS=Homo sapiens OX=9606 GN=HDAC2 PE=1 SV=2	HDAC2	>sp|Q92769|HDAC2_HUMAN Histone deacetylase 2 OS=Homo sapiens OX=9606 GN=HDAC2 PE=1 SV=2	PD/HC	2.2301	0.00588712	0.031193	0.728893	0.866667	0.100868	0.0535714
-0.0391365	0.149657	0.166175	0.18476	0.626804	-0.497189	-0.35385	-0.389669	0.143315	-0.468859	0.173301	0.334282	-0.0785483	0.141778	-0.255303	0.00489283	-0.198189	-0.540905	-0.0319818	P55884	Eukaryotic translation initiation factor 3 subunit B OS=Homo sapiens OX=9606 GN=EIF3B PE=1 SV=3	EIF3B	>sp|P55884|EIF3B_HUMAN Eukaryotic translation initiation factor 3 subunit B OS=Homo sapiens OX=9606 GN=EIF3B PE=1 SV=3	PD/HC	3.36525	0.000431273	0.0312759	-0.443115	0.0888889	0.0650052	0.0291971
-0.233364	0.360283	-0.205375	0.0792862	0.951016	-0.45263	-0.567953	-0.100129	-0.337395	-0.197586	0.380035	0.670073	0.438837	-0.180403	0.0496875	-0.0159926	-0.629935	-0.16988	-0.942161	Q15046	Lysine--tRNA ligase OS=Homo sapiens OX=9606 GN=KARS PE=1 SV=3	KARS	>sp|Q15046|SYK_HUMAN Lysine--tRNA ligase OS=Homo sapiens OX=9606 GN=KARS PE=1 SV=3	PD/HC	2.56636	0.0027142	0.0312838	-0.587552	0.166667	0.0967814	0.0962733
-0.0982233	-0.581016	-0.0249762	-0.134558	-0.197217	0.208875	0.683596	0.238782	0.92166	0.150867	-0.595075	-0.0596221	-0.339876	0.209862	0.181006	0.213823	0.540611	-0.372943	0.654056	E7EW20	Unconventional myosin-VI OS=Homo sapiens OX=9606 GN=MYO6 PE=1 SV=2	MYO6	>tr|E7EW20|E7EW20_HUMAN Unconventional myosin-VI OS=Homo sapiens OX=9606 GN=MYO6 PE=1 SV=2	PD/HC	2.73144	0.00185592	0.0312945	0.544333	0.833333	0.0971356	0.102564
1.29983	1.62744	1.58345	1.47969	2.2377	0.339305	0.278933	0.583096	2.32135	-0.335896	3.37623	3.60692	3.23953	1.99995	3.28272	2.88703	0.219516	-0.912533	-0.861077	Q9NX62	Inositol monophosphatase 3 OS=Homo sapiens OX=9606 GN=IMPAD1 PE=1 SV=1	IMPAD1	>sp|Q9NX62|IMPA3_HUMAN Inositol monophosphatase 3 OS=Homo sapiens OX=9606 GN=IMPAD1 PE=1 SV=1	PD/HC	1.70116	0.0198994	0.0316221	-1.49206	0.366667	0.133544	0.671461
-0.297826	0.488914	-0.120105	-0.0781398	-0.568284	0.0149823	0.754942	0.564023	-0.129511	0.504914	-0.385471	-0.21894	-0.184216	-0.322622	0.36202	-0.0341585	0.542195	0.785033	0.125385	C9JY79	Spectrin beta chain OS=Homo sapiens OX=9606 GN=SPTBN4 PE=1 SV=2	SPTBN4	>tr|C9JY79|C9JY79_HUMAN Spectrin beta chain OS=Homo sapiens OX=9606 GN=SPTBN4 PE=1 SV=2	PD/HC	2.75261	0.00176762	0.0317504	0.536392	0.888889	0.0786331	0.0518519
-0.493279	1.14616	0.157286	-0.240966	1.36157	-1.753	-1.92029	-0.197316	-0.561779	-1.56865	-0.133782	-0.573842	0.227257	-0.0590513	0.448659	-0.725193	-0.463381	-0.344561	-0.759265	Q76NI1	Kinase non-catalytic C-lobe domain-containing protein 1 OS=Homo sapiens OX=9606 GN=KNDC1 PE=2 SV=2	KNDC1	>sp|Q76NI1|KNDC1_HUMAN Kinase non-catalytic C-lobe domain-containing protein 1 OS=Homo sapiens OX=9606 GN=KNDC1 PE=2 SV=2	PD/HC	1.95614	0.0110628	0.0319653	-0.939072	0.255556	0.116744	0.272171
-0.144164	-0.566071	-0.0525465	-0.582435	-0.305721	0.395372	0.0765925	0.525606	0.517667	0.449238	-0.35419	-0.325156	0.0786451	-0.0128313	0.356691	-0.695314	0.222698	0.505751	0.500457	P20936	Ras GTPase-activating protein 1 OS=Homo sapiens OX=9606 GN=RASA1 PE=1 SV=1	RASA1	>sp|P20936|RASA1_HUMAN Ras GTPase-activating protein 1 OS=Homo sapiens OX=9606 GN=RASA1 PE=1 SV=1	PD/HC	2.74243	0.00180955	0.0319884	0.537084	0.888889	0.0954687	0.0538462
-0.33357	-0.238389	-0.496256	-0.0784345	0.000842615	1.46621	0.475758	-0.00464103	0.365128	0.385594	-0.949211	-0.803172	-0.583078	1.08686	-0.202724	0.436991	1.15676	0.281621	0.653473	P41222	Prostaglandin-H2 D-isomerase OS=Homo sapiens OX=9606 GN=PTGDS PE=1 SV=1	PTGDS	>sp|P41222|PTGDS_HUMAN Prostaglandin-H2 D-isomerase OS=Homo sapiens OX=9606 GN=PTGDS PE=1 SV=1	PD/HC	2.14794	0.00711318	0.032	0.767463	0.855556	0.0957679	0.0817308
0.0559288	0.652557	-0.44113	0.317616	0.689099	-0.616504	-0.688561	-0.110983	0.0360697	-1.39904	0.721502	0.20897	0.776478	0.185578	0.272138	0.28663	0.132909	-1.24429	-0.565603	J3KQN4	60S ribosomal protein L36a OS=Homo sapiens OX=9606 GN=RPL36A PE=1 SV=1	RPL36A	>tr|J3KQN4|J3KQN4_HUMAN 60S ribosomal protein L36a OS=Homo sapiens OX=9606 GN=RPL36A PE=1 SV=1	PD/HC	2.17836	0.00663186	0.0320342	-0.741568	0.311111	0.12473	0.476344
0.0897992	0.063856	0.0747181	0.394574	0.257367	-0.260896	-0.162088	-0.301568	-0.756007	0.20966	0.240637	0.274444	0.413905	0.103532	0.11323	-0.0535347	-0.189012	-0.430837	-0.701159	F5H283	Testican-2 OS=Homo sapiens OX=9606 GN=SPOCK2 PE=1 SV=2	SPOCK2	>tr|F5H283|F5H283_HUMAN Testican-2 OS=Homo sapiens OX=9606 GN=SPOCK2 PE=1 SV=2	PD/HC	3.13164	0.000738522	0.0320399	-0.465758	0.0888889	0.0698578	0.0327869
-0.750385	-0.0815967	-0.758161	-1.50134	-0.350987	-0.267435	0.672955	1.0263	-1.12245	0.728011	0.257249	-0.888635	-0.216016	-1.7912	0.407747	-0.151265	0.111909	0.514447	-0.0443248	O14495	Phospholipid phosphatase 3 OS=Homo sapiens OX=9606 GN=PLPP3 PE=1 SV=1	PLPP3	>sp|O14495|PLPP3_HUMAN Phospholipid phosphatase 3 OS=Homo sapiens OX=9606 GN=PLPP3 PE=1 SV=1	PD/HC	2.02588	0.00942161	0.0320519	0.863264	0.855556	0.090861	0.0821256
-0.233011	0.0292198	-0.57185	-0.053611	1.48068	-0.936123	-1.04901	-0.473863	0.337624	-0.407973	0.805694	1.06462	0.561072	-0.388918	-0.194118	-0.543472	-0.616241	-0.503232	-0.419231	A0A2R8Y5A6	Ataxin-2 OS=Homo sapiens OX=9606 GN=ATXN2 PE=1 SV=1	ATXN2	>tr|A0A2R8Y5A6|A0A2R8Y5A6_HUMAN Ataxin-2 OS=Homo sapiens OX=9606 GN=ATXN2 PE=1 SV=1	PD/HC	2.122	0.00755099	0.0320571	-0.779885	0.3	0.12927	0.424808
0.166787	0.0954681	-0.0212354	0.571488	0.442417	-0.527637	-0.243565	-0.733952	0.134942	-0.62377	0.112691	0.697421	0.728747	-0.330435	0.172139	-0.143653	-0.720331	-0.28039	0.0106378	Q9NZB2	Constitutive coactivator of PPAR-gamma-like protein 1 OS=Homo sapiens OX=9606 GN=FAM120A PE=1 SV=2	FAM120A	>sp|Q9NZB2|F120A_HUMAN Constitutive coactivator of PPAR-gamma-like protein 1 OS=Homo sapiens OX=9606 GN=FAM120A PE=1 SV=2	PD/HC	2.59887	0.00251841	0.0320801	-0.569263	0.266667	0.113518	0.310734
0.133347	-0.481727	-0.749478	-1.70672	0.375708	0.898738	-0.459731	0.0367054	2.13823	0.363131	-1.16131	1.02436	-1.73668	-0.168222	-0.363198	0.1278	0.450624	1.63446	1.53942	P46527	Cyclin-dependent kinase inhibitor 1B OS=Homo sapiens OX=9606 GN=CDKN1B PE=1 SV=1	CDKN1B	>sp|P46527|CDN1B_HUMAN Cyclin-dependent kinase inhibitor 1B OS=Homo sapiens OX=9606 GN=CDKN1B PE=1 SV=1	PD/HC	1.82213	0.0150614	0.0320802	1.13336	0.811111	0.103946	0.152738
-0.585537	-0.469158	0.0850657	-0.833579	-0.0452996	0.294195	0.394728	1.49004	-0.12091	1.30964	0.401415	-0.182867	-0.35686	-0.265455	1.57302	-0.254171	0.405624	0.337825	-0.136847	P54289	Voltage-dependent calcium channel subunit alpha-2/delta-1 OS=Homo sapiens OX=9606 GN=CACNA2D1 PE=1 SV=3	CACNA2D1	>sp|P54289|CA2D1_HUMAN Voltage-dependent calcium channel subunit alpha-2/delta-1 OS=Homo sapiens OX=9606 GN=CACNA2D1 PE=1 SV=3	PD/HC	2.12374	0.00752072	0.0321033	0.779567	0.844444	0.0894031	0.0925926
-0.312428	0.158329	0.0744212	0.103732	1.0979	-0.339719	-0.528919	-0.188508	0.11351	-1.0036	0.242498	0.563797	0.368938	0.032142	-0.133674	0.262179	-0.350671	-0.793747	-0.571843	P39023	60S ribosomal protein L3 OS=Homo sapiens OX=9606 GN=RPL3 PE=1 SV=2	RPL3	>sp|P39023|RL3_HUMAN 60S ribosomal protein L3 OS=Homo sapiens OX=9606 GN=RPL3 PE=1 SV=2	PD/HC	2.46058	0.00346272	0.0321494	-0.612314	0.166667	0.0952767	0.100649
-0.72945	-0.644788	-0.112136	0.316269	-0.562236	1.16974	-0.443952	0.295898	-0.184217	0.398471	-0.554023	-0.180621	-0.635638	-0.197383	0.72108	0.121095	0.741568	-0.0502625	0.0322456	Q9Y5Z4	Heme-binding protein 2 OS=Homo sapiens OX=9606 GN=HEBP2 PE=1 SV=1	HEBP2	>sp|Q9Y5Z4|HEBP2_HUMAN Heme-binding protein 2 OS=Homo sapiens OX=9606 GN=HEBP2 PE=1 SV=1	PD/HC	2.37159	0.00425022	0.0321556	0.646835	0.844444	0.0937006	0.0909091
0.99539	1.36722	0.879966	1.0633	1.71807	-0.739386	-0.770713	-0.593161	0.274531	-0.862478	-0.588478	0.771501	0.43929	0.159159	-0.518433	-1.43454	1.42832	0.292006	0.529868	Q7Z7H8	39S ribosomal protein L10, mitochondrial OS=Homo sapiens OX=9606 GN=MRPL10 PE=1 SV=3	MRPL10	>sp|Q7Z7H8|RM10_HUMAN 39S ribosomal protein L10, mitochondrial OS=Homo sapiens OX=9606 GN=MRPL10 PE=1 SV=3	PD/HC	1.90715	0.0123838	0.0321727	-0.995556	0.255556	0.127291	0.273846
0.232468	-0.488792	-0.0176135	-0.825702	-0.244896	1.05319	0.17677	0.763956	0.999871	0.27649	-0.19755	0.720128	-0.266326	-0.458128	-0.0550755	1.02829	0.28584	0.626458	-0.169989	Q92888	Rho guanine nucleotide exchange factor 1 OS=Homo sapiens OX=9606 GN=ARHGEF1 PE=1 SV=2	ARHGEF1	>sp|Q92888|ARHG1_HUMAN Rho guanine nucleotide exchange factor 1 OS=Homo sapiens OX=9606 GN=ARHGEF1 PE=1 SV=2	PD/HC	2.30087	0.00500185	0.0326088	0.670404	0.866667	0.0841292	0.0566038
-0.290424	-0.446936	1.51394	-0.230382	-0.163747	0.376991	-0.718181	1.30602	1.58567	-0.286253	-1.45368	-1.49737	-0.861407	0.394684	0.0420435	0.865183	1.16243	1.76303	1.77307	Q08431	Lactadherin OS=Homo sapiens OX=9606 GN=MFGE8 PE=1 SV=2	MFGE8	>sp|Q08431|MFGM_HUMAN Lactadherin OS=Homo sapiens OX=9606 GN=MFGE8 PE=1 SV=2	PD/HC	1.81508	0.015308	0.0326799	1.12426	0.822222	0.0983691	0.112853
0.585025	-0.658924	0.590836	0.0396438	-0.254374	0.334966	0.833947	0.447216	0.533495	-0.265014	-0.207522	-0.530589	-0.613849	-0.0754722	0.239958	0.3472	0.871346	0.753975	1.25971	Q9BW83	Intraflagellar transport protein 27 homolog OS=Homo sapiens OX=9606 GN=IFT27 PE=1 SV=1	IFT27	>sp|Q9BW83|IFT27_HUMAN Intraflagellar transport protein 27 homolog OS=Homo sapiens OX=9606 GN=IFT27 PE=1 SV=1	PD/HC	2.31956	0.0047911	0.0326809	0.660705	0.822222	0.103448	0.113924
-0.492402	-0.557168	-0.603622	-1.16816	0.0631073	0.577197	-0.107397	0.571732	-0.935	-0.0624617	-0.708992	-0.701708	-0.327604	-0.423592	0.0521928	-0.0226679	0.287362	0.310503	-0.0705609	Q13636	Ras-related protein Rab-31 OS=Homo sapiens OX=9606 GN=RAB31 PE=1 SV=1	RAB31	>sp|Q13636|RAB31_HUMAN Ras-related protein Rab-31 OS=Homo sapiens OX=9606 GN=RAB31 PE=1 SV=1	PD/HC	2.45883	0.00347674	0.0326989	0.606772	0.8	0.111074	0.144893
0.295604	0.809667	-0.0453266	-0.0969964	0.506818	0.49327	-0.41686	-0.263788	-0.926433	0.597609	1.21855	0.614228	0.665363	-0.00893567	-0.0993429	-0.557367	-0.68949	-0.264998	-0.265128	Q02410	Amyloid-beta A4 precursor protein-binding family A member 1 OS=Homo sapiens OX=9606 GN=APBA1 PE=1 SV=3	APBA1	>sp|Q02410|APBA1_HUMAN Amyloid-beta A4 precursor protein-binding family A member 1 OS=Homo sapiens OX=9606 GN=APBA1 PE=1 SV=3	PD/HC	2.27439	0.00531631	0.0327504	-0.679138	0.122222	0.0854133	0.0545455
-0.335043	0.0332744	0.618704	0.731094	1.232	0.160175	-0.645596	0.57237	-0.103754	-0.818817	0.782038	0.590245	0.572144	0.174025	0.0237548	0.557905	-0.500412	-0.941144	-0.802946	P08865	40S ribosomal protein SA OS=Homo sapiens OX=9606 GN=RPSA PE=1 SV=4	RPSA	>sp|P08865|RSSA_HUMAN 40S ribosomal protein SA OS=Homo sapiens OX=9606 GN=RPSA PE=1 SV=4	PD/HC	2.16637	0.00681753	0.0327627	-0.738566	0.177778	0.0966517	0.104956
-0.649206	0.914061	0.967066	0.347906	-0.0340259	-1.275	-0.640578	0.310957	-2.53816	0.485651	0.887629	-0.195541	0.756377	0.540969	0.737302	-0.83058	-0.892661	-0.57847	-1.03695	A0A286YEX2	Synaptotagmin VI, isoform CRA_b OS=Homo sapiens OX=9606 GN=SYT6 PE=1 SV=1	SYT6	>tr|A0A286YEX2|A0A286YEX2_HUMAN Synaptotagmin VI, isoform CRA_b OS=Homo sapiens OX=9606 GN=SYT6 PE=1 SV=1	PD/HC	1.87551	0.0133195	0.0327864	-1.01865	0.233333	0.123925	0.227612
0.280742	0.678653	0.0646066	0.860643	0.0830502	-0.119107	0.138664	0.287395	-0.808353	0.121683	0.867766	0.778553	1.36853	-0.00838403	0.285237	0.630751	-0.674606	-0.928907	-0.752895	P56381	ATP synthase subunit epsilon, mitochondrial OS=Homo sapiens OX=9606 GN=ATP5F1E PE=1 SV=2	ATP5F1E	>sp|P56381|ATP5E_HUMAN ATP synthase subunit epsilon, mitochondrial OS=Homo sapiens OX=9606 GN=ATP5F1E PE=1 SV=2	PD/HC	2.16533	0.00683384	0.0328347	-0.734699	0.222222	0.105772	0.189394
-0.529342	-0.255295	-0.0522796	-0.500495	-0.16333	0.792875	0.785219	0.428359	-0.653496	1.28389	-0.109963	0.0768347	-0.450344	-0.370883	-0.103613	0.177434	-0.171761	0.715785	0.778244	P28482	Mitogen-activated protein kinase 1 OS=Homo sapiens OX=9606 GN=MAPK1 PE=1 SV=3	MAPK1	>sp|P28482|MK01_HUMAN Mitogen-activated protein kinase 1 OS=Homo sapiens OX=9606 GN=MAPK1 PE=1 SV=3	PD/HC	2.2985	0.00502916	0.0328359	0.664971	0.788889	0.108859	0.180043
0.0297712	-0.425726	0.273127	-0.86388	0.256916	-0.339116	0.268142	0.854744	0.82888	0.337924	0.11333	0.0980327	-0.139358	-0.945968	0.199087	0.931792	0.841685	0.687092	0.156598	Q9NZB8	Molybdenum cofactor biosynthesis protein 1 OS=Homo sapiens OX=9606 GN=MOCS1 PE=1 SV=3	MOCS1	>sp|Q9NZB8|MOCS1_HUMAN Molybdenum cofactor biosynthesis protein 1 OS=Homo sapiens OX=9606 GN=MOCS1 PE=1 SV=3	PD/HC	2.32227	0.00476134	0.0328371	0.654878	0.844444	0.09421	0.0896861
1.32617	0.407157	0.293981	-0.706289	0.791355	-0.609381	-1.602	-1.54222	-0.198357	-0.770738	1.17132	0.800381	-1.22729	0.762495	-0.757202	0.540833	0.590134	-0.904631	-0.827281	Q9BUM1	Glucose-6-phosphatase 3 OS=Homo sapiens OX=9606 GN=G6PC3 PE=1 SV=2	G6PC3	>sp|Q9BUM1|G6PC3_HUMAN Glucose-6-phosphatase 3 OS=Homo sapiens OX=9606 GN=G6PC3 PE=1 SV=2	PD/HC	1.87794	0.0132451	0.0328394	-1.01023	0.311111	0.118944	0.460021
-0.359121	-0.231849	-0.583158	-1.20963	-0.66434	0.797125	0.707446	0.296261	-0.684242	0.214323	-0.648867	-0.941011	-0.694756	0.497816	0.119256	1.3159	0.749417	-0.688086	-0.225751	P04839	Cytochrome b-245 heavy chain OS=Homo sapiens OX=9606 GN=CYBB PE=1 SV=2	CYBB	>sp|P04839|CY24B_HUMAN Cytochrome b-245 heavy chain OS=Homo sapiens OX=9606 GN=CYBB PE=1 SV=2	PD/HC	2.0768	0.00837922	0.0328664	0.797377	0.822222	0.109197	0.117647
-1.41208	-0.151394	0.143323	-0.226866	0.176644	-1.21361	0.722565	0.615649	-0.22931	1.26011	-1.21609	-1.30172	-0.372587	-0.0702611	-0.124008	0.497709	0.551837	1.1369	1.01158	Q9H330	Transmembrane protein 245 OS=Homo sapiens OX=9606 GN=TMEM245 PE=1 SV=3	TMEM245	>sp|Q9H330|TM245_HUMAN Transmembrane protein 245 OS=Homo sapiens OX=9606 GN=TMEM245 PE=1 SV=3	PD/HC	1.94639	0.011314	0.0328939	0.915278	0.822222	0.107518	0.107143
0.467948	0.481399	0.151217	0.457881	-0.183456	0.0449153	0.207691	-0.0872655	-0.854678	-0.18947	0.220085	0.343375	0.529123	0.0174247	-0.372462	-0.130518	-0.222604	-0.186944	-0.239479	Q96ME1	F-box/LRR-repeat protein 18 OS=Homo sapiens OX=9606 GN=FBXL18 PE=1 SV=2	FBXL18	>sp|Q96ME1|FXL18_HUMAN F-box/LRR-repeat protein 18 OS=Homo sapiens OX=9606 GN=FBXL18 PE=1 SV=2	PD/HC	2.99111	0.00102067	0.0329093	-0.479192	0.155556	0.0926362	0.0878378
-0.53813	0.250188	0.52214	1.01466	0.364275	0.0035051	-1.69756	1.72156	-1.11382	-0.241866	1.91849	0.904486	1.51419	0.447521	0.724772	0.159942	-1.49347	-1.04417	-1.79734	P34903	Gamma-aminobutyric acid receptor subunit alpha-3 OS=Homo sapiens OX=9606 GN=GABRA3 PE=1 SV=1	GABRA3	>sp|P34903|GBRA3_HUMAN Gamma-aminobutyric acid receptor subunit alpha-3 OS=Homo sapiens OX=9606 GN=GABRA3 PE=1 SV=1	PD/HC	1.77432	0.0168145	0.0329399	-1.18871	0.211111	0.103177	0.160677
0.446742	0.8686	-0.210392	-0.252865	0.350989	-0.47014	-0.301678	-0.58732	-0.383462	-0.765734	0.271518	0.0960338	0.324652	-0.0269291	0.106269	-0.0280128	-0.161223	-0.0365234	-0.688836	Q9GZY8	Mitochondrial fission factor OS=Homo sapiens OX=9606 GN=MFF PE=1 SV=1	MFF	>sp|Q9GZY8|MFF_HUMAN Mitochondrial fission factor OS=Homo sapiens OX=9606 GN=MFF PE=1 SV=1	PD/HC	2.67092	0.00213342	0.0330904	-0.53926	0.222222	0.105348	0.193798
-0.362398	-0.678257	-0.249538	-0.405302	-0.0802352	0.877613	0.682908	-0.274879	0.789913	0.267662	-0.932528	-0.130452	-0.516216	0.546959	-0.398087	0.442251	0.0383582	0.131582	1.30699	P05230	Fibroblast growth factor 1 OS=Homo sapiens OX=9606 GN=FGF1 PE=1 SV=1	FGF1	>sp|P05230|FGF1_HUMAN Fibroblast growth factor 1 OS=Homo sapiens OX=9606 GN=FGF1 PE=1 SV=1	PD/HC	2.21963	0.00603069	0.0331056	0.698428	0.855556	0.084393	0.0867347
0.557936	0.562071	0.548967	0.573318	1.11163	-0.0272067	-0.248368	-0.349425	0.407252	-0.709162	0.128285	0.236245	0.16433	0.40571	0.146305	0.478596	-0.158117	-0.253041	0.0273222	P39019	40S ribosomal protein S19 OS=Homo sapiens OX=9606 GN=RPS19 PE=1 SV=2	RPS19	>sp|P39019|RS19_HUMAN 40S ribosomal protein S19 OS=Homo sapiens OX=9606 GN=RPS19 PE=1 SV=2	PD/HC	2.64323	0.0022739	0.0331318	-0.545084	0.2	0.106622	0.157635
0.139881	-0.634816	0.711213	0.304712	-0.428819	0.189804	0.487614	0.94618	0.087582	0.847688	-0.309273	-0.276141	-0.551183	0.0973365	0.182796	-0.0953308	0.656434	1.1518	1.12398	Q9P2X3	Protein IMPACT OS=Homo sapiens OX=9606 GN=IMPACT PE=1 SV=2	IMPACT	>sp|Q9P2X3|IMPCT_HUMAN Protein IMPACT OS=Homo sapiens OX=9606 GN=IMPACT PE=1 SV=2	PD/HC	2.28888	0.00514185	0.0331357	0.663087	0.844444	0.0912753	0.0920502
-4.01926	-1.74551	-0.306841	-2.75419	1.59441	0.0017833	0.99484	0.358562	-0.292458	0.349573	0.0399078	-0.449064	-0.716493	-4.91975	0.729344	-0.961608	0.00690886	0.891581	0.17603	Q9BS92	Protein NipSnap homolog 3B OS=Homo sapiens OX=9606 GN=NIPSNAP3B PE=2 SV=1	NIPSNAP3B	>sp|Q9BS92|NPS3B_HUMAN Protein NipSnap homolog 3B OS=Homo sapiens OX=9606 GN=NIPSNAP3B PE=2 SV=1	PD/HC	1.62178	0.0238904	0.0331365	1.70066	0.811111	0.112072	0.144414
1.68161	-0.669242	-0.641181	-0.734941	-0.642992	0.253822	1.0324	1.05718	-0.175121	1.57391	-0.0566437	-0.378443	-1.05255	-0.00590861	1.48673	1.77124	0.902776	-0.722164	0.249382	O15162	Phospholipid scramblase 1 OS=Homo sapiens OX=9606 GN=PLSCR1 PE=1 SV=1	PLSCR1	>sp|O15162|PLS1_HUMAN Phospholipid scramblase 1 OS=Homo sapiens OX=9606 GN=PLSCR1 PE=1 SV=1	PD/HC	1.85474	0.0139722	0.0333315	1.02083	0.8	0.117086	0.147343
0.838801	0.638078	0.988563	0.834297	-0.271893	-0.469777	-0.213193	-0.814931	-0.446463	-0.153063	0.670458	0.981348	1.54642	-1.18716	0.407766	-0.209462	0.127459	-0.222011	-0.656924	Q86XE0	Sorting nexin-32 OS=Homo sapiens OX=9606 GN=SNX32 PE=1 SV=1	SNX32	>sp|Q86XE0|SNX32_HUMAN Sorting nexin-32 OS=Homo sapiens OX=9606 GN=SNX32 PE=1 SV=1	PD/HC	2.0241	0.00946011	0.0333407	-0.824939	0.222222	0.124401	0.20202
0.363861	0.619572	0.233446	0.390968	0.247402	-0.282573	-0.588677	-1.35325	-0.70149	-0.315099	0.601438	-0.415898	0.861266	-0.239401	-0.840601	-0.16436	0.123812	0.789926	-1.53429	Q9HBL7	Plasminogen receptor (KT) OS=Homo sapiens OX=9606 GN=PLGRKT PE=1 SV=1	PLGRKT	>sp|Q9HBL7|PLRKT_HUMAN Plasminogen receptor (KT) OS=Homo sapiens OX=9606 GN=PLGRKT PE=1 SV=1	PD/HC	2.07891	0.00833851	0.0333499	-0.782511	0.177778	0.106343	0.104046
-0.27888	0.249238	-0.163385	0.192891	0.858109	-0.325991	-0.560878	-0.189336	0.169282	-0.340367	0.413402	0.766317	0.41312	0.107064	0.280462	-0.159162	-0.298811	-0.655485	-0.762912	Q02818	Nucleobindin-1 OS=Homo sapiens OX=9606 GN=NUCB1 PE=1 SV=4	NUCB1	>sp|Q02818|NUCB1_HUMAN Nucleobindin-1 OS=Homo sapiens OX=9606 GN=NUCB1 PE=1 SV=4	PD/HC	2.54124	0.00287581	0.0333865	-0.568528	0.133333	0.0842929	0.0683761
-0.617459	-0.365015	-0.523954	-0.375388	0.23134	0.990903	-0.326739	0.652179	0.898536	0.212302	-0.313882	-0.581898	-0.614832	0.606006	-0.0428609	-0.280544	0.946897	0.180397	0.791721	P20700	Lamin-B1 OS=Homo sapiens OX=9606 GN=LMNB1 PE=1 SV=2	LMNB1	>sp|P20700|LMNB1_HUMAN Lamin-B1 OS=Homo sapiens OX=9606 GN=LMNB1 PE=1 SV=2	PD/HC	2.23182	0.00586377	0.0334105	0.686177	0.877778	0.0849153	0.047619
-0.887628	-1.12623	-0.606469	0.0554879	0.53923	-0.596345	-0.505457	1.17837	1.24934	-0.129986	-0.88091	-0.801853	-1.5821	0.512407	1.501	-0.130741	0.981607	0.594982	0.185473	Q9BQ69	O-acetyl-ADP-ribose deacetylase MACROD1 OS=Homo sapiens OX=9606 GN=MACROD1 PE=1 SV=2	MACROD1	>sp|Q9BQ69|MACD1_HUMAN O-acetyl-ADP-ribose deacetylase MACROD1 OS=Homo sapiens OX=9606 GN=MACROD1 PE=1 SV=2	PD/HC	1.88971	0.0128911	0.0334356	0.963719	0.8	0.104469	0.151741
-0.561243	-0.15549	-0.343575	-0.235212	-1.21633	0.920475	1.29021	0.187368	-0.821069	1.50457	0.104495	-0.477533	0.222531	-0.973948	-0.430478	0.878001	-0.176237	0.602482	0.445892	Q01433	AMP deaminase 2 OS=Homo sapiens OX=9606 GN=AMPD2 PE=1 SV=2	AMPD2	>sp|Q01433|AMPD2_HUMAN AMP deaminase 2 OS=Homo sapiens OX=9606 GN=AMPD2 PE=1 SV=2	PD/HC	1.99509	0.0101138	0.033457	0.844156	0.822222	0.104846	0.121622
-0.26231	-0.0889683	-1.09451	-0.415005	0.474485	0.908361	-0.324518	0.355464	1.47849	0.0274259	0.0299136	-0.36488	-0.392514	-0.70703	1.36491	0.39386	-0.0783706	0.599149	-0.217563	Q9NXG2	THUMP domain-containing protein 1 OS=Homo sapiens OX=9606 GN=THUMPD1 PE=1 SV=2	THUMPD1	>sp|Q9NXG2|THUM1_HUMAN THUMP domain-containing protein 1 OS=Homo sapiens OX=9606 GN=THUMPD1 PE=1 SV=2	PD/HC	2.09557	0.00802478	0.033459	0.764144	0.833333	0.0938386	0.0982456
-0.401261	-0.472769	-0.355786	-0.166734	0.0237334	0.674454	0.218367	0.25363	0.951347	-0.337493	-0.573798	0.441718	-0.731874	0.0803857	0.118677	-0.02965	1.07021	0.253072	0.641886	P84243	Histone H3.3 OS=Homo sapiens OX=9606 GN=H3F3A PE=1 SV=2	H3F3A	>sp|P84243|H33_HUMAN Histone H3.3 OS=Homo sapiens OX=9606 GN=H3F3A PE=1 SV=2	PD/HC	2.37127	0.00425331	0.0334605	0.621049	0.811111	0.105728	0.148045
0.189418	0.20566	0.367917	0.227461	0.975777	-0.597934	-0.699768	-0.529963	-0.58399	-0.259593	0.116838	-0.654254	-0.11317	0.76084	0.138083	-0.629986	0.117275	-0.309514	-0.355851	P07738	Bisphosphoglycerate mutase OS=Homo sapiens OX=9606 GN=BPGM PE=1 SV=2	BPGM	>sp|P07738|PMGE_HUMAN Bisphosphoglycerate mutase OS=Homo sapiens OX=9606 GN=BPGM PE=1 SV=2	PD/HC	2.43032	0.0037126	0.033476	-0.601845	0.144444	0.097716	0.0725191
-0.623366	-0.260591	-0.6155	-0.520089	0.168815	0.574508	0.0135633	0.858619	0.676189	0.147074	-0.04247	-0.146149	-0.344294	-0.318681	0.156083	-0.467798	0.717757	-0.291108	0.454378	Q9Y383	Putative RNA-binding protein Luc7-like 2 OS=Homo sapiens OX=9606 GN=LUC7L2 PE=1 SV=2	LUC7L2	>sp|Q9Y383|LC7L2_HUMAN Putative RNA-binding protein Luc7-like 2 OS=Homo sapiens OX=9606 GN=LUC7L2 PE=1 SV=2	PD/HC	2.48196	0.00329637	0.0334829	0.584185	0.8	0.112564	0.15212
0.503417	0.414055	0.147346	0.741076	0.445974	-0.815447	-0.499928	-0.379795	-0.045041	-1.41766	-0.18209	0.747161	0.382154	-0.194882	0.999932	-1.09625	-0.813536	-0.0699607	-0.10549	Q9H9J2	39S ribosomal protein L44, mitochondrial OS=Homo sapiens OX=9606 GN=MRPL44 PE=1 SV=1	MRPL44	>sp|Q9H9J2|RM44_HUMAN 39S ribosomal protein L44, mitochondrial OS=Homo sapiens OX=9606 GN=MRPL44 PE=1 SV=1	PD/HC	2.10079	0.00792894	0.0334966	-0.758119	0.166667	0.10266	0.0971787
-0.105568	-0.0967178	-0.0221535	-0.814543	0.0916845	0.614029	0.470082	0.380448	0.121967	0.030239	-0.0527682	-0.36899	-0.408437	-0.251155	-0.0313853	-0.419164	0.63812	0.707212	0.726429	O15067	Phosphoribosylformylglycinamidine synthase OS=Homo sapiens OX=9606 GN=PFAS PE=1 SV=4	PFAS	>sp|O15067|PUR4_HUMAN Phosphoribosylformylglycinamidine synthase OS=Homo sapiens OX=9606 GN=PFAS PE=1 SV=4	PD/HC	2.60959	0.00245701	0.033511	0.549203	0.877778	0.0905329	0.0463576
-0.63995	-0.103677	-0.368523	-0.268864	0.161435	0.24094	0.0572524	0.236049	-0.371958	0.685371	-0.083472	-0.233138	-1.03363	-0.807878	0.259379	0.0418373	0.141893	-0.0485739	0.479932	O00400	Acetyl-coenzyme A transporter 1 OS=Homo sapiens OX=9606 GN=SLC33A1 PE=1 SV=1	SLC33A1	>sp|O00400|ACATN_HUMAN Acetyl-coenzyme A transporter 1 OS=Homo sapiens OX=9606 GN=SLC33A1 PE=1 SV=1	PD/HC	2.60508	0.00248267	0.0335489	0.547512	0.766667	0.115031	0.213675
-2.55117	-0.658824	-1.91383	-0.778945	-0.0425449	1.36234	-0.276777	0.734946	0.146894	-0.355319	-0.509312	-0.404483	-1.35644	0.427758	-0.954131	-0.459129	1.06007	0.151768	0.253184	P07305	Histone H1.0 OS=Homo sapiens OX=9606 GN=H1F0 PE=1 SV=3	H1F0	>sp|P07305|H10_HUMAN Histone H1.0 OS=Homo sapiens OX=9606 GN=H1F0 PE=1 SV=3	PD/HC	1.83579	0.0145951	0.0335631	1.03169	0.722222	0.121549	0.32625
0.586792	-0.0802507	0.138871	0.244564	0.348789	-0.848615	-0.985594	-0.0223753	0.570896	-0.167897	0.758159	0.630874	-0.0672221	0.164288	-0.347439	-0.367804	-0.354964	-0.0549452	-0.274691	Q9NUJ3	T-complex protein 11-like protein 1 OS=Homo sapiens OX=9606 GN=TCP11L1 PE=1 SV=1	TCP11L1	>sp|Q9NUJ3|T11L1_HUMAN T-complex protein 11-like protein 1 OS=Homo sapiens OX=9606 GN=TCP11L1 PE=1 SV=1	PD/HC	2.45831	0.00348089	0.0336206	-0.588106	0.122222	0.0758296	0.0597015
0.516282	0.65623	0.465405	0.331079	-0.247273	-0.623521	-0.397245	-0.0478375	-0.433652	0.142033	0.40867	0.217549	0.320632	-0.492167	-0.618328	-0.421809	-0.274259	0.0737139	-0.312263	Q9H2M9	Rab3 GTPase-activating protein non-catalytic subunit OS=Homo sapiens OX=9606 GN=RAB3GAP2 PE=1 SV=1	RAB3GAP2	>sp|Q9H2M9|RBGPR_HUMAN Rab3 GTPase-activating protein non-catalytic subunit OS=Homo sapiens OX=9606 GN=RAB3GAP2 PE=1 SV=1	PD/HC	2.65739	0.00220094	0.0336834	-0.53314	0.266667	0.120251	0.316547
-0.375925	0.0559924	-0.550154	0.702391	2.73096	-1.63598	-2.07787	-0.828191	1.60022	-2.73427	0.360782	1.25452	-0.270189	0.393836	0.580887	-0.123905	-0.897732	-1.06554	-1.76939	O43148	mRNA cap guanine-N7 methyltransferase OS=Homo sapiens OX=9606 GN=RNMT PE=1 SV=1	RNMT	>sp|O43148|MCES_HUMAN mRNA cap guanine-N7 methyltransferase OS=Homo sapiens OX=9606 GN=RNMT PE=1 SV=1	PD/HC	1.68137	0.020827	0.0337189	-1.3732	0.266667	0.11608	0.317919
2.02663	1.83738	2.44291	0.0306477	0.12545	0.33953	-1.37371	-0.448407	-0.540953	-2.67794	-0.360973	-0.911108	0.954827	2.1267	0.0160319	-1.80333	0.813946	1.07764	-0.255848	P04004	Vitronectin OS=Homo sapiens OX=9606 GN=VTN PE=1 SV=1	VTN	>sp|P04004|VTNC_HUMAN Vitronectin OS=Homo sapiens OX=9606 GN=VTN PE=1 SV=1	PD/HC	1.67065	0.0213476	0.0337922	-1.40447	0.222222	0.105395	0.205339
0.0488103	-0.359824	-0.2065	-0.323511	-0.907123	-0.38502	0.619739	0.396168	-0.326265	0.207697	-0.518079	-0.61107	0.00921424	-0.539733	0.0456998	0.353755	0.407025	0.389519	-0.138031	A0A087WT12	Glutathione peroxidase OS=Homo sapiens OX=9606 GN=GPX4 PE=1 SV=1	GPX4	>tr|A0A087WT12|A0A087WT12_HUMAN Glutathione peroxidase OS=Homo sapiens OX=9606 GN=GPX4 PE=1 SV=1	PD/HC	2.63892	0.00229658	0.033876	0.535675	0.811111	0.112347	0.148876
-0.157902	-0.254537	-0.319549	-0.51355	0.318272	0.8244	-0.442447	1.2937	-0.664082	-0.291032	-0.588787	-0.736308	-0.391402	-0.647016	0.814699	0.416606	0.855506	0.906883	0.0502643	P00533	Epidermal growth factor receptor OS=Homo sapiens OX=9606 GN=EGFR PE=1 SV=2	EGFR	>sp|P00533|EGFR_HUMAN Epidermal growth factor receptor OS=Homo sapiens OX=9606 GN=EGFR PE=1 SV=2	PD/HC	2.1114	0.0077375	0.0339004	0.742092	0.733333	0.138186	0.294199
0.368941	0.376114	0.475808	0.642963	0.126632	-0.375817	0.294845	0.0301283	-0.153397	-0.0290209	0.162998	0.359947	0.357426	0.102539	-0.224365	0.234857	-0.438914	-0.0108258	-0.293488	Q86SZ2	Trafficking protein particle complex subunit 6B OS=Homo sapiens OX=9606 GN=TRAPPC6B PE=1 SV=1	TRAPPC6B	>sp|Q86SZ2|TPC6B_HUMAN Trafficking protein particle complex subunit 6B OS=Homo sapiens OX=9606 GN=TRAPPC6B PE=1 SV=1	PD/HC	3.32432	0.000473895	0.033914	-0.426974	0.255556	0.118346	0.28254
-2.31256	-1.6472	-2.15447	-0.594076	-1.61006	0.524561	0.0783333	0.287409	-1.32007	1.36553	-0.741574	-0.45966	-0.667877	-0.194796	1.07468	-1.2392	-0.917743	0.0474099	-0.732847	P05060	Secretogranin-1 OS=Homo sapiens OX=9606 GN=CHGB PE=1 SV=2	CHGB	>sp|P05060|SCG1_HUMAN Secretogranin-1 OS=Homo sapiens OX=9606 GN=CHGB PE=1 SV=2	PD/HC	1.79651	0.0159766	0.0344	1.07039	0.677778	0.129686	0.468144
0.116831	-0.334596	-0.095017	-0.0253687	-0.719747	0.212912	0.227417	0.473682	0.527663	0.568632	-0.00534136	-0.0719477	-0.351459	-0.081056	-0.0532565	-0.0522747	0.515285	-0.0129158	0.513914	O75410	Transforming acidic coiled-coil-containing protein 1 OS=Homo sapiens OX=9606 GN=TACC1 PE=1 SV=2	TACC1	>sp|O75410|TACC1_HUMAN Transforming acidic coiled-coil-containing protein 1 OS=Homo sapiens OX=9606 GN=TACC1 PE=1 SV=2	PD/HC	2.988	0.00102801	0.0344826	0.466295	0.866667	0.0853849	0.0486486
0.260795	0.0798338	0.333372	0.801652	0.147366	-0.23875	0.305023	0.0183603	0.0235961	-0.468664	0.731216	0.35391	0.522123	-0.00882913	-0.160393	0.21083	-0.772881	-0.293466	-0.142694	E9PJM3	F-box only protein 3 OS=Homo sapiens OX=9606 GN=FBXO3 PE=1 SV=1	FBXO3	>tr|E9PJM3|E9PJM3_HUMAN F-box only protein 3 OS=Homo sapiens OX=9606 GN=FBXO3 PE=1 SV=1	PD/HC	2.73393	0.00184531	0.034492	-0.509841	0.133333	0.0873464	0.0655738
0.0482158	0.750394	0.0018547	-0.0398321	1.13491	-0.142293	-0.910559	-0.00182362	0.319461	-0.50303	0.673851	0.411467	0.921614	0.883965	0.682388	0.603569	-0.609604	-0.612456	-0.680208	O15258	Protein RER1 OS=Homo sapiens OX=9606 GN=RER1 PE=1 SV=1	RER1	>sp|O15258|RER1_HUMAN Protein RER1 OS=Homo sapiens OX=9606 GN=RER1 PE=1 SV=1	PD/HC	2.13719	0.00729137	0.0345274	-0.717282	0.288889	0.118204	0.397022
0.0673303	0.148701	-0.515902	-0.221994	-0.236975	0.26841	0.15971	0.0647871	-7.85e-07	0.310591	-0.45962	-0.264894	-0.297471	-0.121388	-0.0935992	-0.0229799	0.556624	0.540832	0.59443	P14618	Pyruvate kinase PKM OS=Homo sapiens OX=9606 GN=PKM PE=1 SV=4	PKM	>sp|P14618|KPYM_HUMAN Pyruvate kinase PKM OS=Homo sapiens OX=9606 GN=PKM PE=1 SV=4	PD/HC	3.10437	0.000786373	0.0345387	0.449237	0.933333	0.0597676	0.0535714
0.82635	0.497604	0.478528	-0.0777168	0.134104	-0.552229	-0.378765	-0.0364561	0.287229	-0.0606681	0.75798	0.37958	0.267315	0.0252797	0.20036	0.0933337	-0.123016	-0.38266	-0.508512	O00154	Cytosolic acyl coenzyme A thioester hydrolase OS=Homo sapiens OX=9606 GN=ACOT7 PE=1 SV=3	ACOT7	>sp|O00154|BACH_HUMAN Cytosolic acyl coenzyme A thioester hydrolase OS=Homo sapiens OX=9606 GN=ACOT7 PE=1 SV=3	PD/HC	2.72309	0.00189195	0.0345474	-0.511585	0.144444	0.0901291	0.0719697
1.83947	0.728761	1.84727	1.53557	1.08261	-1.42303	-0.925618	-0.99344	1.5658	-1.88661	0.777119	1.32538	-2.68254	2.40042	0.618011	0.781822	-0.807529	-0.80703	-1.0996	P98155	Very low-density lipoprotein receptor OS=Homo sapiens OX=9606 GN=VLDLR PE=1 SV=1	VLDLR	>sp|P98155|VLDLR_HUMAN Very low-density lipoprotein receptor OS=Homo sapiens OX=9606 GN=VLDLR PE=1 SV=1	PD/HC	1.63556	0.0231441	0.0346205	-1.48151	0.188889	0.115693	0.138965
0.96069	0.486857	0.0681138	0.0603183	-0.112852	-0.681015	-0.654965	-0.132786	0.431762	-0.277395	0.605326	0.298173	0.210176	-0.293408	-0.460892	-0.502847	-0.498228	-0.112483	-0.212928	Q9UI15	Transgelin-3 OS=Homo sapiens OX=9606 GN=TAGLN3 PE=1 SV=2	TAGLN3	>sp|Q9UI15|TAGL3_HUMAN Transgelin-3 OS=Homo sapiens OX=9606 GN=TAGLN3 PE=1 SV=2	PD/HC	2.50018	0.00316094	0.0347287	-0.563888	0.2	0.103419	0.158809
-0.223662	0.0783637	0.325932	0.522444	1.27366	-0.567694	-0.559837	-0.558859	0.312495	-0.132763	0.417016	0.504415	-0.143587	0.352794	-0.550141	-0.371856	-0.252039	-0.10405	0.279772	Q7KZF4	Staphylococcal nuclease domain-containing protein 1 OS=Homo sapiens OX=9606 GN=SND1 PE=1 SV=1	SND1	>sp|Q7KZF4|SND1_HUMAN Staphylococcal nuclease domain-containing protein 1 OS=Homo sapiens OX=9606 GN=SND1 PE=1 SV=1	PD/HC	2.39575	0.00402026	0.0348313	-0.595761	0.133333	0.0842712	0.0707965
-0.0618888	0.195436	0.10734	0.0809813	0.21944	-0.36379	-0.273873	-0.180235	-0.138492	-0.297197	0.313432	0.234208	0.32019	-0.259126	-0.0847246	-0.0598517	-0.275613	-0.371712	-0.304796	Q13200	26S proteasome non-ATPase regulatory subunit 2 OS=Homo sapiens OX=9606 GN=PSMD2 PE=1 SV=3	PSMD2	>sp|Q13200|PSMD2_HUMAN 26S proteasome non-ATPase regulatory subunit 2 OS=Homo sapiens OX=9606 GN=PSMD2 PE=1 SV=3	PD/HC	4.11254	7.71725e-05	0.0348927	-0.362808	0.0555556	0.0539984	0.0133333
-0.43873	0.373891	-0.71724	-0.0952165	1.41792	-1.59748	-1.24232	-0.225666	-0.113808	-1.42163	0.0276275	-0.0798544	0.907099	-0.197444	-0.140675	-0.776574	-1.22724	0.103635	-0.470111	Q8IX01	SURP and G-patch domain-containing protein 2 OS=Homo sapiens OX=9606 GN=SUGP2 PE=1 SV=2	SUGP2	>sp|Q8IX01|SUGP2_HUMAN SURP and G-patch domain-containing protein 2 OS=Homo sapiens OX=9606 GN=SUGP2 PE=1 SV=2	PD/HC	1.95723	0.0110349	0.0349337	-0.844302	0.3	0.121363	0.446882
-0.654906	-0.827222	-1.00255	-1.11888	-0.341155	0.262769	0.482953	-0.0746618	-0.00488138	0.97602	-0.554856	0.369252	-0.648828	-0.350353	-0.261643	-0.0913558	1.23254	-0.737869	-0.189252	Q9BX66	Sorbin and SH3 domain-containing protein 1 OS=Homo sapiens OX=9606 GN=SORBS1 PE=1 SV=3	SORBS1	>sp|Q9BX66|SRBS1_HUMAN Sorbin and SH3 domain-containing protein 1 OS=Homo sapiens OX=9606 GN=SORBS1 PE=1 SV=3	PD/HC	2.10182	0.00791	0.0349643	0.729406	0.822222	0.0985224	0.107784
-0.50907	0.631846	0.133212	0.180271	0.186635	-0.236128	-2.89029	-0.117949	-0.739345	-0.288714	0.405314	0.169333	0.431076	-0.513835	-0.11841	0.0138307	-1.42501	-0.695262	-1.28293	Q8NBM8	Prenylcysteine oxidase-like OS=Homo sapiens OX=9606 GN=PCYOX1L PE=1 SV=2	PCYOX1L	>sp|Q8NBM8|PCYXL_HUMAN Prenylcysteine oxidase-like OS=Homo sapiens OX=9606 GN=PCYOX1L PE=1 SV=2	PD/HC	1.89955	0.0126023	0.0350053	-0.901886	0.111111	0.0846819	0.0327869
-0.598375	0.0856329	-0.390994	-1.53811	0.992613	-0.786938	0.72485	0.218722	1.65188	-0.0811981	-0.564341	-0.823805	-1.98448	-1.12901	-0.713401	-0.67047	1.25316	1.66919	1.65622	M0QXD6	General transcription factor IIF subunit 1 (Fragment) OS=Homo sapiens OX=9606 GN=GTF2F1 PE=1 SV=1	GTF2F1	>tr|M0QXD6|M0QXD6_HUMAN General transcription factor IIF subunit 1 (Fragment) OS=Homo sapiens OX=9606 GN=GTF2F1 PE=1 SV=1	PD/HC	1.73898	0.0182399	0.0350079	1.15341	0.744444	0.119249	0.27003
-0.497889	-0.296957	0.11382	-0.233481	-1.22635	0.75943	0.358561	0.456239	-0.423327	0.307945	-0.4707	-0.914352	-0.555683	-0.313215	-0.414907	-0.91698	0.867616	0.620642	0.645507	Q96JB5	CDK5 regulatory subunit-associated protein 3 OS=Homo sapiens OX=9606 GN=CDK5RAP3 PE=1 SV=2	CDK5RAP3	>sp|Q96JB5|CK5P3_HUMAN CDK5 regulatory subunit-associated protein 3 OS=Homo sapiens OX=9606 GN=CDK5RAP3 PE=1 SV=2	PD/HC	2.12373	0.00752084	0.0350408	0.714385	0.811111	0.105635	0.153179
1.34067	2.23622	0.839705	0.107771	-0.36872	-1.68112	-1.33605	1.1693	-0.770076	-1.34759	0.617564	-1.55623	1.46827	1.12722	-0.00288249	-2.25899	0.58024	-0.103871	-0.592774	P00747	Plasminogen OS=Homo sapiens OX=9606 GN=PLG PE=1 SV=2	PLG	>sp|P00747|PLMN_HUMAN Plasminogen OS=Homo sapiens OX=9606 GN=PLG PE=1 SV=2	PD/HC	1.6841	0.0206965	0.0350802	-1.28021	0.177778	0.108411	0.103746
-0.215386	-0.0598879	-0.0150306	-0.0766814	0.197356	-0.182182	0.0342639	0.592835	0.521816	0.321387	-0.0938105	-0.245143	-0.380211	-0.0727986	0.0116371	0.333862	0.575642	0.588811	0.579306	P62993	Growth factor receptor-bound protein 2 OS=Homo sapiens OX=9606 GN=GRB2 PE=1 SV=1	GRB2	>sp|P62993|GRB2_HUMAN Growth factor receptor-bound protein 2 OS=Homo sapiens OX=9606 GN=GRB2 PE=1 SV=1	PD/HC	3.10625	0.000782976	0.0350895	0.444582	0.888889	0.0812016	0.0564516
-0.608475	-0.183223	-0.194128	-0.623922	-0.558941	0.318887	0.570865	0.0933951	-0.321955	0.439119	-0.60406	-0.107367	-0.268726	-0.840174	-0.473163	-0.483575	0.493674	0.0373224	0.343239	O94819	Kelch repeat and BTB domain-containing protein 11 OS=Homo sapiens OX=9606 GN=KBTBD11 PE=1 SV=1	KBTBD11	>sp|O94819|KBTBB_HUMAN Kelch repeat and BTB domain-containing protein 11 OS=Homo sapiens OX=9606 GN=KBTBD11 PE=1 SV=1	PD/HC	2.53909	0.00289011	0.0352647	0.545005	0.777778	0.112788	0.198039
-0.643785	-0.337555	-1.3099	0.628124	-0.229483	0.735471	-0.179398	0.570804	0.132929	-0.125367	-0.348709	-0.661325	-0.984759	0.158488	0.412886	-0.403384	0.351075	0.567131	0.772074	F6VDE0	Probable global transcription activator SNF2L2 OS=Homo sapiens OX=9606 GN=SMARCA2 PE=1 SV=2	SMARCA2	>tr|F6VDE0|F6VDE0_HUMAN Probable global transcription activator SNF2L2 OS=Homo sapiens OX=9606 GN=SMARCA2 PE=1 SV=2	PD/HC	2.14397	0.00717852	0.0352661	0.697744	0.866667	0.0837009	0.0494505
0.655104	-0.497661	-0.187755	0.0442222	-0.415182	-0.128661	0.510201	1.01184	1.37122	0.0320481	0.0112216	-0.739354	-0.180489	-0.309586	0.762314	-0.769502	1.21604	0.615396	1.44059	A0A088AWN3	Dedicator of cytokinesis protein 9 OS=Homo sapiens OX=9606 GN=DOCK9 PE=1 SV=2	DOCK9	>tr|A0A088AWN3|A0A088AWN3_HUMAN Dedicator of cytokinesis protein 9 OS=Homo sapiens OX=9606 GN=DOCK9 PE=1 SV=2	PD/HC	2.00906	0.00979353	0.0352689	0.786091	0.822222	0.103894	0.115756
1.06168	0.796895	1.27948	0.757433	1.47695	-0.377826	-0.337898	0.861124	0.402419	-0.071232	0.115132	0.639608	0.116358	0.472079	0.223355	-0.0828391	0.123929	0.451313	-0.0241609	A0A0A6YYA0	Protein TMED7-TICAM2 OS=Homo sapiens OX=9606 GN=TMED7-TICAM2 PE=3 SV=1	TMED7-TICAM2	>tr|A0A0A6YYA0|A0A0A6YYA0_HUMAN Protein TMED7-TICAM2 OS=Homo sapiens OX=9606 GN=TMED7-TICAM2 PE=3 SV=1	PD/HC	2.2836	0.0052047	0.0352837	-0.629361	0.311111	0.128384	0.480999
-0.0504509	-2.02995	0.854543	-0.216665	-1.06253	2.30653	1.82787	0.549028	0.861258	0.645417	-0.856628	-0.903172	-0.550897	1.65287	-1.5002	2.30768	1.92021	-0.552581	1.91205	P01911	HLA class II histocompatibility antigen, DRB1-15 beta chain OS=Homo sapiens OX=9606 GN=HLA-DRB1 PE=1 SV=2	HLA-DRB1	>sp|P01911|2B1F_HUMAN HLA class II histocompatibility antigen, DRB1-15 beta chain OS=Homo sapiens OX=9606 GN=HLA-DRB1 PE=1 SV=2	PD/HC	1.64934	0.0224213	0.0352861	1.37916	0.8	0.10701	0.153652
-0.299457	-0.997034	0.0569176	-0.424943	0.821075	1.70089	0.743799	-0.782613	0.0214544	0.462427	-1.76904	-0.350666	-1.20279	0.177234	0.790634	0.414452	0.522148	-0.0493075	0.898784	P51178	1-phosphatidylinositol 4,5-bisphosphate phosphodiesterase delta-1 OS=Homo sapiens OX=9606 GN=PLCD1 PE=1 SV=2	PLCD1	>sp|P51178|PLCD1_HUMAN 1-phosphatidylinositol 4,5-bisphosphate phosphodiesterase delta-1 OS=Homo sapiens OX=9606 GN=PLCD1 PE=1 SV=2	PD/HC	1.87799	0.0132439	0.035288	0.915456	0.711111	0.123048	0.348941
-0.391093	-1.22494	-1.05104	-0.649542	-0.0128383	-0.0253257	0.0226454	-0.628088	0.982104	-0.731593	-0.770827	-0.926444	-0.574979	-0.345789	-0.126528	-0.293461	-0.100869	0.308164	0.603989	Q96DT6	Cysteine protease ATG4C OS=Homo sapiens OX=9606 GN=ATG4C PE=1 SV=1	ATG4C	>sp|Q96DT6|ATG4C_HUMAN Cysteine protease ATG4C OS=Homo sapiens OX=9606 GN=ATG4C PE=1 SV=1	PD/HC	2.20725	0.00620508	0.0353438	0.661936	0.788889	0.105436	0.189498
-0.268907	0.413884	0.0833337	0.582587	0.755809	-0.00321559	-0.12055	-0.623642	0.594053	-0.442819	0.514081	0.89029	0.484224	0.229863	-0.110014	0.127035	-0.0709067	-0.761902	-0.232559	Q86UP2	Kinectin OS=Homo sapiens OX=9606 GN=KTN1 PE=1 SV=1	KTN1	>sp|Q86UP2|KTN1_HUMAN Kinectin OS=Homo sapiens OX=9606 GN=KTN1 PE=1 SV=1	PD/HC	2.432	0.00369831	0.0354434	-0.573915	0.144444	0.0935484	0.0745098
0.0542127	-0.458543	0.107291	-0.453227	-0.310818	0.52233	0.471457	0.587963	0.362456	0.180362	-0.532804	0.392204	-0.347658	-0.0184244	-0.348417	0.112866	0.860821	0.179198	0.692954	Q9P2R3	Rabankyrin-5 OS=Homo sapiens OX=9606 GN=ANKFY1 PE=1 SV=2	ANKFY1	>sp|Q9P2R3|ANFY1_HUMAN Rabankyrin-5 OS=Homo sapiens OX=9606 GN=ANKFY1 PE=1 SV=2	PD/HC	2.56034	0.0027521	0.0356166	0.536395	0.888889	0.084482	0.059322
-0.190472	1.53774	-0.460521	0.458853	0.512229	-1.15685	-0.035372	-0.0207095	-0.377319	0.181998	0.572941	0.453952	0.953892	0.345369	0.629782	-0.229799	-0.473504	-0.925384	-0.404167	Q9P0I2	ER membrane protein complex subunit 3 OS=Homo sapiens OX=9606 GN=EMC3 PE=1 SV=3	EMC3	>sp|Q9P0I2|EMC3_HUMAN ER membrane protein complex subunit 3 OS=Homo sapiens OX=9606 GN=EMC3 PE=1 SV=3	PD/HC	2.0549	0.00881259	0.0356416	-0.74602	0.233333	0.123458	0.217857
0.383478	0.697363	-0.0754683	-0.273019	1.5375	0.173402	-0.510792	-0.49118	0.0162561	-0.373475	0.191228	0.812419	0.377708	0.60881	0.291234	0.445403	-0.574536	-0.593188	-0.259231	P63220	40S ribosomal protein S21 OS=Homo sapiens OX=9606 GN=RPS21 PE=1 SV=1	RPS21	>sp|P63220|RS21_HUMAN 40S ribosomal protein S21 OS=Homo sapiens OX=9606 GN=RPS21 PE=1 SV=1	PD/HC	2.20155	0.00628705	0.0356524	-0.660946	0.188889	0.0996796	0.136
0.997579	1.34911	0.644478	1.55662	-0.875473	-0.919431	0.898002	-2.6101	-3.85487	-0.176206	0.861655	0.477682	1.65923	-2.26828	-1.27144	0.150796	-1.72021	-0.34994	-0.459086	P0C6S8	Leucine-rich repeat and immunoglobulin-like domain-containing nogo receptor-interacting protein 3 OS=Homo sapiens OX=9606 GN=LINGO3 PE=3 SV=1	LINGO3	>sp|P0C6S8|LIGO3_HUMAN Leucine-rich repeat and immunoglobulin-like domain-containing nogo receptor-interacting protein 3 OS=Homo sapiens OX=9606 GN=LINGO3 PE=3 SV=1	PD/HC	1.60284	0.0249553	0.0356533	-1.52042	0.177778	0.105884	0.101695
0.0978801	0.182004	-0.48255	-0.421522	-0.0844426	-0.139888	0.389213	0.124695	-0.0830889	0.360695	-0.387032	-0.886933	-0.378716	0.0904532	0.297015	-0.000608674	0.371366	0.870749	0.652676	Q9UM82	Spermatogenesis-associated protein 2 OS=Homo sapiens OX=9606 GN=SPATA2 PE=1 SV=2	SPATA2	>sp|Q9UM82|SPAT2_HUMAN Spermatogenesis-associated protein 2 OS=Homo sapiens OX=9606 GN=SPATA2 PE=1 SV=2	PD/HC	2.5543	0.00279059	0.0356848	0.5366	0.822222	0.0999734	0.107463
-0.315253	0.236868	0.528239	0.14299	1.79772	-1.29915	-1.35759	0.0518612	-0.244226	-1.10413	0.33249	0.273548	0.574871	-0.570449	0.803849	-0.364006	-0.316643	-0.36377	-1.19755	Q15147	1-phosphatidylinositol 4,5-bisphosphate phosphodiesterase beta-4 OS=Homo sapiens OX=9606 GN=PLCB4 PE=1 SV=3	PLCB4	>sp|Q15147|PLCB4_HUMAN 1-phosphatidylinositol 4,5-bisphosphate phosphodiesterase beta-4 OS=Homo sapiens OX=9606 GN=PLCB4 PE=1 SV=3	PD/HC	1.9005	0.0125749	0.0358555	-0.872583	0.188889	0.106261	0.133858
0.234898	-0.239224	-0.486866	-0.728727	0.79507	-0.141932	0.977936	0.478917	0.507882	-0.0643758	-0.569494	-1.20836	-0.910877	-0.108724	0.375751	0.157217	0.581065	-0.12601	0.628869	Q52LD8	Raftlin-2 OS=Homo sapiens OX=9606 GN=RFTN2 PE=2 SV=3	RFTN2	>sp|Q52LD8|RFTN2_HUMAN Raftlin-2 OS=Homo sapiens OX=9606 GN=RFTN2 PE=2 SV=3	PD/HC	2.12675	0.00746872	0.0359072	0.695565	0.644444	0.130747	0.541488
-0.885156	-0.842453	-0.989477	0.0974198	-0.616198	0.631401	0.559064	-0.214866	0.298863	1.20966	-0.234195	0.0111713	-0.0583989	0.157371	-0.222799	-0.772315	0.721212	1.0295	0.429863	H3BUB6	Secretory carrier-associated membrane protein (Fragment) OS=Homo sapiens OX=9606 GN=SCAMP2 PE=1 SV=1	SCAMP2	>tr|H3BUB6|H3BUB6_HUMAN Secretory carrier-associated membrane protein (Fragment) OS=Homo sapiens OX=9606 GN=SCAMP2 PE=1 SV=1	PD/HC	2.04942	0.00892434	0.036175	0.740282	0.733333	0.114958	0.280263
-0.396287	0.319375	-0.511569	0.483511	0.464162	-0.280729	-1.16924	-1.34776	-0.886323	-0.206074	0.162511	0.585416	0.277029	-0.558637	-0.42988	-0.0748618	-0.331962	-0.742501	-0.114106	Q9HAU0	Pleckstrin homology domain-containing family A member 5 OS=Homo sapiens OX=9606 GN=PLEKHA5 PE=1 SV=1	PLEKHA5	>sp|Q9HAU0|PKHA5_HUMAN Pleckstrin homology domain-containing family A member 5 OS=Homo sapiens OX=9606 GN=PLEKHA5 PE=1 SV=1	PD/HC	2.20778	0.00619752	0.0362211	-0.650067	0.366667	0.131362	0.680737
-0.234098	-0.153428	-0.703445	-0.228763	-1.4618	0.540183	0.617985	-0.297646	-0.514855	1.25562	-0.253112	-0.631999	0.107813	-0.802137	-0.354247	-0.229724	-0.0379659	0.905421	0.748806	Q9C0I1	Myotubularin-related protein 12 OS=Homo sapiens OX=9606 GN=MTMR12 PE=1 SV=2	MTMR12	>sp|Q9C0I1|MTMRC_HUMAN Myotubularin-related protein 12 OS=Homo sapiens OX=9606 GN=MTMR12 PE=1 SV=2	PD/HC	2.03146	0.00930121	0.0362344	0.74791	0.8	0.106447	0.15099
-0.240814	-0.529	-0.0975067	-0.950383	0.478638	0.308257	0.131201	0.678315	0.146614	-0.154816	-0.840732	-0.887835	-1.05548	-0.237965	-0.120905	-0.693499	0.709475	0.386496	0.330494	P31942	Heterogeneous nuclear ribonucleoprotein H3 OS=Homo sapiens OX=9606 GN=HNRNPH3 PE=1 SV=2	HNRNPH3	>sp|P31942|HNRH3_HUMAN Heterogeneous nuclear ribonucleoprotein H3 OS=Homo sapiens OX=9606 GN=HNRNPH3 PE=1 SV=2	PD/HC	2.18793	0.00648746	0.0362806	0.656728	0.677778	0.124282	0.456757
0.504012	-0.696146	-0.118771	-0.019715	-0.88804	-0.196601	0.283813	0.305379	0.747426	0.139157	-0.738322	-0.0972075	-1.1284	0.104	0.0217037	0.42962	0.583358	-0.0113231	0.531636	Q92597	Protein NDRG1 OS=Homo sapiens OX=9606 GN=NDRG1 PE=1 SV=1	NDRG1	>sp|Q92597|NDRG1_HUMAN Protein NDRG1 OS=Homo sapiens OX=9606 GN=NDRG1 PE=1 SV=1	PD/HC	2.2579	0.00552208	0.0363269	0.625482	0.8	0.113199	0.149877
-0.0307648	0.553919	-0.330276	0.145675	1.29339	-0.839775	-0.474875	0.106931	0.0303999	-0.624705	0.739769	0.563945	0.32135	0.117139	-0.566951	0.875193	-0.494986	-0.404604	-0.84781	P04181	Ornithine aminotransferase, mitochondrial OS=Homo sapiens OX=9606 GN=OAT PE=1 SV=1	OAT	>sp|P04181|OAT_HUMAN Ornithine aminotransferase, mitochondrial OS=Homo sapiens OX=9606 GN=OAT PE=1 SV=1	PD/HC	2.1087	0.0077857	0.0363325	-0.699023	0.166667	0.0992911	0.0974843
-0.859558	-0.604166	-0.488612	-0.292419	-0.346174	0.497758	0.250009	0.663841	-0.440887	0.920313	0.391084	-0.544429	0.0448405	-0.754868	0.174455	-0.112397	-0.199044	0.0573049	0.376382	O15068	Guanine nucleotide exchange factor DBS OS=Homo sapiens OX=9606 GN=MCF2L PE=1 SV=2	MCF2L	>sp|O15068|MCF2L_HUMAN Guanine nucleotide exchange factor DBS OS=Homo sapiens OX=9606 GN=MCF2L PE=1 SV=2	PD/HC	2.31784	0.00481016	0.0363483	0.602585	0.855556	0.0874744	0.0845771
-0.260538	-0.244887	-0.0666857	0.159963	-0.956788	0.39113	0.537722	0.660823	0.0276818	0.422635	-0.105665	-0.129617	-0.543366	-0.114405	-0.0626508	-0.69933	0.646991	0.825717	0.872531	Q9H1K0	Rabenosyn-5 OS=Homo sapiens OX=9606 GN=RBSN PE=1 SV=2	RBSN	>sp|Q9H1K0|RBNS5_HUMAN Rabenosyn-5 OS=Homo sapiens OX=9606 GN=RBSN PE=1 SV=2	PD/HC	2.29025	0.00512561	0.0363492	0.613657	0.888889	0.0839168	0.0534351
0.235519	0.514005	-0.0391258	0.425859	-0.0772157	-0.110082	-0.364549	-0.307923	-0.011147	-0.457182	0.744059	-0.209915	0.11137	0.505953	0.294507	0.0738174	-0.635545	-0.595191	-1.06685	Q7L5D6	Golgi to ER traffic protein 4 homolog OS=Homo sapiens OX=9606 GN=GET4 PE=1 SV=1	GET4	>sp|Q7L5D6|GET4_HUMAN Golgi to ER traffic protein 4 homolog OS=Homo sapiens OX=9606 GN=GET4 PE=1 SV=1	PD/HC	2.43558	0.00366789	0.0363846	-0.563627	0.155556	0.0933941	0.0881356
0.786333	-1.96326	-1.16295	-0.0257802	-0.680654	2.53347	0.259816	-0.707628	0.933564	1.38408	-0.543535	-1.65384	-0.633818	1.72786	-0.103807	0.859361	0.523263	0.489386	1.20883	P15259	Phosphoglycerate mutase 2 OS=Homo sapiens OX=9606 GN=PGAM2 PE=1 SV=3	PGAM2	>sp|P15259|PGAM2_HUMAN Phosphoglycerate mutase 2 OS=Homo sapiens OX=9606 GN=PGAM2 PE=1 SV=3	PD/HC	1.68138	0.0208269	0.0367827	1.1991	0.822222	0.106543	0.111111
0.0128837	0.278082	-0.385654	-0.112263	1.18816	-0.926613	-1.20579	-0.599273	0.116147	-0.843051	0.733726	0.321687	-0.0978317	-0.549942	-0.349731	-0.435582	-0.277008	-0.126406	-0.468687	O43432	Eukaryotic translation initiation factor 4 gamma 3 OS=Homo sapiens OX=9606 GN=EIF4G3 PE=1 SV=2	EIF4G3	>sp|O43432|IF4G3_HUMAN Eukaryotic translation initiation factor 4 gamma 3 OS=Homo sapiens OX=9606 GN=EIF4G3 PE=1 SV=2	PD/HC	2.15728	0.00696179	0.036802	-0.665916	0.288889	0.122981	0.379147
0.184607	-0.867866	-1.65354	0.745755	-1.17435	1.82361	0.565896	-0.348671	1.80003	-0.409452	-1.46214	-0.490895	-1.57204	1.31632	0.125901	-0.0144719	0.498955	0.208626	1.77602	P17301	Integrin alpha-2 OS=Homo sapiens OX=9606 GN=ITGA2 PE=1 SV=1	ITGA2	>sp|P17301|ITA2_HUMAN Integrin alpha-2 OS=Homo sapiens OX=9606 GN=ITGA2 PE=1 SV=1	PD/HC	1.70009	0.0199484	0.0368092	1.15533	0.788889	0.115285	0.181223
-0.257933	0.155438	-0.0948215	0.0150807	0.624435	-0.5254	-0.723328	-0.230669	0.364457	-0.945052	0.170557	0.407828	0.141126	0.103002	0.18979	0.00137293	-0.827265	-0.978972	-1.04083	Q9UMS4	Pre-mRNA-processing factor 19 OS=Homo sapiens OX=9606 GN=PRPF19 PE=1 SV=1	PRPF19	>sp|Q9UMS4|PRP19_HUMAN Pre-mRNA-processing factor 19 OS=Homo sapiens OX=9606 GN=PRPF19 PE=1 SV=1	PD/HC	2.27593	0.00529749	0.036872	-0.612113	0.166667	0.0951585	0.0990415
-0.551474	0.224991	0.106078	-1.68749	0.668996	1.23756	-0.406664	-0.35953	1.07197	0.294285	-0.667589	-0.800959	-0.878964	0.0588311	-0.169098	0.181066	0.563933	1.29293	1.21292	A6NIR2	Chromosome 1 open reading frame 41, isoform CRA_b OS=Homo sapiens OX=9606 GN=HSPB11 PE=1 SV=1	HSPB11	>tr|A6NIR2|A6NIR2_HUMAN Chromosome 1 open reading frame 41, isoform CRA_b OS=Homo sapiens OX=9606 GN=HSPB11 PE=1 SV=1	PD/HC	1.86626	0.0136062	0.0369165	0.88389	0.833333	0.0925998	0.10687
-0.371134	-0.339386	-0.434712	-0.647951	0.267107	0.5458	0.259487	0.257948	0.658283	0.042096	-0.109828	-0.274275	-0.0277132	0.0245082	0.45609	-0.410243	0.73454	0.0356081	0.419016	Q02880	DNA topoisomerase 2-beta OS=Homo sapiens OX=9606 GN=TOP2B PE=1 SV=3	TOP2B	>sp|Q02880|TOP2B_HUMAN DNA topoisomerase 2-beta OS=Homo sapiens OX=9606 GN=TOP2B PE=1 SV=3	PD/HC	2.61137	0.00244699	0.0369355	0.512461	0.8	0.109385	0.14186
-1.19385	0.719169	0.757845	1.36436	1.92209	-1.7074	-1.74474	-0.995565	0.00126837	-1.61509	-0.0511072	-1.00759	0.204372	1.00545	-0.411797	-1.54828	-1.0428	0.668407	0.781376	Q6NTF9	Rhomboid domain-containing protein 2 OS=Homo sapiens OX=9606 GN=RHBDD2 PE=2 SV=2	RHBDD2	>sp|Q6NTF9|RHBD2_HUMAN Rhomboid domain-containing protein 2 OS=Homo sapiens OX=9606 GN=RHBDD2 PE=2 SV=2	PD/HC	1.68493	0.020657	0.0370794	-1.17488	0.211111	0.109901	0.167033
-0.219526	-0.173293	-0.0649973	-0.122544	-0.0580002	0.36682	0.23955	0.247834	0.50266	0.354274	-0.122376	-0.082547	-0.216422	0.197723	0.288059	-0.209221	0.620553	0.125921	0.379859	Q9H3S7	Tyrosine-protein phosphatase non-receptor type 23 OS=Homo sapiens OX=9606 GN=PTPN23 PE=1 SV=1	PTPN23	>sp|Q9H3S7|PTN23_HUMAN Tyrosine-protein phosphatase non-receptor type 23 OS=Homo sapiens OX=9606 GN=PTPN23 PE=1 SV=1	PD/HC	3.5643	0.000272711	0.037096	0.387407	0.911111	0.0820373	0.0309278
-0.489804	-0.2148	-0.232034	-0.504405	-0.822709	0.290615	0.501258	0.25425	-0.669157	0.796638	-0.00234939	-0.641291	0.0748546	-0.784061	0.245019	-0.0234788	-0.0338492	0.353717	-0.115525	Q8N0X7	Spartin OS=Homo sapiens OX=9606 GN=SPART PE=1 SV=1	SPART	>sp|Q8N0X7|SPART_HUMAN Spartin OS=Homo sapiens OX=9606 GN=SPART PE=1 SV=1	PD/HC	2.4123	0.00386987	0.0371385	0.561793	0.844444	0.0957117	0.0883534
0.0996612	-0.680338	-0.490239	-0.319819	-0.877627	-0.0236457	0.400513	0.288333	1.72311	-0.187234	-1.05871	-0.131581	-0.58587	0.617396	0.448772	-0.200664	1.02164	-0.168578	0.450836	O14672	Disintegrin and metalloproteinase domain-containing protein 10 OS=Homo sapiens OX=9606 GN=ADAM10 PE=1 SV=1	ADAM10	>sp|O14672|ADA10_HUMAN Disintegrin and metalloproteinase domain-containing protein 10 OS=Homo sapiens OX=9606 GN=ADAM10 PE=1 SV=1	PD/HC	1.9953	0.0101088	0.0373836	0.756101	0.833333	0.100136	0.111111
-0.00644197	-0.833923	0.0480965	-0.680894	-0.52445	1.99447	-0.0447991	2.52929	-1.37918	-0.279594	-1.15807	-1.58785	-2.30576	0.460882	-0.0980614	0.892445	2.44571	-0.137519	-0.227146	A0A024R6I7	Alpha-1-antitrypsin OS=Homo sapiens OX=9606 GN=SERPINA1 PE=1 SV=1	SERPINA1	>tr|A0A024R6I7|A0A024R6I7_HUMAN Alpha-1-antitrypsin OS=Homo sapiens OX=9606 GN=SERPINA1 PE=1 SV=1	PD/HC	1.63176	0.0233476	0.0374422	1.30161	0.655556	0.134064	0.500772
-0.14397	-0.987808	-0.184484	-0.494062	-0.386231	-0.0850291	0.0991317	0.408206	0.876585	0.105065	-0.379491	-0.196071	-0.745431	0.156709	0.676733	-0.0896746	0.621875	-0.447915	-0.105041	P25686	DnaJ homolog subfamily B member 2 OS=Homo sapiens OX=9606 GN=DNAJB2 PE=1 SV=3	DNAJB2	>sp|P25686|DNJB2_HUMAN DnaJ homolog subfamily B member 2 OS=Homo sapiens OX=9606 GN=DNAJB2 PE=1 SV=3	PD/HC	2.3417	0.00455301	0.0377365	0.57942	0.877778	0.0807672	0.0482759
-0.384011	-0.208737	-0.620382	-0.346342	0.103188	-0.040886	0.150626	0.0767767	0.85389	0.0636995	-0.974455	-0.231209	-0.753304	0.21086	0.429978	-0.676728	0.61232	0.61533	0.385573	K7EMM8	Putative oxidoreductase GLYR1 (Fragment) OS=Homo sapiens OX=9606 GN=GLYR1 PE=1 SV=2	GLYR1	>tr|K7EMM8|K7EMM8_HUMAN Putative oxidoreductase GLYR1 (Fragment) OS=Homo sapiens OX=9606 GN=GLYR1 PE=1 SV=2	PD/HC	2.2705	0.00536413	0.0379599	0.603102	0.844444	0.0923954	0.093617
0.0931822	-0.889639	-0.226512	-1.16908	-0.336068	0.320374	1.04628	-0.292183	1.71789	-0.217385	-0.105489	0.159531	0.824441	-1.03042	0.686173	1.01693	1.69869	-0.636121	0.841906	G3V311	Pleckstrin homology domain-containing family G member 3 OS=Homo sapiens OX=9606 GN=PLEKHG3 PE=1 SV=1	PLEKHG3	>tr|G3V311|G3V311_HUMAN Pleckstrin homology domain-containing family G member 3 OS=Homo sapiens OX=9606 GN=PLEKHG3 PE=1 SV=1	PD/HC	1.81825	0.0151967	0.038015	0.916039	0.711111	0.114565	0.348552
-1.36475	-0.0858965	-0.344675	-0.763148	0.0802916	0.741294	0.551834	0.134114	-0.991083	0.714234	-0.829884	-0.488099	-0.229039	-0.668812	-0.438959	-0.476099	0.868714	0.369744	0.739832	P51153	Ras-related protein Rab-13 OS=Homo sapiens OX=9606 GN=RAB13 PE=1 SV=1	RAB13	>sp|P51153|RAB13_HUMAN Ras-related protein Rab-13 OS=Homo sapiens OX=9606 GN=RAB13 PE=1 SV=1	PD/HC	2.00067	0.00998457	0.0380375	0.74292	0.833333	0.0999329	0.100358
-1.18244	-1.37904	-0.352701	-1.00873	-0.532344	-0.350092	0.0206803	0.617398	0.279659	0.781978	-0.729717	-0.192875	0.228529	-0.392234	-0.386179	0.21729	-0.673433	0.124544	-0.100871	Q9HCN4	GPN-loop GTPase 1 OS=Homo sapiens OX=9606 GN=GPN1 PE=1 SV=1	GPN1	>sp|Q9HCN4|GPN1_HUMAN GPN-loop GTPase 1 OS=Homo sapiens OX=9606 GN=GPN1 PE=1 SV=1	PD/HC	2.11939	0.0075964	0.0381074	0.668826	0.8	0.109988	0.15443
-0.446316	0.52779	-0.130902	0.103673	-0.508965	1.36566	1.51216	0.379385	-0.586464	1.62416	-0.491242	-0.145504	-0.489669	-0.0963652	-0.465093	-0.776925	0.980087	2.78018	2.4228	Q9BSQ5	Cerebral cavernous malformations 2 protein OS=Homo sapiens OX=9606 GN=CCM2 PE=1 SV=1	CCM2	>sp|Q9BSQ5|CCM2_HUMAN Cerebral cavernous malformations 2 protein OS=Homo sapiens OX=9606 GN=CCM2 PE=1 SV=1	PD/HC	1.69642	0.0201177	0.0381746	1.10998	0.733333	0.125835	0.295833
-0.223938	0.153535	-0.148856	0.204455	0.684625	-0.76159	-0.488965	-0.636289	0.275641	-0.728906	0.210227	0.838135	0.0111348	-0.188176	-0.143252	0.212407	-0.669081	-0.534683	-0.509385	Q14152	Eukaryotic translation initiation factor 3 subunit A OS=Homo sapiens OX=9606 GN=EIF3A PE=1 SV=1	EIF3A	>sp|Q14152|EIF3A_HUMAN Eukaryotic translation initiation factor 3 subunit A OS=Homo sapiens OX=9606 GN=EIF3A PE=1 SV=1	PD/HC	2.3559	0.0044066	0.0382516	-0.569648	0.244444	0.110973	0.232831
-0.2204	0.317736	-0.0542348	0.27735	0.0658473	1.00741	0.489435	0.509834	0.303307	1.00685	0.182523	-0.220569	0.171711	-0.354593	0.219811	0.614622	0.0265159	0.296264	0.514459	Q8TDQ7	Glucosamine-6-phosphate isomerase 2 OS=Homo sapiens OX=9606 GN=GNPDA2 PE=1 SV=1	GNPDA2	>sp|Q8TDQ7|GNPI2_HUMAN Glucosamine-6-phosphate isomerase 2 OS=Homo sapiens OX=9606 GN=GNPDA2 PE=1 SV=1	PD/HC	2.72377	0.00188899	0.0382537	0.480476	0.688889	0.126085	0.434653
2.49716	1.92739	1.75247	-0.0668802	-0.477989	0.137395	-2.22741	1.40427	-0.882922	-1.72561	0.464248	-1.53914	2.58519	1.55036	0.657961	-1.98168	0.180395	-0.548519	-0.0142499	P00734	Prothrombin OS=Homo sapiens OX=9606 GN=F2 PE=1 SV=2	F2	>sp|P00734|THRB_HUMAN Prothrombin OS=Homo sapiens OX=9606 GN=F2 PE=1 SV=2	PD/HC	1.57263	0.0267531	0.0383106	-1.46591	0.211111	0.106698	0.159329
-0.828162	-0.453835	-0.723297	-0.772613	-0.268945	0.34318	-0.0849473	-0.578267	0.555879	-0.485919	-0.756037	0.274711	-1.68329	-2.51796	-0.731865	-0.44459	0.254857	1.09743	0.252051	Q86U44	N6-adenosine-methyltransferase catalytic subunit OS=Homo sapiens OX=9606 GN=METTL3 PE=1 SV=2	METTL3	>sp|Q86U44|MTA70_HUMAN N6-adenosine-methyltransferase catalytic subunit OS=Homo sapiens OX=9606 GN=METTL3 PE=1 SV=2	PD/HC	1.84143	0.0144069	0.0385012	0.876605	0.755556	0.115436	0.247619
-0.226341	-0.0593486	0.0730221	-0.470996	-0.134481	0.649888	0.430128	0.441169	0.203554	-0.264387	-0.299062	-0.578634	-0.280208	0.178841	-0.217925	-0.00815577	0.809827	0.379442	0.764594	Q8TCU6	Phosphatidylinositol 3,4,5-trisphosphate-dependent Rac exchanger 1 protein OS=Homo sapiens OX=9606 GN=PREX1 PE=1 SV=3	PREX1	>sp|Q8TCU6|PREX1_HUMAN Phosphatidylinositol 3,4,5-trisphosphate-dependent Rac exchanger 1 protein OS=Homo sapiens OX=9606 GN=PREX1 PE=1 SV=3	PD/HC	2.52723	0.00297011	0.0386304	0.518503	0.866667	0.0868513	0.0502793
0.157112	0.510586	0.755513	0.486076	1.22189	-0.590787	-1.24485	-1.83321	0.280313	-3.13093	0.258744	0.331926	-0.624414	-0.782776	-0.629965	0.312321	0.169672	-0.881309	-0.432742	P82673	28S ribosomal protein S35, mitochondrial OS=Homo sapiens OX=9606 GN=MRPS35 PE=1 SV=1	MRPS35	>sp|P82673|RT35_HUMAN 28S ribosomal protein S35, mitochondrial OS=Homo sapiens OX=9606 GN=MRPS35 PE=1 SV=1	PD/HC	1.71464	0.0192912	0.038637	-1.05533	0.188889	0.0987627	0.133159
0.480785	-0.782457	-1.23788	0.598347	-0.152606	2.22461	-0.206628	0.402918	1.25896	-0.225224	-0.241327	-0.243523	-1.0882	0.78703	0.4932	3.20514	0.0534767	0.445885	1.49314	P14317	Hematopoietic lineage cell-specific protein OS=Homo sapiens OX=9606 GN=HCLS1 PE=1 SV=3	HCLS1	>sp|P14317|HCLS1_HUMAN Hematopoietic lineage cell-specific protein OS=Homo sapiens OX=9606 GN=HCLS1 PE=1 SV=3	PD/HC	1.6817	0.0208113	0.0386634	1.12342	0.7	0.128347	0.392781
-0.506751	-0.655336	-0.789241	-0.501565	0.156554	0.451812	0.410973	0.340381	0.645932	0.146438	-0.483712	-0.617706	-0.493402	0.30205	-0.9755	0.389886	-0.0322818	0.0921376	0.81764	171	GSTP1_HUMAN	GSTP1	>gi|171| GSTP1_HUMAN	PD/HC	2.19099	0.00644177	0.0386766	0.627532	0.833333	0.102548	0.108108
-0.833116	-1.08388	-0.505986	-0.838127	0.45224	0.149176	-0.0932806	-0.262931	0.179451	0.580263	-0.312837	-0.496003	-1.27589	0.0979648	-0.31686	-0.3013	0.17417	0.284986	0.931467	Q14195	Dihydropyrimidinase-related protein 3 OS=Homo sapiens OX=9606 GN=DPYSL3 PE=1 SV=1	DPYSL3	>sp|Q14195|DPYL3_HUMAN Dihydropyrimidinase-related protein 3 OS=Homo sapiens OX=9606 GN=DPYSL3 PE=1 SV=1	PD/HC	2.10787	0.00780059	0.0387768	0.665363	0.777778	0.106276	0.202
-1.16457	0.0566495	-0.783153	0.603443	-1.62633	1.09803	1.23079	0.0335695	-1.41412	1.5007	-0.59459	-0.643713	-0.813258	-0.460371	-0.549071	-0.800817	0.516309	2.06922	1.33947	A0A1B0GW57	T-lymphoma invasion and metastasis-inducing protein 1 OS=Homo sapiens OX=9606 GN=TIAM1 PE=1 SV=1	TIAM1	>tr|A0A1B0GW57|A0A1B0GW57_HUMAN T-lymphoma invasion and metastasis-inducing protein 1 OS=Homo sapiens OX=9606 GN=TIAM1 PE=1 SV=1	PD/HC	1.68702	0.0205581	0.0388227	1.10528	0.8	0.101879	0.142857
-0.335438	0.548702	-1.2859	0.502856	0.772551	-1.81937	-1.43564	-1.27295	0.969872	-0.85418	0.161562	0.666537	0.091843	0.233884	-1.87488	0.519605	-0.387598	-0.866315	-1.33397	O75923	Dysferlin OS=Homo sapiens OX=9606 GN=DYSF PE=1 SV=1	DYSF	>sp|O75923|DYSF_HUMAN Dysferlin OS=Homo sapiens OX=9606 GN=DYSF PE=1 SV=1	PD/HC	1.74862	0.0178396	0.0391636	-0.986277	0.266667	0.12516	0.308555
0.759656	0.515884	0.6096	0.768812	0.222961	0.145429	0.00916713	0.0110668	0.316933	-0.331889	0.35788	0.0356162	0.635238	-0.0904021	0.150771	-0.209095	0.0465233	-0.505177	-0.121588	Q13867	Bleomycin hydrolase OS=Homo sapiens OX=9606 GN=BLMH PE=1 SV=1	BLMH	>sp|Q13867|BLMH_HUMAN Bleomycin hydrolase OS=Homo sapiens OX=9606 GN=BLMH PE=1 SV=1	PD/HC	2.73465	0.00184226	0.039312	-0.472702	0.277778	0.12438	0.353316
-0.186066	0.110526	-0.0806125	0.275707	0.599077	-0.53642	-0.629974	-0.832835	0.369767	-0.743859	0.307001	0.108207	0.651997	0.360926	0.446468	0.0389806	-0.636336	-0.227104	-0.682876	Q14318	Peptidyl-prolyl cis-trans isomerase FKBP8 OS=Homo sapiens OX=9606 GN=FKBP8 PE=1 SV=2	FKBP8	>sp|Q14318|FKBP8_HUMAN Peptidyl-prolyl cis-trans isomerase FKBP8 OS=Homo sapiens OX=9606 GN=FKBP8 PE=1 SV=2	PD/HC	2.28744	0.00515896	0.0394027	-0.581948	0.333333	0.127501	0.557466
0.308518	-0.0577342	0.467586	0.296968	-0.225954	-0.657713	-0.132393	0.109235	-1.44161	0.701434	0.48788	0.747857	0.392463	-0.451913	0.00383689	-0.574507	-0.969827	-0.957048	-1.91006	J3QRU4	Vesicle-associated membrane protein 2 OS=Homo sapiens OX=9606 GN=VAMP2 PE=4 SV=2	VAMP2	>tr|J3QRU4|J3QRU4_HUMAN Vesicle-associated membrane protein 2 OS=Homo sapiens OX=9606 GN=VAMP2 PE=4 SV=2	PD/HC	1.89873	0.0126262	0.0394265	-0.801273	0.288889	0.123528	0.40404
0.880699	0.648452	0.491628	0.455653	-0.465701	-0.827072	0.0476148	-0.00246926	0.0145335	-0.0149039	0.659943	0.308253	0.679518	-0.154807	-0.39102	-0.237551	-0.0514157	-0.0952611	-0.0141175	Q9H9A6	Leucine-rich repeat-containing protein 40 OS=Homo sapiens OX=9606 GN=LRRC40 PE=1 SV=1	LRRC40	>sp|Q9H9A6|LRC40_HUMAN Leucine-rich repeat-containing protein 40 OS=Homo sapiens OX=9606 GN=LRRC40 PE=1 SV=1	PD/HC	2.3967	0.00401147	0.0394377	-0.546459	0.177778	0.111669	0.101983
-0.168926	0.743391	0.250701	0.349134	1.23279	-0.0739895	-0.799228	0.546008	-0.089219	-0.207619	0.794722	0.526398	0.266094	0.143978	0.188846	0.27421	-0.233421	-0.380955	-0.579381	Q9Y4L1	Hypoxia up-regulated protein 1 OS=Homo sapiens OX=9606 GN=HYOU1 PE=1 SV=1	HYOU1	>sp|Q9Y4L1|HYOU1_HUMAN Hypoxia up-regulated protein 1 OS=Homo sapiens OX=9606 GN=HYOU1 PE=1 SV=1	PD/HC	2.25231	0.00559358	0.0394454	-0.595285	0.2	0.0983385	0.152745
-0.381436	-1.79089	0.424166	0.572644	0.408538	2.19268	-0.0421495	-0.0663642	0.0962826	0.0545775	-0.577154	-0.866722	-0.408303	-0.462659	0.258262	-0.189419	1.16334	1.03086	1.77481	Q6YHK3	CD109 antigen OS=Homo sapiens OX=9606 GN=CD109 PE=1 SV=2	CD109	>sp|Q6YHK3|CD109_HUMAN CD109 antigen OS=Homo sapiens OX=9606 GN=CD109 PE=1 SV=2	PD/HC	1.75024	0.0177731	0.0396044	0.969712	0.8	0.105877	0.156812
-0.26888	0.10926	0.511942	1.15639	0.775358	0.863845	-0.913392	-0.376591	-0.118034	-0.631717	1.20808	0.94015	1.12479	0.225122	0.663383	0.72114	-0.321587	-0.321767	-0.960014	Q14257	Reticulocalbin-2 OS=Homo sapiens OX=9606 GN=RCN2 PE=1 SV=1	RCN2	>sp|Q14257|RCN2_HUMAN Reticulocalbin-2 OS=Homo sapiens OX=9606 GN=RCN2 PE=1 SV=1	PD/HC	1.91432	0.0121808	0.0396439	-0.781942	0.311111	0.126686	0.474304
0.00794791	0.990968	1.75199	-0.236273	2.58422	0.441861	-0.122583	-0.190584	0.0337186	-0.15261	0.897356	1.12995	0.964111	1.5426	0.126984	2.29376	-0.741727	-0.852674	-0.433577	P26006	Integrin alpha-3 OS=Homo sapiens OX=9606 GN=ITGA3 PE=1 SV=5	ITGA3	>sp|P26006|ITA3_HUMAN Integrin alpha-3 OS=Homo sapiens OX=9606 GN=ITGA3 PE=1 SV=5	PD/HC	1.70815	0.0195816	0.0398107	-1.03006	0.2	0.110563	0.153477
0.388472	-0.474852	-0.677663	-0.287159	-0.414244	-0.00595694	-0.157574	0.447076	0.601771	0.335565	-0.580886	-0.686371	0.449638	-0.178348	0.152737	-0.0937819	0.602894	0.673167	0.24381	P48029	Sodium- and chloride-dependent creatine transporter 1 OS=Homo sapiens OX=9606 GN=SLC6A8 PE=1 SV=1	SLC6A8	>sp|P48029|SC6A8_HUMAN Sodium- and chloride-dependent creatine transporter 1 OS=Homo sapiens OX=9606 GN=SLC6A8 PE=1 SV=1	PD/HC	2.36158	0.00434931	0.0398343	0.553461	0.822222	0.0997406	0.108434
-0.121387	-0.0355009	-0.30001	0.0123918	-0.599774	0.926447	0.921598	0.448318	-0.365682	1.00435	-0.138389	-0.433888	0.446657	-0.481154	-0.272846	0.473009	0.168086	0.337383	0.442967	P46926	Glucosamine-6-phosphate isomerase 1 OS=Homo sapiens OX=9606 GN=GNPDA1 PE=1 SV=1	GNPDA1	>sp|P46926|GNPI1_HUMAN Glucosamine-6-phosphate isomerase 1 OS=Homo sapiens OX=9606 GN=GNPDA1 PE=1 SV=1	PD/HC	2.2443	0.00569773	0.0398448	0.591814	0.677778	0.125321	0.459655
-0.0570794	0.480035	0.285286	0.501462	0.695351	-0.044864	-0.426894	0.179552	-0.211707	-0.198252	1.23924	1.16437	0.946909	-0.282673	0.475863	0.879876	-0.512112	-0.96186	-1.09533	P04844	Dolichyl-diphosphooligosaccharide--protein glycosyltransferase subunit 2 OS=Homo sapiens OX=9606 GN=RPN2 PE=1 SV=3	RPN2	>sp|P04844|RPN2_HUMAN Dolichyl-diphosphooligosaccharide--protein glycosyltransferase subunit 2 OS=Homo sapiens OX=9606 GN=RPN2 PE=1 SV=3	PD/HC	1.95515	0.011088	0.039845	-0.744117	0.166667	0.0960728	0.100977
0.427406	-0.37636	-0.206055	-0.330096	-0.0914261	0.399342	0.489691	0.674077	0.409966	0.155079	-0.248104	0.591528	-0.267788	-0.287093	0.607814	0.357058	0.402864	0.00881234	0.325272	X6RKN2	Neurofascin (Fragment) OS=Homo sapiens OX=9606 GN=NFASC PE=1 SV=1	NFASC	>tr|X6RKN2|X6RKN2_HUMAN Neurofascin (Fragment) OS=Homo sapiens OX=9606 GN=NFASC PE=1 SV=1	PD/HC	2.72062	0.00190276	0.0398542	0.470552	0.844444	0.104646	0.090535
0.179655	-0.775855	-0.291718	-0.179028	-0.372196	-1.46983	-1.33963	-0.38276	0.185691	-1.52403	0.359357	0.451278	0.0442475	-0.493719	-0.720662	0.864694	-2.24047	-2.49114	-3.47563	Q5R372	Rab GTPase-activating protein 1-like OS=Homo sapiens OX=9606 GN=RABGAP1L PE=1 SV=1	RABGAP1L	>sp|Q5R372|RBG1L_HUMAN Rab GTPase-activating protein 1-like OS=Homo sapiens OX=9606 GN=RABGAP1L PE=1 SV=1	PD/HC	1.65419	0.0221723	0.0398978	-1.1396	0.266667	0.120313	0.317003
0.914204	0.77371	0.0826988	1.01177	0.346008	0.370437	0.0830094	-0.213493	-0.258524	-0.372669	0.683321	1.24105	0.142561	0.686835	0.20884	1.28697	-0.283549	-0.397521	-0.351096	J9JIE6	Calcium load-activated calcium channel OS=Homo sapiens OX=9606 GN=TMCO1 PE=1 SV=1	TMCO1	>tr|J9JIE6|J9JIE6_HUMAN Calcium load-activated calcium channel OS=Homo sapiens OX=9606 GN=TMCO1 PE=1 SV=1	PD/HC	2.10963	0.00776905	0.040237	-0.646333	0.188889	0.103887	0.137466
0.0914785	-0.0882956	0.458876	-0.422586	-0.684445	0.342599	0.27261	0.190772	1.08167	0.0598653	-0.523327	-0.175836	-0.634427	0.0491642	-0.346613	-0.182383	1.2759	0.90103	0.844037	Q8WVJ2	NudC domain-containing protein 2 OS=Homo sapiens OX=9606 GN=NUDCD2 PE=1 SV=1	NUDCD2	>sp|Q8WVJ2|NUDC2_HUMAN NudC domain-containing protein 2 OS=Homo sapiens OX=9606 GN=NUDCD2 PE=1 SV=1	PD/HC	2.08381	0.00824498	0.0403816	0.658326	0.822222	0.096044	0.11215
-0.0835977	0.314283	-0.261003	0.19074	0.375614	-1.02881	-0.763438	-0.789647	0.302622	-0.310107	-0.0894208	0.902859	-0.277518	0.154106	-0.288677	0.136571	-0.481676	-0.604512	-0.598851	K7EL20	Eukaryotic translation initiation factor 3 subunit G (Fragment) OS=Homo sapiens OX=9606 GN=EIF3G PE=1 SV=8	EIF3G	>tr|K7EL20|K7EL20_HUMAN Eukaryotic translation initiation factor 3 subunit G (Fragment) OS=Homo sapiens OX=9606 GN=EIF3G PE=1 SV=8	PD/HC	2.26639	0.00541515	0.0404729	-0.578882	0.188889	0.10066	0.129442
-1.27716	-0.416766	-1.07405	-0.124182	-1.0436	0.886464	1.38554	0.171137	-1.42228	1.77505	-0.680838	0.0272787	-0.139329	-1.30983	0.347576	0.640546	-1.21615	0.203332	0.275064	A0A087WXD1	Sodium/hydrogen exchanger OS=Homo sapiens OX=9606 GN=SLC9A7 PE=1 SV=1	SLC9A7	>tr|A0A087WXD1|A0A087WXD1_HUMAN Sodium/hydrogen exchanger OS=Homo sapiens OX=9606 GN=SLC9A7 PE=1 SV=1	PD/HC	1.73056	0.0185969	0.0404916	0.97557	0.777778	0.123871	0.191651
0.349928	0.917985	-0.446537	0.860142	-0.719435	-2.31175	-1.63705	0.887601	-2.54189	-1.09855	0.83709	-0.299534	0.303542	-0.435683	1.23019	-0.762019	-1.73682	-0.334854	-2.06038	P18505	Gamma-aminobutyric acid receptor subunit beta-1 OS=Homo sapiens OX=9606 GN=GABRB1 PE=1 SV=2	GABRB1	>sp|P18505|GBRB1_HUMAN Gamma-aminobutyric acid receptor subunit beta-1 OS=Homo sapiens OX=9606 GN=GABRB1 PE=1 SV=2	PD/HC	1.62173	0.0238927	0.0407702	-1.1885	0.277778	0.12134	0.359274
-0.190085	-0.696026	0.014461	0.948605	-0.212284	0.154223	1.23443	0.767488	0.247624	1.73126	0.0781114	-0.345998	0.310096	-0.526194	1.2754	0.636529	0.0254619	0.555776	-0.0712768	P62166	Neuronal calcium sensor 1 OS=Homo sapiens OX=9606 GN=NCS1 PE=1 SV=2	NCS1	>sp|P62166|NCS1_HUMAN Neuronal calcium sensor 1 OS=Homo sapiens OX=9606 GN=NCS1 PE=1 SV=2	PD/HC	1.9657	0.0108218	0.0407827	0.724504	0.711111	0.117159	0.350897
-1.18341	-0.427875	0.511135	-0.75714	0.501875	1.67604	0.469552	0.0374389	-1.08045	-0.00297163	-1.62909	-0.289555	-1.04671	-0.624893	0.092061	-0.422912	1.10736	0.756946	1.39189	Q8N3E9	1-phosphatidylinositol 4,5-bisphosphate phosphodiesterase delta-3 OS=Homo sapiens OX=9606 GN=PLCD3 PE=1 SV=3	PLCD3	>sp|Q8N3E9|PLCD3_HUMAN 1-phosphatidylinositol 4,5-bisphosphate phosphodiesterase delta-3 OS=Homo sapiens OX=9606 GN=PLCD3 PE=1 SV=3	PD/HC	1.7415	0.0181341	0.0408269	0.952013	0.8	0.105137	0.1477
0.372009	-3.00553	1.56679	-1.37534	-1.673	0.919793	1.06116	-0.130213	-0.306836	-1.1415	-4.65706	-0.327968	-2.25036	0.348272	-0.459801	1.43547	0.522438	0.768729	0.815239	B4DLR8	NAD(P)H dehydrogenase [quinone] 1 OS=Homo sapiens OX=9606 GN=NQO1 PE=1 SV=1	NQO1	>tr|B4DLR8|B4DLR8_HUMAN NAD(P)H dehydrogenase [quinone] 1 OS=Homo sapiens OX=9606 GN=NQO1 PE=1 SV=1	PD/HC	1.51176	0.0307779	0.041067	1.57091	0.777778	0.118745	0.196498
-0.357834	0.633773	-0.437582	0.360073	0.942101	0.727008	0.143089	0.70979	0.77743	0.417263	0.102022	-1.04341	-0.458067	0.545303	-0.0948336	0.678976	1.45773	2.24944	2.55167	P56199	Integrin alpha-1 OS=Homo sapiens OX=9606 GN=ITGA1 PE=1 SV=2	ITGA1	>sp|P56199|ITA1_HUMAN Integrin alpha-1 OS=Homo sapiens OX=9606 GN=ITGA1 PE=1 SV=2	PD/HC	1.7538	0.0176278	0.0410695	0.929937	0.711111	0.123849	0.354473
-2.1232	-0.909196	-0.228114	-1.74197	-0.218538	1.03487	0.548273	0.326821	0.669736	0.29869	0.613347	-0.379377	-1.35493	-0.268924	-1.27436	-0.110791	1.00696	-0.389581	-0.0381872	Q9UH99	SUN domain-containing protein 2 OS=Homo sapiens OX=9606 GN=SUN2 PE=1 SV=3	SUN2	>sp|Q9UH99|SUN2_HUMAN SUN domain-containing protein 2 OS=Homo sapiens OX=9606 GN=SUN2 PE=1 SV=3	PD/HC	1.74363	0.0180455	0.0410848	0.941787	0.833333	0.0949733	0.0989399
0.651279	-0.101888	0.0202708	-0.270335	-0.178638	0.142382	0.325395	0.442238	0.749707	0.470087	-0.347399	0.00851123	-0.305975	0.273793	0.343939	-0.0832288	0.584925	0.875171	0.932782	A0A1C7CYX9	Dihydropyrimidinase-related protein 2 OS=Homo sapiens OX=9606 GN=DPYSL2 PE=1 SV=1	DPYSL2	>tr|A0A1C7CYX9|A0A1C7CYX9_HUMAN Dihydropyrimidinase-related protein 2 OS=Homo sapiens OX=9606 GN=DPYSL2 PE=1 SV=1	PD/HC	2.50609	0.00311824	0.0410922	0.50616	0.866667	0.0852486	0.0552147
0.541337	0.154084	-1.00564	0.112277	1.18831	-1.58088	-1.35703	-1.59319	-0.117321	-2.12664	-0.318333	-0.153599	-0.844751	-0.0918978	-0.724789	-0.207062	-0.353416	-0.74003	-0.221986	Q9BYD3	39S ribosomal protein L4, mitochondrial OS=Homo sapiens OX=9606 GN=MRPL4 PE=1 SV=1	MRPL4	>sp|Q9BYD3|RM04_HUMAN 39S ribosomal protein L4, mitochondrial OS=Homo sapiens OX=9606 GN=MRPL4 PE=1 SV=1	PD/HC	1.81046	0.0154719	0.0411456	-0.855767	0.288889	0.121271	0.387409
-0.145377	0.300224	0.343419	-0.142362	0.349698	-1.48565	-0.432998	0.561089	-1.64377	1.05363	1.45717	0.886523	1.18583	-0.179556	0.965405	-0.795164	-1.53052	-0.902425	-1.74547	O15083	ERC protein 2 OS=Homo sapiens OX=9606 GN=ERC2 PE=1 SV=3	ERC2	>sp|O15083|ERC2_HUMAN ERC protein 2 OS=Homo sapiens OX=9606 GN=ERC2 PE=1 SV=3	PD/HC	1.67719	0.0210288	0.0412872	-1.04621	0.211111	0.113881	0.158996
0.245289	0.155466	0.217274	0.211302	0.13779	-0.419904	-0.381253	-0.303704	0.318362	-0.0327317	0.536701	0.530829	-0.101794	0.170556	-0.16964	-0.244926	0.0543243	-0.301429	-0.225647	Q7Z6Z7	E3 ubiquitin-protein ligase HUWE1 OS=Homo sapiens OX=9606 GN=HUWE1 PE=1 SV=3	HUWE1	>sp|Q7Z6Z7|HUWE1_HUMAN E3 ubiquitin-protein ligase HUWE1 OS=Homo sapiens OX=9606 GN=HUWE1 PE=1 SV=3	PD/HC	3.15624	0.00069784	0.0414507	-0.404367	0.1	0.0826681	0.0248447
-0.000244431	0.0184572	-0.289655	-0.363277	-0.153197	0.365231	0.0763491	-0.186311	0.35918	0.21845	-0.077053	-0.323171	-0.369543	-0.197393	0.0528936	0.0905867	0.101151	0.307993	0.220396	P54920	Alpha-soluble NSF attachment protein OS=Homo sapiens OX=9606 GN=NAPA PE=1 SV=3	NAPA	>sp|P54920|SNAA_HUMAN Alpha-soluble NSF attachment protein OS=Homo sapiens OX=9606 GN=NAPA PE=1 SV=3	PD/HC	3.78359	0.000164591	0.0414667	0.3556	0.9	0.0710934	0.0285714
0.196348	1.2144	0.768978	0.0751237	-0.237478	-0.828212	-0.199766	-0.106652	-0.541669	-0.311788	0.840212	0.593101	0.49977	-0.52774	0.545551	-0.200025	-0.0139504	-0.996755	-0.213398	Q9H871	Protein RMD5 homolog A OS=Homo sapiens OX=9606 GN=RMND5A PE=1 SV=1	RMND5A	>sp|Q9H871|RMD5A_HUMAN Protein RMD5 homolog A OS=Homo sapiens OX=9606 GN=RMND5A PE=1 SV=1	PD/HC	2.04188	0.00908062	0.0415439	-0.666968	0.211111	0.102103	0.167401
-0.175754	-0.197679	-0.346247	-0.307567	-0.591573	0.523475	0.804221	0.334353	-0.50984	1.06679	-0.106851	-0.00872922	0.0850645	-0.690068	0.0305275	0.0952089	-0.183904	0.550402	0.313824	Q13620	Cullin-4B OS=Homo sapiens OX=9606 GN=CUL4B PE=1 SV=4	CUL4B	>sp|Q13620|CUL4B_HUMAN Cullin-4B OS=Homo sapiens OX=9606 GN=CUL4B PE=1 SV=4	PD/HC	2.28347	0.00520632	0.0416702	0.56244	0.811111	0.106159	0.151429
0.0768466	0.396238	0.0501013	0.240768	1.10835	-0.361374	-0.492354	-0.537061	0.211606	-1.06305	0.520388	-0.0732576	0.150919	0.397591	0.135659	-0.509097	-0.4666	-0.136142	0.511377	P62249	40S ribosomal protein S16 OS=Homo sapiens OX=9606 GN=RPS16 PE=1 SV=2	RPS16	>sp|P62249|RS16_HUMAN 40S ribosomal protein S16 OS=Homo sapiens OX=9606 GN=RPS16 PE=1 SV=2	PD/HC	2.20521	0.00623431	0.0418104	-0.589364	0.244444	0.114483	0.238832
0.977113	-0.127197	0.970904	-0.128571	0.0208529	0.298153	-0.0295598	0.669805	-0.0282918	0.173077	1.07452	1.0168	1.39208	0.342139	-0.150546	-0.926808	-0.0421688	-0.242103	-0.350623	Q9NRK6	ATP-binding cassette sub-family B member 10, mitochondrial OS=Homo sapiens OX=9606 GN=ABCB10 PE=1 SV=2	ABCB10	>sp|Q9NRK6|ABCBA_HUMAN ATP-binding cassette sub-family B member 10, mitochondrial OS=Homo sapiens OX=9606 GN=ABCB10 PE=1 SV=2	PD/HC	2.01553	0.00964864	0.0419361	-0.678311	0.177778	0.096175	0.0983607
0.380958	0.453274	0.423851	0.375328	-0.0193546	-0.650115	-0.340293	-0.617466	0.292366	-0.211086	1.05551	0.703186	-0.0193971	0.13474	-0.761538	0.687432	0.19252	-0.227499	-0.367267	Q5W0H4	Translationally-controlled tumor protein OS=Homo sapiens OX=9606 GN=TPT1 PE=1 SV=1	TPT1	>tr|Q5W0H4|Q5W0H4_HUMAN Translationally-controlled tumor protein OS=Homo sapiens OX=9606 GN=TPT1 PE=1 SV=1	PD/HC	2.19895	0.00632479	0.0423262	-0.58786	0.288889	0.122986	0.403023
0.684778	-0.152034	0.0912634	-0.674106	-0.446355	0.48997	1.48431	0.559055	0.52656	1.46271	-0.498939	0.573081	0.017513	0.457467	-0.228171	-0.520568	1.33884	1.59714	1.49237	Q9BSF0	Small membrane A-kinase anchor protein OS=Homo sapiens OX=9606 GN=C2orf88 PE=1 SV=2	C2orf88	>sp|Q9BSF0|SMAKA_HUMAN Small membrane A-kinase anchor protein OS=Homo sapiens OX=9606 GN=C2orf88 PE=1 SV=2	PD/HC	1.8267	0.014904	0.0424329	0.814369	0.788889	0.105607	0.189066
-0.549388	-0.132497	-0.581841	-0.299325	0.547787	0.934359	-0.45188	0.707415	0.389872	0.24969	-0.259574	-0.308836	-0.815244	0.229306	-0.203568	-0.129232	0.930879	0.918612	0.704155	Q9BQ04	RNA-binding protein 4B OS=Homo sapiens OX=9606 GN=RBM4B PE=1 SV=1	RBM4B	>sp|Q9BQ04|RBM4B_HUMAN RNA-binding protein 4B OS=Homo sapiens OX=9606 GN=RBM4B PE=1 SV=1	PD/HC	2.06277	0.00865434	0.0424499	0.646098	0.844444	0.0881819	0.0894309
-0.339943	0.0580736	-0.247448	-0.564151	-0.265672	-0.116887	0.0320833	-0.0366435	0.420877	0.109457	-0.216738	-0.498434	-0.437912	0.0261085	-0.155012	-0.015184	0.242987	0.414486	0.527854	J3QRU1	Tyrosine-protein kinase OS=Homo sapiens OX=9606 GN=YES1 PE=1 SV=1	YES1	>tr|J3QRU1|J3QRU1_HUMAN Tyrosine-protein kinase OS=Homo sapiens OX=9606 GN=YES1 PE=1 SV=1	PD/HC	2.98227	0.00104167	0.0424554	0.418637	0.811111	0.0970329	0.140584
-0.557845	0.873699	-0.121589	-0.475907	1.31106	-0.449658	-1.09874	-1.23461	0.166822	-1.23969	0.00104241	0.0215285	-0.244274	0.268841	-0.721795	-0.183352	-0.25902	-0.655748	-0.279104	E9PLL6	60S ribosomal protein L27a OS=Homo sapiens OX=9606 GN=RPL27A PE=1 SV=1	RPL27A	>tr|E9PLL6|E9PLL6_HUMAN 60S ribosomal protein L27a OS=Homo sapiens OX=9606 GN=RPL27A PE=1 SV=1	PD/HC	1.94279	0.011408	0.042459	-0.715107	0.222222	0.114951	0.198413
0.114075	0.604389	0.103285	0.190947	1.47601	-0.93251	-1.08218	-0.22787	0.639589	-0.985478	0.334334	0.72167	0.483049	-0.387133	0.920594	-0.442411	-0.343592	-0.533329	-0.608673	A6QL63	Ankyrin repeat and BTB/POZ domain-containing protein BTBD11 OS=Homo sapiens OX=9606 GN=BTBD11 PE=2 SV=3	BTBD11	>sp|A6QL63|BTBDB_HUMAN Ankyrin repeat and BTB/POZ domain-containing protein BTBD11 OS=Homo sapiens OX=9606 GN=BTBD11 PE=2 SV=3	PD/HC	1.87928	0.0132044	0.0424619	-0.7641	0.177778	0.109184	0.0991736
0.419763	-0.363048	-0.263867	-0.527092	-0.0466896	0.46702	0.244825	0.460528	1.39014	-0.392608	-0.404942	-0.110417	-0.725881	0.0399412	0.204866	-0.269804	0.814467	0.322689	0.720733	P37837	Transaldolase OS=Homo sapiens OX=9606 GN=TALDO1 PE=1 SV=2	TALDO1	>sp|P37837|TALDO_HUMAN Transaldolase OS=Homo sapiens OX=9606 GN=TALDO1 PE=1 SV=2	PD/HC	2.12185	0.00755348	0.0424771	0.616534	0.788889	0.10463	0.17437
-0.324294	-0.838645	-0.397238	-0.275688	-0.515424	0.199918	0.0778188	0.244611	0.221878	-0.365508	-0.35486	-0.124915	-0.484705	-0.19059	-0.262378	0.183175	0.253679	-0.371333	0.18571	Q2M389	WASH complex subunit 4 OS=Homo sapiens OX=9606 GN=WASHC4 PE=1 SV=2	WASHC4	>sp|Q2M389|WASC4_HUMAN WASH complex subunit 4 OS=Homo sapiens OX=9606 GN=WASHC4 PE=1 SV=2	PD/HC	2.92612	0.00118545	0.0424906	0.426353	0.833333	0.0913615	0.0972222
0.748983	0.961009	0.088422	0.273227	0.0358425	-0.0941609	-0.197478	0.0502202	-0.770813	0.261533	0.791552	0.807477	0.538656	-0.148061	0.231439	0.562973	-0.572027	-0.491961	-0.29235	Q99943	1-acyl-sn-glycerol-3-phosphate acyltransferase alpha OS=Homo sapiens OX=9606 GN=AGPAT1 PE=1 SV=2	AGPAT1	>sp|Q99943|PLCA_HUMAN 1-acyl-sn-glycerol-3-phosphate acyltransferase alpha OS=Homo sapiens OX=9606 GN=AGPAT1 PE=1 SV=2	PD/HC	2.19822	0.00633542	0.0425218	-0.586497	0.155556	0.090106	0.0863787
-0.0378467	-0.414731	-0.0492202	-0.661504	-0.729679	0.688702	0.246144	0.949065	0.763024	0.431716	0.0558071	-0.974386	-0.248919	1.15805	-0.243116	-0.250472	0.861715	0.672194	0.756746	Q9GZL7	Ribosome biogenesis protein WDR12 OS=Homo sapiens OX=9606 GN=WDR12 PE=1 SV=2	WDR12	>sp|Q9GZL7|WDR12_HUMAN Ribosome biogenesis protein WDR12 OS=Homo sapiens OX=9606 GN=WDR12 PE=1 SV=2	PD/HC	1.96332	0.0108814	0.0425811	0.698952	0.833333	0.111148	0.0968858
0.0636091	-0.11003	0.306948	-0.324019	0.11739	0.339986	0.236977	0.0622562	0.589413	-0.178562	-0.561035	-0.418871	-0.227108	-0.0988415	0.0660231	0.404786	0.704694	0.33484	0.800675	P10155	60 kDa SS-A/Ro ribonucleoprotein OS=Homo sapiens OX=9606 GN=TROVE2 PE=1 SV=2	TROVE2	>sp|P10155|RO60_HUMAN 60 kDa SS-A/Ro ribonucleoprotein OS=Homo sapiens OX=9606 GN=TROVE2 PE=1 SV=2	PD/HC	2.60086	0.0025069	0.0426152	0.475215	0.877778	0.0781937	0.044586
-0.437629	2.97399	1.98186	2.73833	-1.36024	2.82343	1.65868	-1.22989	-1.87705	2.26909	2.81035	4.2733	4.44625	0.0129251	-0.924254	0.38128	-1.52581	-1.97461	-0.136721	P01213	Proenkephalin-B OS=Homo sapiens OX=9606 GN=PDYN PE=1 SV=1	PDYN	>sp|P01213|PDYN_HUMAN Proenkephalin-B OS=Homo sapiens OX=9606 GN=PDYN PE=1 SV=1	PD/HC	1.42809	0.0373169	0.0426215	-1.99127	0.211111	0.104418	0.166302
0.137979	0.210517	0.180509	0.0862205	0.334118	-0.456979	-1.00194	-0.692989	0.597132	-0.987313	0.401664	0.0657465	0.0717637	-0.117069	-0.655423	0.118806	-0.150464	-0.797925	-0.126037	Q7L1Q6	Basic leucine zipper and W2 domain-containing protein 1 OS=Homo sapiens OX=9606 GN=BZW1 PE=1 SV=1	BZW1	>sp|Q7L1Q6|BZW1_HUMAN Basic leucine zipper and W2 domain-containing protein 1 OS=Homo sapiens OX=9606 GN=BZW1 PE=1 SV=1	PD/HC	2.23707	0.00579338	0.0426217	-0.567696	0.177778	0.115834	0.0994475
0.667857	1.15532	0.130559	0.773909	-0.480995	0.130851	0.555516	0.349244	-0.66794	0.0358408	0.74415	0.661118	0.973819	0.315426	-0.0148818	0.267365	-0.706001	-0.383009	-0.442078	P67775	Serine/threonine-protein phosphatase 2A catalytic subunit alpha isoform OS=Homo sapiens OX=9606 GN=PPP2CA PE=1 SV=1	PPP2CA	>sp|P67775|PP2AA_HUMAN Serine/threonine-protein phosphatase 2A catalytic subunit alpha isoform OS=Homo sapiens OX=9606 GN=PPP2CA PE=1 SV=1	PD/HC	2.0714	0.00848404	0.0426387	-0.636527	0.2	0.102609	0.156098
-0.225925	-0.491474	-0.162332	-0.876685	0.152003	0.162385	0.337908	0.8583	1.12049	-0.00350496	-0.482353	-0.157752	-0.59411	0.435208	0.453924	-0.291677	0.707476	-0.168883	0.173246	E7EVX8	U4/U6 small nuclear ribonucleoprotein Prp31 OS=Homo sapiens OX=9606 GN=PRPF31 PE=1 SV=1	PRPF31	>tr|E7EVX8|E7EVX8_HUMAN U4/U6 small nuclear ribonucleoprotein Prp31 OS=Homo sapiens OX=9606 GN=PRPF31 PE=1 SV=1	PD/HC	2.14376	0.00718185	0.0427628	0.602013	0.8	0.104405	0.146283
-1.07981	-0.0448888	-1.32499	0.3203	-0.72136	0.814256	0.535127	-0.252097	-0.875458	0.662571	-0.520562	-0.73196	-0.420256	-0.1445	-0.847697	0.469046	0.312177	0.911736	0.680622	P14649	Myosin light chain 6B OS=Homo sapiens OX=9606 GN=MYL6B PE=1 SV=1	MYL6B	>sp|P14649|MYL6B_HUMAN Myosin light chain 6B OS=Homo sapiens OX=9606 GN=MYL6B PE=1 SV=1	PD/HC	1.8741	0.0133627	0.042899	0.759698	0.766667	0.1119	0.220848
-0.693784	-0.812563	-0.0445655	-0.332146	0.141689	0.763314	-0.011476	0.183983	-0.154893	0.190343	-0.588197	0.132795	-0.286186	-0.66854	0.0910122	0.113128	0.320521	-0.227196	0.225764	P11216	Glycogen phosphorylase, brain form OS=Homo sapiens OX=9606 GN=PYGB PE=1 SV=5	PYGB	>sp|P11216|PYGB_HUMAN Glycogen phosphorylase, brain form OS=Homo sapiens OX=9606 GN=PYGB PE=1 SV=5	PD/HC	2.46388	0.0034365	0.0431981	0.499616	0.844444	0.0933023	0.0897959
-0.240631	-0.337027	0.819568	-0.180507	0.320584	-0.33243	-0.347658	-0.388377	-0.724871	-0.758293	0.163971	0.173745	0.011176	0.283257	-0.164165	-0.229223	-1.433	-0.0990365	-0.0417594	E9PHY8	Maestro heat-like repeat-containing protein family member 1 OS=Homo sapiens OX=9606 GN=MROH1 PE=1 SV=1	MROH1	>tr|E9PHY8|E9PHY8_HUMAN Maestro heat-like repeat-containing protein family member 1 OS=Homo sapiens OX=9606 GN=MROH1 PE=1 SV=1	PD/HC	2.23322	0.00584487	0.0432483	-0.564563	0.155556	0.0885992	0.0899654
-0.140951	0.286378	0.00840789	-0.497513	0.781754	1.21426	0.535829	1.27995	-0.689488	1.11401	-0.64473	0.110279	-0.450315	-0.626728	0.65865	0.896665	0.898212	-0.352951	0.52609	F8VQX6	Methyltransferase-like protein 7A (Fragment) OS=Homo sapiens OX=9606 GN=METTL7A PE=1 SV=1	METTL7A	>tr|F8VQX6|F8VQX6_HUMAN Methyltransferase-like protein 7A (Fragment) OS=Homo sapiens OX=9606 GN=METTL7A PE=1 SV=1	PD/HC	1.88888	0.0129159	0.0435884	0.738504	0.644444	0.129768	0.553363
0.00223773	0.0924505	-0.824524	-0.239263	-0.667035	0.729776	0.597975	0.489852	-1.24235	1.25256	-0.978028	-0.438779	-0.92784	-1.37695	1.3794	-1.30735	1.11272	0.881339	-0.442605	Q9NZ56	Formin-2 OS=Homo sapiens OX=9606 GN=FMN2 PE=1 SV=4	FMN2	>sp|Q9NZ56|FMN2_HUMAN Formin-2 OS=Homo sapiens OX=9606 GN=FMN2 PE=1 SV=4	PD/HC	1.7019	0.0198656	0.0435972	0.940435	0.733333	0.119628	0.292582
0.236191	0.46559	0.157002	-1.21491	3.24077	-0.198079	-2.06986	-1.54306	0.314493	-0.343259	0.779976	0.527298	0.396929	0.50033	1.20993	0.871982	-1.25148	-2.70851	-2.77119	C9JEL3	Eukaryotic translation initiation factor 4E type 2 (Fragment) OS=Homo sapiens OX=9606 GN=EIF4E2 PE=1 SV=1	EIF4E2	>tr|C9JEL3|C9JEL3_HUMAN Eukaryotic translation initiation factor 4E type 2 (Fragment) OS=Homo sapiens OX=9606 GN=EIF4E2 PE=1 SV=1	PD/HC	1.50556	0.0312207	0.0440831	-1.41437	0.3	0.122782	0.430958
0.237204	1.47524	0.41993	0.0190696	0.442874	-0.31387	-0.312223	-1.34053	-0.754353	-0.311375	-0.848254	-0.172515	0.343789	1.22558	-0.609297	0.260524	0.0529979	-0.27917	-0.223348	C9J3D7	Peroxisomal carnitine O-octanoyltransferase OS=Homo sapiens OX=9606 GN=CROT PE=1 SV=1	CROT	>tr|C9J3D7|C9J3D7_HUMAN Peroxisomal carnitine O-octanoyltransferase OS=Homo sapiens OX=9606 GN=CROT PE=1 SV=1	PD/HC	1.88003	0.0131818	0.0447687	-0.732278	0.144444	0.0954416	0.0743494
0.667691	-0.327156	-0.0877415	0.15784	-0.728464	-0.0252087	0.448604	0.562788	0.0836958	0.235418	-0.449699	-0.689591	-0.137043	-0.161991	0.0310828	-0.0105655	0.517255	1.41124	1.02218	Q9NQ34	Transmembrane protein 9B OS=Homo sapiens OX=9606 GN=TMEM9B PE=1 SV=1	TMEM9B	>sp|Q9NQ34|TMM9B_HUMAN Transmembrane protein 9B OS=Homo sapiens OX=9606 GN=TMEM9B PE=1 SV=1	PD/HC	2.06125	0.00868462	0.0447834	0.622777	0.833333	0.0957782	0.0979021
0.210715	-0.264896	0.0564799	-0.225658	-0.667615	0.226766	0.169008	0.403422	0.0359775	0.286332	-0.0816566	-0.444886	-0.549644	-0.0489572	0.239524	0.132493	0.180943	-0.104738	0.262118	Q9NZN3	EH domain-containing protein 3 OS=Homo sapiens OX=9606 GN=EHD3 PE=1 SV=2	EHD3	>sp|Q9NZN3|EHD3_HUMAN EH domain-containing protein 3 OS=Homo sapiens OX=9606 GN=EHD3 PE=1 SV=2	PD/HC	2.99913	0.00100201	0.0448212	0.407198	0.8	0.104516	0.155612
-0.417893	0.103271	-0.00196176	0.0562756	1.20013	-0.404284	-0.584133	-0.134023	0.105743	-0.856319	0.36467	0.352478	0.390881	0.0607445	0.172936	0.251221	-0.60144	-0.825608	-0.825607	P63244	Receptor of activated protein C kinase 1 OS=Homo sapiens OX=9606 GN=RACK1 PE=1 SV=3	RACK1	>sp|P63244|RACK1_HUMAN Receptor of activated protein C kinase 1 OS=Homo sapiens OX=9606 GN=RACK1 PE=1 SV=3	PD/HC	2.09627	0.00801172	0.0450667	-0.60444	0.188889	0.0995839	0.135279
-0.502205	-0.136318	-0.449834	-0.477753	-1.02371	1.29509	-0.0454	0.254282	-0.640378	0.336756	-0.563311	-0.0425869	-0.919305	0.340825	-0.16209	1.34158	0.913726	0.292617	-0.451246	P25391	Laminin subunit alpha-1 OS=Homo sapiens OX=9606 GN=LAMA1 PE=1 SV=2	LAMA1	>sp|P25391|LAMA1_HUMAN Laminin subunit alpha-1 OS=Homo sapiens OX=9606 GN=LAMA1 PE=1 SV=2	PD/HC	1.87238	0.0134158	0.0452018	0.732849	0.711111	0.121805	0.352477
0.649092	0.869322	-0.0824794	0.795818	-0.046193	-0.585749	-0.14724	0.126287	-2.25779	0.727051	1.31049	0.212481	1.12296	-0.431593	0.704459	0.046037	-1.27507	-0.543284	-1.31668	Q8N9R8	Protein SCAI OS=Homo sapiens OX=9606 GN=SCAI PE=1 SV=2	SCAI	>sp|Q8N9R8|SCAI_HUMAN Protein SCAI OS=Homo sapiens OX=9606 GN=SCAI PE=1 SV=2	PD/HC	1.68115	0.0208377	0.0452308	-0.941076	0.188889	0.096148	0.136364
0.473702	0.0213235	0.185383	0.425132	0.632357	-0.906663	-0.702297	-0.0442097	0.352409	-0.400874	0.439198	0.0177949	-0.151412	0.229813	0.243104	-0.0206956	-0.253366	-0.253086	-0.76821	O15020	Spectrin beta chain, non-erythrocytic 2 OS=Homo sapiens OX=9606 GN=SPTBN2 PE=1 SV=3	SPTBN2	>sp|O15020|SPTN2_HUMAN Spectrin beta chain, non-erythrocytic 2 OS=Homo sapiens OX=9606 GN=SPTBN2 PE=1 SV=3	PD/HC	2.30486	0.00495606	0.0452815	-0.527977	0.155556	0.0909782	0.0945455
-1.46862	1.54755	-0.177636	0.00325467	-1.28597	-0.571542	1.43911	0.919696	-1.33933	0.943551	-0.712868	-1.50797	-0.54404	-1.02565	0.363717	1.08487	0.550271	1.83024	-0.119968	Q07699	Sodium channel subunit beta-1 OS=Homo sapiens OX=9606 GN=SCN1B PE=1 SV=1	SCN1B	>sp|Q07699|SCN1B_HUMAN Sodium channel subunit beta-1 OS=Homo sapiens OX=9606 GN=SCN1B PE=1 SV=1	PD/HC	1.60099	0.0250618	0.0452875	1.08472	0.777778	0.118276	0.193117
-0.519052	-0.808803	-0.655548	-0.190831	-1.89939	0.678384	-0.0251899	0.0909074	-0.621	0.423658	-0.83654	0.424453	-0.289315	-1.13118	0.302337	0.434682	-0.132531	-0.22213	-0.510301	Q99435	Protein kinase C-binding protein NELL2 OS=Homo sapiens OX=9606 GN=NELL2 PE=1 SV=1	NELL2	>sp|Q99435|NELL2_HUMAN Protein kinase C-binding protein NELL2 OS=Homo sapiens OX=9606 GN=NELL2 PE=1 SV=1	PD/HC	1.91423	0.0121833	0.0454537	0.698127	0.788889	0.111744	0.176972
-1.07184	-0.336347	-0.506664	-0.134874	-1.41449	0.663858	1.33946	0.546143	-1.34795	1.72905	0.0637603	-0.484166	0.276448	-1.18575	-0.164003	0.265386	-0.464274	0.820025	0.250165	Q6P995	Protein FAM171B OS=Homo sapiens OX=9606 GN=FAM171B PE=2 SV=3	FAM171B	>sp|Q6P995|F171B_HUMAN Protein FAM171B OS=Homo sapiens OX=9606 GN=FAM171B PE=2 SV=3	PD/HC	1.70505	0.0197221	0.045467	0.896444	0.811111	0.102482	0.149718
0.018844	-0.598553	-0.5161	-0.0935859	-0.0592343	1.00307	0.717531	1.48766	0.0558635	1.47832	0.31974	-0.00880099	0.126678	0.256161	0.598581	0.13383	0.691986	-0.221294	-0.036297	A0A0G2JIW1	Heat shock 70 kDa protein 1B OS=Homo sapiens OX=9606 GN=HSPA1B PE=1 SV=1	HSPA1B	>tr|A0A0G2JIW1|A0A0G2JIW1_HUMAN Heat shock 70 kDa protein 1B OS=Homo sapiens OX=9606 GN=HSPA1B PE=1 SV=1	PD/HC	1.98686	0.0103073	0.0454686	0.652575	0.666667	0.134673	0.480368
-0.227168	-0.529915	-1.05755	-1.07227	-0.902855	-0.237648	-0.10787	0.0339225	-0.428455	0.327808	-0.309236	-0.193502	-0.398001	-0.638016	0.0635795	-0.219907	-0.234113	0.0869894	-0.464822	Q9Y3S1	Serine/threonine-protein kinase WNK2 OS=Homo sapiens OX=9606 GN=WNK2 PE=1 SV=4	WNK2	>sp|Q9Y3S1|WNK2_HUMAN Serine/threonine-protein kinase WNK2 OS=Homo sapiens OX=9606 GN=WNK2 PE=1 SV=4	PD/HC	2.524	0.00299225	0.0455205	0.474005	0.7	0.122959	0.379098
-0.224886	0.536713	-0.139869	0.231885	1.3597	-1.2995	-1.29013	1.01677	-0.659233	0.00589172	1.13625	0.402083	0.698641	0.569507	1.49386	-0.316957	-1.58676	-0.542116	-1.5924	Q5VSF9	Glutamate receptor ionotropic, NMDA 1 OS=Homo sapiens OX=9606 GN=GRIN1 PE=1 SV=2	GRIN1	>tr|Q5VSF9|Q5VSF9_HUMAN Glutamate receptor ionotropic, NMDA 1 OS=Homo sapiens OX=9606 GN=GRIN1 PE=1 SV=2	PD/HC	1.64514	0.0226393	0.0456018	-0.984837	0.222222	0.117179	0.192678
-0.158465	2.06665	0.672374	-0.884568	2.09021	-2.7852	-2.32576	-1.47973	0.805586	-0.289932	1.42588	-0.242384	0.508989	-0.84193	-0.182079	-1.74078	-2.05386	1.23219	0.200065	H0YFP0	Calcium-dependent secretion activator 1 (Fragment) OS=Homo sapiens OX=9606 GN=CADPS PE=1 SV=1	CADPS	>tr|H0YFP0|H0YFP0_HUMAN Calcium-dependent secretion activator 1 (Fragment) OS=Homo sapiens OX=9606 GN=CADPS PE=1 SV=1	PD/HC	1.49186	0.0322211	0.0460818	-1.37714	0.244444	0.107994	0.230514
0.02055	-0.10079	0.356626	0.782968	0.18133	0.0161049	-0.555572	-0.278601	-0.456703	-0.278725	0.300741	1.10211	-0.160158	0.238227	-0.547351	0.889855	-1.18072	-0.499514	-0.42881	E5RJR5	S-phase kinase-associated protein 1 OS=Homo sapiens OX=9606 GN=SKP1 PE=1 SV=1	SKP1	>tr|E5RJR5|E5RJR5_HUMAN S-phase kinase-associated protein 1 OS=Homo sapiens OX=9606 GN=SKP1 PE=1 SV=1	PD/HC	2.0072	0.00983559	0.0461769	-0.634404	0.111111	0.086522	0.0337079
0.0980857	-0.417878	-0.154567	0.126564	0.736499	0.60982	-0.01777	1.15193	0.520668	0.233842	-0.257282	0.212656	-0.525224	-0.0741871	0.0858579	0.398192	1.15155	0.650274	0.473033	O43719	HIV Tat-specific factor 1 OS=Homo sapiens OX=9606 GN=HTATSF1 PE=1 SV=1	HTATSF1	>sp|O43719|HTSF1_HUMAN HIV Tat-specific factor 1 OS=Homo sapiens OX=9606 GN=HTATSF1 PE=1 SV=1	PD/HC	2.19873	0.00632799	0.0462202	0.55411	0.833333	0.0972213	0.106464
-0.810022	0.1768	-0.14435	0.118682	-0.383111	0.653895	0.813317	0.370679	-0.196191	0.536181	-0.666222	0.749756	0.10708	-1.26919	-0.316758	-0.0147278	0.669645	0.972355	1.45157	Q5T011	KICSTOR complex protein SZT2 OS=Homo sapiens OX=9606 GN=SZT2 PE=1 SV=3	SZT2	>sp|Q5T011|SZT2_HUMAN KICSTOR complex protein SZT2 OS=Homo sapiens OX=9606 GN=SZT2 PE=1 SV=3	PD/HC	1.85487	0.0139679	0.0462308	0.729616	0.8	0.104775	0.143192
0.547606	-0.343235	-0.49809	-0.859762	-0.391522	-0.602727	0.16948	0.255375	0.557188	0.55086	-0.479273	-0.506186	0.350336	-0.335827	1.10308	0.760238	-0.0889534	0.392227	0.277362	M0R0N0	NADH dehydrogenase [ubiquinone] 1 alpha subcomplex subunit 7 OS=Homo sapiens OX=9606 GN=NDUFA7 PE=1 SV=1	NDUFA7	>tr|M0R0N0|M0R0N0_HUMAN NADH dehydrogenase [ubiquinone] 1 alpha subcomplex subunit 7 OS=Homo sapiens OX=9606 GN=NDUFA7 PE=1 SV=1	PD/HC	2.03993	0.00912167	0.0462695	0.616964	0.688889	0.122539	0.427459
0.532482	0.917715	0.358776	0.717215	-0.465162	0.268038	0.200167	-0.203844	-0.30576	0.0646522	0.524675	0.510467	0.899744	0.107225	-0.270758	0.081951	-0.393881	0.104236	-0.0681708	Q12756	Kinesin-like protein KIF1A OS=Homo sapiens OX=9606 GN=KIF1A PE=1 SV=2	KIF1A	>sp|Q12756|KIF1A_HUMAN Kinesin-like protein KIF1A OS=Homo sapiens OX=9606 GN=KIF1A PE=1 SV=2	PD/HC	2.34504	0.00451818	0.0464334	-0.508241	0.144444	0.102536	0.0749064
1.09525	1.02348	1.42739	0.0782508	1.02519	-0.611908	-0.439646	-1.13481	0.512659	-0.996048	-0.252811	0.116858	-0.0991833	0.473192	0.519388	-0.108664	-0.54747	0.51504	0.0880352	P82912	28S ribosomal protein S11, mitochondrial OS=Homo sapiens OX=9606 GN=MRPS11 PE=1 SV=2	MRPS11	>sp|P82912|RT11_HUMAN 28S ribosomal protein S11, mitochondrial OS=Homo sapiens OX=9606 GN=MRPS11 PE=1 SV=2	PD/HC	1.81125	0.0154435	0.0464678	-0.763412	0.222222	0.108311	0.194175
-0.39083	0.813163	1.22441	0.482165	1.13089	-0.449409	-0.847847	-0.813718	-0.160547	-1.28099	1.49982	1.26167	-0.749192	-0.329527	1.2062	0.757051	-0.499534	-0.927005	-0.926618	Q9H1E5	Thioredoxin-related transmembrane protein 4 OS=Homo sapiens OX=9606 GN=TMX4 PE=1 SV=1	TMX4	>sp|Q9H1E5|TMX4_HUMAN Thioredoxin-related transmembrane protein 4 OS=Homo sapiens OX=9606 GN=TMX4 PE=1 SV=1	PD/HC	1.65445	0.022159	0.0465843	-0.943415	0.222222	0.110902	0.204918
0.649616	-1.24173	-0.217477	-0.16239	0.478117	1.94119	-0.431323	-0.0286112	1.65292	-0.632487	-0.392336	-0.844231	-0.672633	-0.751257	1.79805	2.72822	-0.114815	0.317556	0.0188511	P31431	Syndecan-4 OS=Homo sapiens OX=9606 GN=SDC4 PE=1 SV=2	SDC4	>sp|P31431|SDC4_HUMAN Syndecan-4 OS=Homo sapiens OX=9606 GN=SDC4 PE=1 SV=2	PD/HC	1.58452	0.0260302	0.0465856	1.07544	0.788889	0.107385	0.175105
0.479727	0.409492	0.522711	1.31483	0.158266	-0.438752	-0.732617	0.145165	-0.904023	0.0593066	0.831539	0.5854	0.599718	0.211517	2.19239	-0.695572	-0.921383	-0.743789	-1.04531	O95886	Disks large-associated protein 3 OS=Homo sapiens OX=9606 GN=DLGAP3 PE=1 SV=3	DLGAP3	>sp|O95886|DLGP3_HUMAN Disks large-associated protein 3 OS=Homo sapiens OX=9606 GN=DLGAP3 PE=1 SV=3	PD/HC	1.70235	0.0198451	0.046611	-0.876592	0.1	0.09585	0.0240964
-0.616285	-0.868238	0.889972	-1.86064	0.0714874	1.09108	0.192427	0.856668	0.593067	1.0922	-0.381703	0.0694829	-2.09381	0.336183	1.36978	1.41347	0.413237	-1.67218	0.289705	J3KRT0	Core-binding factor subunit beta (Fragment) OS=Homo sapiens OX=9606 GN=CBFB PE=1 SV=1	CBFB	>tr|J3KRT0|J3KRT0_HUMAN Core-binding factor subunit beta (Fragment) OS=Homo sapiens OX=9606 GN=CBFB PE=1 SV=1	PD/HC	1.59148	0.0256166	0.0466187	1.05879	0.788889	0.111374	0.188636
-0.17168	0.0820492	-0.00339667	0.156023	2.15429	-0.95598	-1.24203	0.757331	0.394127	-0.808951	0.988748	0.615246	0.683585	0.54095	1.26371	-0.133346	-1.03543	-0.669676	-1.47714	P51513	RNA-binding protein Nova-1 OS=Homo sapiens OX=9606 GN=NOVA1 PE=1 SV=1	NOVA1	>sp|P51513|NOVA1_HUMAN RNA-binding protein Nova-1 OS=Homo sapiens OX=9606 GN=NOVA1 PE=1 SV=1	PD/HC	1.64336	0.0227322	0.0468872	-0.951383	0.222222	0.109258	0.195695
-0.113043	-0.305372	0.146452	-0.205066	-0.206239	0.374136	0.409265	0.507262	-0.374922	0.542069	-0.372489	0.00689791	-0.275567	-0.379219	0.119969	0.542426	-0.000648916	0.254776	-0.00644046	Q9UL26	Ras-related protein Rab-22A OS=Homo sapiens OX=9606 GN=RAB22A PE=1 SV=2	RAB22A	>sp|Q9UL26|RB22A_HUMAN Ras-related protein Rab-22A OS=Homo sapiens OX=9606 GN=RAB22A PE=1 SV=2	PD/HC	2.76274	0.00172688	0.0468924	0.426083	0.7	0.126819	0.382627
0.516491	-0.440897	0.302526	-1.15628	-1.54562	0.75716	-0.110708	-1.11943	3.09414	-1.43415	-1.65453	-1.42474	-1.131	0.607813	-0.240637	-0.0820891	2.08746	1.65935	3.34927	Q53RT3	Retroviral-like aspartic protease 1 OS=Homo sapiens OX=9606 GN=ASPRV1 PE=1 SV=1	ASPRV1	>sp|Q53RT3|APRV1_HUMAN Retroviral-like aspartic protease 1 OS=Homo sapiens OX=9606 GN=ASPRV1 PE=1 SV=1	PD/HC	1.4601	0.0346659	0.0469083	1.45451	0.688889	0.124533	0.445685
0.0229393	-0.530958	-0.423373	0.194597	0.0866065	0.904436	0.518522	0.0815005	0.570201	-0.458891	-0.414761	-0.342034	-0.86418	0.154631	-0.213959	0.380255	0.317351	0.373387	0.770907	Q9Y2S2	Lambda-crystallin homolog OS=Homo sapiens OX=9606 GN=CRYL1 PE=1 SV=3	CRYL1	>sp|Q9Y2S2|CRYL1_HUMAN Lambda-crystallin homolog OS=Homo sapiens OX=9606 GN=CRYL1 PE=1 SV=3	PD/HC	2.16108	0.00690114	0.046925	0.559541	0.755556	0.109956	0.254902
0.953528	0.517817	0.969335	-0.455449	0.786053	-0.957234	-0.893849	-0.283318	-0.324335	-0.167398	0.0052074	0.844969	-0.53323	1.05479	-0.891406	1.00629	-0.752226	0.49316	-0.395899	O95772	STARD3 N-terminal-like protein OS=Homo sapiens OX=9606 GN=STARD3NL PE=1 SV=1	STARD3NL	>sp|O95772|STR3N_HUMAN STARD3 N-terminal-like protein OS=Homo sapiens OX=9606 GN=STARD3NL PE=1 SV=1	PD/HC	1.78704	0.016329	0.046927	-0.776957	0.222222	0.116523	0.20284
-0.288703	-0.133082	0.187563	-0.469642	-0.326772	0.379798	0.849338	0.26749	-0.516903	0.632696	-0.289448	-0.378629	-0.411322	-0.082454	-0.050793	-0.254034	0.0302104	0.845825	0.943591	Q15102	Platelet-activating factor acetylhydrolase IB subunit gamma OS=Homo sapiens OX=9606 GN=PAFAH1B3 PE=1 SV=1	PAFAH1B3	>sp|Q15102|PA1B3_HUMAN Platelet-activating factor acetylhydrolase IB subunit gamma OS=Homo sapiens OX=9606 GN=PAFAH1B3 PE=1 SV=1	PD/HC	2.16499	0.00683921	0.0471027	0.556332	0.833333	0.103936	0.101818
-0.948046	-0.258217	-0.862506	-1.77175	0.133779	-0.47535	0.275867	1.76195	0.320929	1.25411	-0.563225	-0.361682	0.262982	0.0413241	0.801196	-0.321967	0.391591	0.130022	-0.582594	Q9UBU9	Nuclear RNA export factor 1 OS=Homo sapiens OX=9606 GN=NXF1 PE=1 SV=1	NXF1	>sp|Q9UBU9|NXF1_HUMAN Nuclear RNA export factor 1 OS=Homo sapiens OX=9606 GN=NXF1 PE=1 SV=1	PD/HC	1.72239	0.0189501	0.0472517	0.836391	0.811111	0.101942	0.144022
-0.296304	-0.110691	0.225785	0.462536	0.287685	-0.885471	-0.807626	-1.31081	0.319052	-1.68825	-0.201669	0.330831	-0.715658	0.104655	-0.369961	-0.407104	-0.339334	-0.585517	-0.247385	Q15738	Sterol-4-alpha-carboxylate 3-dehydrogenase, decarboxylating OS=Homo sapiens OX=9606 GN=NSDHL PE=1 SV=2	NSDHL	>sp|Q15738|NSDHL_HUMAN Sterol-4-alpha-carboxylate 3-dehydrogenase, decarboxylating OS=Homo sapiens OX=9606 GN=NSDHL PE=1 SV=2	PD/HC	1.96667	0.0107977	0.0472999	-0.641925	0.277778	0.121231	0.364474
-0.764221	-0.168001	-1.09364	-0.729656	0.31213	0.729345	0.212518	0.182183	0.592159	-0.19951	-0.859492	-0.19079	-0.94161	0.243836	-0.306949	-0.493105	0.816204	-0.0548733	0.237083	P62805	Histone H4 OS=Homo sapiens OX=9606 GN=HIST1H4A PE=1 SV=2	HIST1H4A	>sp|P62805|H4_HUMAN Histone H4 OS=Homo sapiens OX=9606 GN=HIST1H4A PE=1 SV=2	PD/HC	1.97171	0.0106731	0.0474171	0.637222	0.766667	0.117255	0.223214
0.872342	-0.023153	0.323263	-0.381909	-0.191599	-0.469709	-0.476085	0.161199	-1.32739	0.901809	1.05094	1.16988	0.89112	-0.194763	0.18766	-0.247089	-1.12281	-0.535692	-1.04033	Q9BQI5	SH3-containing GRB2-like protein 3-interacting protein 1 OS=Homo sapiens OX=9606 GN=SGIP1 PE=1 SV=2	SGIP1	>sp|Q9BQI5|SGIP1_HUMAN SH3-containing GRB2-like protein 3-interacting protein 1 OS=Homo sapiens OX=9606 GN=SGIP1 PE=1 SV=2	PD/HC	1.76226	0.0172877	0.0476271	-0.787525	0.211111	0.11018	0.168889
0.398371	0.113134	0.115568	-0.155264	0.263228	-0.764727	-0.628787	0.113181	0.22638	-0.0192921	0.376606	0.296599	0.226115	0.560957	0.20407	-0.0449779	-0.378741	-0.422947	-0.553983	O75061	Putative tyrosine-protein phosphatase auxilin OS=Homo sapiens OX=9606 GN=DNAJC6 PE=1 SV=3	DNAJC6	>sp|O75061|AUXI_HUMAN Putative tyrosine-protein phosphatase auxilin OS=Homo sapiens OX=9606 GN=DNAJC6 PE=1 SV=3	PD/HC	2.47173	0.00337494	0.0476533	-0.470906	0.2	0.105427	0.150943
0.0254402	0.248686	-0.220739	-0.276324	0.770903	-1.41275	-1.4944	-1.03522	0.339609	-1.47023	0.0658777	0.837962	-0.518949	-0.333895	-0.36896	-0.43986	0.578546	-0.639422	-1.06257	Q5T653	39S ribosomal protein L2, mitochondrial OS=Homo sapiens OX=9606 GN=MRPL2 PE=1 SV=2	MRPL2	>sp|Q5T653|RM02_HUMAN 39S ribosomal protein L2, mitochondrial OS=Homo sapiens OX=9606 GN=MRPL2 PE=1 SV=2	PD/HC	1.78172	0.0165303	0.047796	-0.767077	0.355556	0.126973	0.642105
[truncated: 4,239 more rows]
