# Supplementary material for: Mass Spectrometry–Based Proteomics Analysis of Human Substantia Nigra From Parkinson's Disease Patients Identifies Multiple Pathways Potentially Involved in the Disease
Source: Mol Cell Proteomics. 2022 Nov 22;22(1):100452. doi: 10.1016/j.mcpro.2022.100452 (PMC9792365; doi:10.1016/j.mcpro.2022.100452)
Supplement: Supplemental Data S6 [file mmc6.zip]

Archive with 1 entries (1 files):
- mcpro_100452_mmc6.7z
